# Supplementary material for: An Integrated Transcriptomics and Lipidomics Analysis Reveals That Ergosterol Is Required for Host Defense Against Bacterial Infection in Drosophila
Source: Front Immunol. 2022 Jul 7;13:933137. doi: 10.3389/fimmu.2022.933137 (PMC9301368; doi:10.3389/fimmu.2022.933137)
Supplement: Supplementary Table 1 — List of lipid metabolites detected in lipidomic analysis. [file Table_1.xlsx]

## Sheet: Sheet1
components	PBS-12-1	PBS-12-2	PBS-12-3	PBS-12-4	PBS-12-5	PBS-24-1	PBS-24-2	PBS-24-3	PBS-24-4	PBS-24-5	PBS-48-1	PBS-48-2	PBS-48-3	PBS-48-4	PBS-48-5	PBS-72-1	PBS-72-2	PBS-72-3	PBS-72-4	PBS-72-5	ECC15-12-1	ECC15-12-2	ECC15-12-3	ECC15-12-4	ECC15-12-5	ECC15-24-1	ECC15-24-2	ECC15-24-3	ECC15-24-4	ECC15-24-5	ECC15-48-1	ECC15-48-2	ECC15-48-3	ECC15-48-4	ECC15-48-5	ECC15-72-1	ECC15-72-2	ECC15-72-3	ECC15-72-4	ECC15-72-5
EE	9.1428e-07	9.8907e-07	8.7121e-07	8.0927e-07	2.94828e-06	1.30601e-06	9.2734e-07	7.0221e-07	7.0581e-07	8.7846e-07	1.09437e-06	8.6149e-07	7.2276e-07	6.1476e-07	1.02245e-06	6.53434e-07	5.05789e-07	4.08238e-07	6.13288e-07	3.88989e-07	7.7098e-07	1.11652e-06	9.8214e-07	1.12765e-06	8.5436e-07	7.7499e-07	8.549e-07	8.1392e-07	9.4808e-07	1.14261e-06	1.03472e-06	1.46735e-06	8.8254e-07	6.9058e-07	8.5671e-07	4.55294e-07	3.96788e-07	4.71456e-07	3.4591e-07	4.48384e-07
Ergo	7.93087e-05	8.68588e-05	7.10922e-05	6.56792e-05	0.000110336	6.30315e-05	6.58239e-05	4.52987e-05	3.80484e-05	4.57441e-05	7.73875e-05	7.77608e-05	3.12409e-05	4.6307e-05	9.80761e-05	2.49311e-05	2.87271e-05	1.3126e-05	3.07664e-05	1.72874e-05	7.98544e-05	9.54273e-05	8.78331e-05	8.74285e-05	7.91231e-05	4.72622e-05	7.37186e-05	7.81984e-05	6.69208e-05	8.51081e-05	0.00010213	0.000153861	0.00013373	6.71815e-05	7.44404e-05	2.0358e-05	1.93191e-05	2.46676e-05	1.60029e-05	2.01552e-05
Cho	3.73683e-06	3.96256e-06	4.78282e-06	4.35366e-06	5.17106e-06	3.36389e-06	3.33186e-06	3.14757e-06	2.14465e-06	3.28677e-06	4.10856e-06	5.19407e-06	4.52653e-06	3.46843e-06	5.39679e-06	1.30661e-06	1.26526e-06	8.96594e-07	1.05729e-06	8.51474e-07	3.46563e-06	4.65011e-06	3.62663e-06	3.65969e-06	3.28307e-06	3.13379e-06	2.88937e-06	3.27051e-06	2.65311e-06	3.54063e-06	6.40764e-06	7.27743e-06	7.28479e-06	2.35313e-06	7.60433e-06	1.00472e-06	9.93317e-07	1.13067e-06	1.77156e-06	8.74474e-07
TAG	6.47025e-05	6.10155e-05	9.29842e-05	3.87245e-05	0.000632418	0.000159766	3.95517e-05	2.25666e-05	2.03193e-05	2.60099e-05	4.70424e-05	3.76463e-05	4.06463e-05	2.04892e-05	5.77527e-05	5.36149e-05	2.2921e-05	1.6295e-05	1.87199e-05	1.36971e-05	4.21212e-05	8.06162e-05	4.8994e-05	4.70786e-05	3.07516e-05	2.31434e-05	3.95082e-05	2.9541e-05	2.71422e-05	5.44423e-05	7.82784e-05	0.000185958	6.21611e-05	1.96045e-05	2.61592e-05	1.65437e-05	1.55066e-05	1.27444e-05	1.33349e-05	1.37987e-05
DAG	0.00119642	0.00131666	0.00111602	0.00117855	0.00180743	0.000988013	0.00092998	0.000764944	0.000644149	0.000745847	0.00128845	0.00122037	0.000954838	0.00080539	0.00121322	0.000585533	0.000420452	0.000241009	0.000425403	0.000308408	0.00135899	0.0013192	0.00157124	0.00137813	0.00122183	0.000800556	0.00123292	0.00128446	0.00107896	0.00137375	0.00173493	0.00221573	0.00232599	0.000992313	0.00101529	0.000325719	0.000496626	0.000472144	0.00029287	0.000342275
PC	6.91327e-05	7.11345e-05	5.63626e-05	5.70347e-05	0.000147033	9.38624e-05	6.58569e-05	4.0361e-05	3.89285e-05	4.97911e-05	6.57594e-05	6.42572e-05	2.33117e-05	3.09993e-05	6.69663e-05	0.000501091	0.000475222	0.000350492	0.000457766	0.000368429	7.11715e-05	7.2486e-05	6.04335e-05	7.35165e-05	4.25711e-05	2.98143e-05	4.79467e-05	4.63554e-05	3.90321e-05	7.88407e-05	6.2407e-05	9.59257e-05	5.74367e-05	3.24067e-05	4.0677e-05	0.000253971	0.000483626	0.000480827	0.00028473	0.000341559
PE	0.000124716	0.00016106	0.000121261	0.0001201	0.000206119	0.000200031	0.000146519	0.000117342	0.0001514	0.000142049	0.000287375	0.000274448	9.65885e-05	0.000137385	0.000228194	0.000593784	0.000582319	0.000447483	0.00055037	0.000447946	0.000175442	0.000196901	0.000231678	0.00017056	0.000163962	0.000163874	0.000218575	0.000258089	0.000195782	0.000266934	0.000248804	0.000503611	0.000325751	0.00015371	0.000182333	0.000335761	0.000441748	0.000483604	0.000325153	0.00039658
PI	0.000191776	0.000190616	0.000202299	0.000128937	0.000305051	0.000210102	0.000189414	0.000103902	0.000103628	0.000107227	9.13498e-05	8.03239e-05	6.3778e-05	7.94682e-05	0.000141806	0.000123553	0.000130591	0.000109983	0.000140876	0.000102249	0.000127653	0.000133769	0.000149768	0.000156945	0.000111977	6.08882e-05	7.92072e-05	9.26541e-05	7.9844e-05	8.01953e-05	0.000100522	0.000124468	0.000118085	7.83224e-05	0.000110764	7.63198e-05	0.00010595	9.54314e-05	5.26352e-05	7.49637e-05
PG	0.000222643	0.000249838	0.000251771	0.000213635	0.000235976	0.00026624	0.000222546	0.000179968	0.000248694	0.000204668	0.000263173	0.000338564	0.000181314	0.000256939	0.000214024	0.00048237	0.000520945	0.000273199	0.000426494	0.000303672	0.00027273	0.000259357	0.000244296	0.000265523	0.00023245	0.000228971	0.000235266	0.000301676	0.000184654	0.000350544	0.000256236	0.0002017	0.000224687	0.000243914	0.000169033	0.000259715	0.000305084	0.000298928	0.000305805	0.00030085
PA	1.26159e-06	1.37057e-06	1.22366e-06	1.26281e-06	1.97062e-06	1.65898e-06	1.24021e-06	1.57343e-06	1.29723e-06	1.44467e-06	1.59962e-06	1.62566e-06	1.46413e-06	1.36375e-06	1.56957e-06	1.48274e-06	1.15586e-06	9.77292e-07	1.09178e-06	9.65028e-07	1.57488e-06	1.62084e-06	1.34962e-06	1.61027e-06	1.20693e-06	1.43737e-06	1.49735e-06	1.31134e-06	1.54104e-06	1.80277e-06	1.62326e-06	1.80758e-06	1.45234e-06	1.28333e-06	1.09367e-06	8.73564e-07	9.15198e-07	1.12763e-06	9.46356e-07	1.16894e-06
PS	7.4944e-06	7.65779e-06	6.66204e-06	5.1943e-06	1.01212e-05	6.49433e-06	5.61322e-06	3.50469e-06	2.48105e-06	3.11155e-06	2.81856e-06	3.18e-06	1.98451e-06	2.35659e-06	3.75585e-06	2.25197e-05	2.39685e-05	1.43906e-05	2.61452e-05	1.68321e-05	6.48289e-06	7.18786e-06	6.52883e-06	7.14926e-06	3.91877e-06	1.92678e-06	2.92478e-06	2.65806e-06	2.23635e-06	3.88029e-06	3.39583e-06	4.4385e-06	4.07228e-06	2.35321e-06	3.13306e-06	1.64113e-05	1.93101e-05	2.51681e-05	1.73455e-05	2.19469e-05
LPC	2.48251e-05	2.50985e-05	1.40865e-05	1.82476e-05	3.86587e-05	1.7817e-05	1.77729e-05	7.80968e-06	9.71011e-06	1.53683e-05	1.00264e-05	7.09237e-06	2.26985e-06	3.07376e-06	1.4223e-05	3.22066e-05	2.77236e-05	1.10182e-05	3.26384e-05	1.97113e-05	2.28805e-05	1.9773e-05	2.03704e-05	2.11644e-05	7.62177e-06	5.48201e-06	4.69631e-06	5.48481e-06	4.99077e-06	1.78104e-05	1.30887e-05	2.20364e-05	1.2157e-05	4.24337e-06	5.71848e-06	1.20254e-05	3.11664e-05	4.01992e-05	2.23791e-05	3.27985e-05
LPE	5.18948e-05	3.30077e-05	2.84423e-05	3.90191e-05	4.58716e-05	2.06572e-05	2.6756e-05	2.35746e-05	2.48376e-05	2.31393e-05	4.79472e-05	3.99532e-05	4.6611e-06	7.28079e-06	6.98153e-05	6.8438e-05	5.98371e-05	2.89658e-05	7.9844e-05	3.31021e-05	4.77045e-05	4.40136e-05	5.04537e-05	4.25118e-05	1.51742e-05	1.76498e-05	2.19671e-05	2.65306e-05	1.17668e-05	5.3521e-05	4.57334e-05	9.17303e-05	4.44719e-05	1.67416e-05	3.43813e-05	2.48119e-05	6.80151e-05	0.000102839	6.58622e-05	9.26644e-05
LPI	2.39586e-05	1.94169e-05	1.2259e-05	1.1963e-05	1.92022e-05	1.40523e-05	1.2475e-05	8.72477e-06	5.17555e-06	4.99491e-06	8.73728e-06	6.1906e-06	3.7658e-06	5.85831e-06	1.40503e-05	4.31089e-05	4.02503e-05	2.21042e-05	2.71415e-05	2.21492e-05	1.2078e-05	9.74228e-06	1.10836e-05	1.05602e-05	6.15282e-06	1.92012e-06	4.0342e-06	3.355e-06	3.70205e-06	5.52285e-06	9.29694e-06	1.38577e-05	1.21381e-05	3.999e-06	4.93814e-06	1.49434e-05	2.04974e-05	1.7159e-05	1.03495e-05	1.41381e-05
LPS	1.20539e-06	1.05153e-06	7.29898e-07	6.84004e-07	1.10644e-06	6.13984e-07	4.51996e-07	2.05704e-07	1.4631e-07	1.78454e-07	1.36188e-07	1.2531e-07	4.4182e-08	6.2272e-08	1.94038e-07	4.56812e-06	3.54058e-06	1.43775e-06	3.95649e-06	2.0028e-06	7.7901e-07	7.67858e-07	8.15688e-07	8.73094e-07	4.49874e-07	6.945e-08	1.2631e-07	1.07748e-07	1.1359e-07	2.2213e-07	3.01166e-07	2.68872e-07	2.9658e-07	1.85528e-07	2.3471e-07	2.62506e-06	3.59457e-06	5.97293e-06	2.95007e-06	4.53269e-06
Cer	5.08582e-05	6.43248e-05	6.18123e-05	5.20835e-05	0.000102798	3.10216e-05	3.31345e-05	2.43042e-05	1.26362e-05	1.53708e-05	9.85676e-06	8.86122e-06	7.77927e-06	7.81891e-06	1.35168e-05	2.73992e-05	2.8659e-05	2.93881e-05	2.06072e-05	2.51775e-05	6.77211e-05	6.25811e-05	7.71447e-05	6.14045e-05	2.63315e-05	1.9881e-05	2.63633e-05	2.77373e-05	1.26577e-05	0.000100017	1.65296e-05	1.97018e-05	1.97645e-05	1.04316e-05	1.62902e-05	1.59079e-05	2.68987e-05	3.00421e-05	2.37354e-05	2.74089e-05
OH-Cer	1.99247e-06	2.34076e-06	2.4654e-06	1.81269e-06	3.90675e-06	1.06346e-06	1.69376e-06	1.35652e-06	1.07208e-06	1.18473e-06	6.1872e-07	6.94258e-07	1.52676e-06	8.65378e-07	9.21792e-07	2.16738e-06	1.96025e-06	2.51281e-06	1.60357e-06	2.8019e-06	1.5904e-06	1.85563e-06	1.55283e-06	1.75712e-06	8.3788e-07	1.08211e-06	1.08631e-06	1.15317e-06	6.34256e-06	3.06566e-06	1.07942e-06	9.80978e-07	1.1499e-06	7.99092e-07	6.32574e-07	1.27469e-06	1.44896e-06	1.90502e-06	1.30943e-06	1.61284e-06
PECer	0.000285342	0.000306635	0.00022644	0.000192022	0.000386792	0.000212767	0.000162212	0.00012589	0.000124147	0.000119107	0.00022315	0.00021184	9.37159e-05	0.000118048	0.000227913	0.00036567	0.000461452	0.000259236	0.000594667	0.000633334	0.000248335	0.000301874	0.000269031	0.000252833	0.000230011	0.000125987	0.000191407	0.000182882	0.000130572	0.000196053	0.000249278	0.000352851	0.000326013	0.00015744	0.000170672	0.000454961	0.000574128	0.000916341	0.000591113	0.00062103
OH-PECer	2.47306e-05	2.76618e-05	1.95512e-05	1.78021e-05	4.05133e-05	5.18289e-05	2.22876e-05	1.42935e-05	1.37793e-05	1.07307e-05	2.19259e-05	1.83526e-05	7.79065e-06	1.20844e-05	2.02062e-05	3.2389e-05	4.24497e-05	3.07545e-05	5.16225e-05	6.37154e-05	2.06282e-05	2.9143e-05	2.50053e-05	2.25564e-05	2.11972e-05	1.07251e-05	1.89199e-05	1.63588e-05	1.57549e-05	1.9661e-05	2.28422e-05	3.14826e-05	3.03153e-05	1.58084e-05	1.8847e-05	3.5444e-05	4.11889e-05	8.07278e-05	6.62338e-05	5.1038e-05
Note:The unit for all molecules is mol/L
