# Supplementary material for: An Integrated Transcriptomics and Lipidomics Analysis Reveals That Ergosterol Is Required for Host Defense Against Bacterial Infection in Drosophila
Source: Front Immunol. 2022 Jul 7;13:933137. doi: 10.3389/fimmu.2022.933137 (PMC9301368; doi:10.3389/fimmu.2022.933137)
Supplement: Supplementary Table 2 — Primers used in this study. [file Table_2.xlsx]

## Sheet: Sheet1
rp49-F	GACGCTTCAAGGGACAGTATCTG
rp49-R	AAACGCGGTTCTGCATGAG
Drs-F	CGTGAGAACCTTTTCCAATATGATG
Drs-R	TCCCAGGACCACCAGCAT
Dpt-F	GCTGCGCAATCGCTTCTACT
Dpt-R	TGGTGGAGTGGGCTTCATG
Mtk-F	CGTCACCAGGGACCCATTT
Mtk-R	CCGGTCTTGGTTGGTTAGGA
AttA-F	GGCCCATGCCAATTTATTCA
AttA-R	AGCAAAGACCTTGGCATCCA
acsl-F	GCACACCTAAGGGTGTCCTC
acsl-R	GACACACACTTTCCGCAACC
