# Supplementary material for: An Integrated Transcriptomics and Lipidomics Analysis Reveals That Ergosterol Is Required for Host Defense Against Bacterial Infection in Drosophila
Source: Front Immunol. 2022 Jul 7;13:933137. doi: 10.3389/fimmu.2022.933137 (PMC9301368; doi:10.3389/fimmu.2022.933137)
Supplement: Supplementary Table 3 — Gene expression matrix (TPM and Counts) in Ecc15 challenged flies at indicated time points. [file Table_3.xlsx]

## Sheet: Ecc15_infec_time_course_TPM
gene_ID	Ecc15.12.1	Ecc15.12.2	Ecc15.12.3	Ecc15.24.1	Ecc15.24.2	Ecc15.24.3	Ecc15.48.1	Ecc15.48.2	Ecc15.48.3	Ecc15.72.1	Ecc15.72.2	Ecc15.72.3	PBS.12.1	PBS.12.2	PBS.12.3	PBS.24.1	PBS.24.2	PBS.24.3	PBS.48.1	PBS.48.2	PBS.48.3	PBS.72.1	PBS.72.2	PBS.72.3
FBgn0000003	646.95	519	317	386.5	895	448.5	353	467.5	547.5	834.78	373.5	394.5	549.5	368	251.5	475.5	330	707.5	325.5	355.5	203.5	252.5	787	352
FBgn0000008	911	636	789	1061	1068	1023	1088	1196	1191	1064	1004	981	1018	966	944	1080	813	1217	1081	1131	1187	1427	1305	1010
FBgn0000014	203	173	179	127	171	163	160	118	189	135	154	146	129	176	125	128	138	146	107	137	120	148	135	75
FBgn0000015	63	81	66	72	77	70	74	70	113	68	59	47	40	105	41	36	63	62	53	62	41	56	51	36
FBgn0000017	4682	3852	3425	5080	4532	4646	4967	3849	4356	4162	4281	3933	3762	4348	3846	4299	3896	5162	4397	5090	4413	6323	4227	4174
FBgn0000018	284	210	251	268	293	284	423	247	363	276	301	323	190	285	238	291	235	330	243	307	320	338	263	227
FBgn0000022	0	0	2	0	0	1	0	0	6	1	0	0	0	0	0	0	0	1	3	2	1	0	0	2
FBgn0000024	538	573	506	565	583	538	497	443	580	362	415	385	314	488	371	413	472	394	284	399	378	405	356	191
FBgn0000028	17	14	19	17	30	12	22	14	20	11	10	10	11	25	6	20	11	3	5	8	6	18	10	10
FBgn0000032	1974	1379	1621	2354	1789	2209	2941	1508	2195	1977	2037	1856	1346	2107	1646	1979	1756	2530	1935	2324	2053	2948	1680	1770
FBgn0000036	25	24	35	19	17	33	29	13	13	16	17	8	15	19	20	19	22	16	8	31	19	20	7	11
FBgn0000037	142	160	159	212	166	174	160	156	191	161	141	136	105	134	116	124	128	104	93	99	112	110	134	55
FBgn0000038	306	323	286	348	238	290	360	191	323	204	281	229	151	260	196	207	223	202	169	206	189	196	218	117
FBgn0000039	60	62	46	68	64	74	55	36	69	61	40	54	27	65	34	39	48	48	33	31	33	47	64	16
FBgn0000042	68266.9	78944.1	60593	82306	114055	79169	99264	111916	95483	93832	84855	94968	83452.9	73384.9	68195.9	70880	67280	83460.9	66596	74424	74619.9	86238.9	86370	68303
FBgn0000043	6632	6231	6474	7982	9829	7983	12312	9864	11952	9594	10770	10349	5251	7452	6141	6385	6343	8575	6416	7982	7890	9293	6324	6694
FBgn0000044	10612	15078.4	10991	10985	20552	9715	16523	19901.6	16273.1	13769	14467	13500	22888	22449.1	16689.2	21000	18057.2	20956.5	14275.2	15980	16079	14166.4	16728.9	7946.07
FBgn0000045	5655	9456.09	3810	4552	8908	3648	3903	6516	4093	3198	3840	2927	9000	8832	5144	6149	8035	5593	4959	5939	4623	4746	8137	2403
FBgn0000046	4187.07	5688.4	3583	3905	6390	2982	4562	5892	4613	3897	3726	3734	4998.06	5642.08	3696.06	4709	4882	4288.11	4021	3988	3932.06	3421	5109	2224
FBgn0000047	1992	4511.24	2063	2644	4052	2446	2252	2433	2115	1917	1533	1195	10600	4456	4076	5554	3761	4838	1348	2412	2526	1247	2383	1066
FBgn0000052	4131	3659	3359	4275	5095	4127	5408	4611	4885	4188	4699	4350	4549	5448	3879	4746	4705	5540	4313	4915	4387	5766	4552	3668
FBgn0000053	2245	2324	1939	2536	3161	2281	3707	2799	3498	2813	3277	2993	3016	3629	2404	3449	3101	3828	2625	3333	3127	3906	2986	2219
FBgn0000055	22898.7	16743.5	18051.9	20875.2	28100.3	17665.1	29044	26911	28686.2	21444.8	26598	24514	29930.3	35152.4	22202.7	29529.8	32116.7	32935	22845.5	31785.3	31700.9	34952.3	26975.7	21150
FBgn0000056	37.27	22.5	24.06	43.84	30.68	39.91	64	20.99	53.75	27.16	33.02	33.95	24.66	37.63	24.33	44.25	38.34	38.02	25.47	36.74	40.11	60.74	25.34	25.03
FBgn0000057	1726	1493	1477	2135	1915	2095	2288	1676	2106	2088	1759	1842	1508	1879	1614	1833	1706	2106	1675	1981	1694	2329	2033	1747
FBgn0000061	16	7	11	9	13	10	12	11	12	9	5	10	7	11	6	5	18	3	7	5	5	3	4	2
FBgn0000063	817	515	610	905	703	967	1022	593	832	696	775	662	552	722	678	744	669	927	737	890	853	1171	692	705
FBgn0000064	28048.5	33542.8	22557.6	26358.8	31211.9	22388.9	27107	27564	26020	20868.8	21600.7	19494.9	30098.9	35120.6	22506	25996.5	31803	25456	21411.7	27662.6	23248.8	24159.6	31363.8	15309
FBgn0000071	54	37	90	13	8	11	7	10	37	3	7	7	0	4	1	6	1	1	13	1	4	1	2	1
FBgn0000075	24	36	32	47	112	45	194	108	87	90	95	153	27	31	47	131	38	101	143	112	114	115	26	86
FBgn0000077	634	492	423	718	699	631	874	699	698	775	620	728	669	602	435	608	495	604	564	615	537	795	671	582
FBgn0000078	18595.4	19902.4	17085.8	15745	33718.9	18015	32201.7	35286	27753.3	28750.3	29597.7	33211.8	36589.6	29576.8	23037.1	26142.4	25180.6	34790.9	20804	24254.5	25459.2	33475	22983.5	21365.2
FBgn0000079	12203.6	15272.6	12133.2	10952	25670	11860	21208.3	27103	18104.7	18812.7	19143.3	21241.2	29689.4	19095.2	16620.9	18362.6	17427.4	22795.1	14024	16655.5	18769.8	21141	16218.5	13970.8
FBgn0000083	5871.34	7164.6	5732.86	7138.88	9192	7892.93	8160.22	6686.09	7648.36	7139.43	5907.22	6514.09	5325.58	4716.14	3792.79	4450	4468.92	4785.03	3557.28	3915.7	3966.44	4410.55	5157.85	3205.06
FBgn0000084	3240	4093	2996	3607	4740	3875	4171.75	4113	4021.81	3748	3053	3433.7	3329.45	2931.68	2490	2742.33	2940.74	2984.69	2364	2555	2498	2970	4304.62	2279
FBgn0000092	11	4	8	2	17	6	18	10	9	11	13	13	13	2	5	10	8	6	4	5	8	9	8	5
FBgn0000094	3	0	3	0	20	0	0	0	0	0	0	0	0	0	0	0	1	0	0	0	0	0	0	0
FBgn0000097	1970.3	1478.91	1666.86	2019.9	1910.63	2061.55	2369.65	1649	2181.75	1791.69	1919.56	1785.66	1617.84	1843.87	1617	1819.29	1580.84	2198.57	1869.91	2213.69	1889.84	2644.93	1895.74	1574
FBgn0000100	37772	32555	30509	41791	48680	38953	66557	44093	52206	51237	45696	48981	44562	48606	33246	44685	42757	45940	38777	44641	40740	49482	51776	29862
FBgn0000108	1058	1246	976	1087	1034	897	998	641	952	647	684	670	553	739	614	676	690	636	498	775	561	585	681	339
FBgn0000109	216	224	193	227	251	251	294	183	231	212	256	210	198	211	141	207	228	244	192	235	213	221	218	153
FBgn0000114	14602	12625	11488	15752	13509	14252	16758	12380	14713	13740	14064	13158	12629	13378	13010	14516	12243	17483	13327	16519	15053	18688	14561	12865
FBgn0000115	1190	806	1038	1472	1336	1614	1885	1083	1553	1369	1217	1320	970	1332	987	1148	1172	1471	1093	1221	1250	1453	1346	1105
FBgn0000116	11702	12924	9234	10527	18710	9041	14796	15804	14956	12353	14249	12538	18223	22019	12554	14518	18689	15657	12144	15346	13492	15242	20300	9603
FBgn0000117	15396	13205	12583	17629	16974	17363	19108	14061	16918	15905	14509	14595	12929	15675	13442	14800	14121	17658	14264	15342	14129	19197	16821	13383
FBgn0000119	732	606	565	712	749	764	868	745	852	709	724	696	655	781	643	725	628	803	663	767	742	910	706	600
FBgn0000120	8691	9895	8239	10248	9790	11075	11213	7075	11363	10805	5495	8795	7569	9102	6077	7269	6790	5839	5651	4913	5515	6875	8286	4389
FBgn0000121	16950	15803	16389	15956	13590	14229	17098	9902	15992	15801	7316	12395	13866	17261	11576	11152	8966	6607	8665	6690	7325	9642	12241	5695
FBgn0000137	0	0	5	0	0	0	3	1	1	0	0	0	0	0	3	0	0	1	0	0	0	0	0	2
FBgn0000139	1268	963	1063	1505	1190	1603	1554	994	1413	1191	1221	1162	827	1110	1033	1060	1062	1280	1095	1222	1110	1472	1081	1016
FBgn0000140	5429	3722	3428	5635	4446	5497	5511	3708	4758	4050	4908	4079	3340	5285	4353	4854	4199	6256	5354	6194	4987	7871	3389	4554
FBgn0000146	2092	1482	1536	2346	1691	1984	2687	1393	2181	1916	2087	1844	1211	2192	1874	2058	1765	2481	2054	2449	1955	3143	1387	1755
FBgn0000147	1570	1249	1254	1815	1501	1856	1919	1385	1545	1620	1337	1402	1410	1405	1330	1439	1400	1913	1400	1539	1387	2232	1622	1426
FBgn0000150	22362	23011	17125	23193	29076	23820	32035	23814	25465	26493	25651	24132	26597	26903	19789	23281	24369	26398	22314	24984	22336	26844	29252	20594
FBgn0000152	711.52	689.1	622.68	857.25	876.4	857.38	866.54	689.59	892.2	825.68	708.42	767.74	585.91	790.6	709.19	748.27	739.96	929.73	704.37	756.65	719.01	952.69	803.8	659.44
FBgn0000153	1614	2595	1701	1534	2009	1517	1349	1373	1416	1130	925	996	1462	1846	1213	1188	1677	1051	842	999	800	881	1572	480
FBgn0000157	81	91	68	71	77	81	92	42	77	75	48	65	27	71	41	47	63	58	45	41	39	39	49	25
FBgn0000158	570	495	504	606	555	662	670	414	605	506	510	474	402	513	563	506	496	682	480	540	505	727	554	516
FBgn0000163	2549	2481	1951	2418	2960	2458	2470	2367	2710	2374	2213	2294	2077	2178	1825	2134	2028	2438	2089	2281	2128	2738	2232	1838
FBgn0000166	2861.95	1561.84	1939.5	3097.64	2334.49	3116.71	3295.06	2143.8	2718.53	2727.68	2398.21	2298.43	2366.17	2419.63	2461.21	2671.16	2186.8	3193.71	2557.37	3033.27	2947.25	4084.6	2859	2502
FBgn0000173	4265	3650	3670	4873	4919	4001	4785	4474	4388	4426	4268	4145	4027	3880	3694	4312	3640	4863	4009	4583	4107	5159	4768	4060
FBgn0000179	46	48	52	49	57	33	58	44	51	28	36	29	45	56	25	56	43	31	26	37	30	25	43	25
FBgn0000180	92	57	63	60	52	46	74	43	84	39	62	50	40	55	41	43	33	48	59	34	33	46	51	34
FBgn0000181	23112	17196	19034	25754	20971	28102	35408	17994	28389	24375	23997	22783	17858	24603	17243	20181	22056	26659	19356	24454	21656	29051	22905	18153
FBgn0000182	14804.2	13851.1	10952.5	16714.5	15245.3	15673	16422.6	13635.7	14247.1	13844.1	13576.2	12776.4	13877.5	13861.8	12864.2	14089.3	12097.5	17420.6	14488.3	16513	14695.9	20664	15213	14559.6
FBgn0000183	5323	4017	4222	6137	5034	5955	6076	4354	5363	4800	4886	4712	3964	5486	4771	4959	4835	6298	4976	5758	4949	7135	4649	4505
FBgn0000206	327	400	335	233	179	180	292	177	245	207	118	186	200	374	226	151	140	79	125	128	133	155	148	82
FBgn0000212	5735	4532	3959	6101	5431	5845	5870	5004	5657	5089	5183	4649	4579	5638	4888	5296	4462	6169	5364	5915	5275	7683	4841	4961
FBgn0000216	0	1	12	0	0	0	0	0	2	0	0	0	0	0	0	0	0	0	0	0	0	0	0	0
FBgn0000221	435	403	314	497	519	461	515	433	454	515	434	440	461	454	372	420	427	535	412	411	399	517	576	360
FBgn0000227	22	0	0	0	0	0	0	0	0	2	0	0	0	0	0	4	0	0	8	0	0	0	0	0
FBgn0000228	2374	1980	1758	2489	2066	2323	2675	2023	2645	2206	2279	2363	1895	2155	2053	2400	1895	2815	2287	2665	2423	3234	2034	2076
FBgn0000229	340	294	317	368	296	404	462	202	422	247	314	318	145	380	200	217	244	354	236	325	307	347	163	173
FBgn0000233	14	22	30	31	21	20	31	19	24	17	13	24	13	21	20	17	19	19	15	29	23	14	23	17
FBgn0000239	5521.41	4131.92	4325.66	6133.25	4910.82	5852.91	6421.26	4202.85	5636.16	4912.35	4756.53	4813.39	3753.88	5468.3	4763.78	5080.45	4599.1	6170.28	4770.52	5473.72	5005.51	7020.33	4446.68	4642.72
FBgn0000241	135.05	190.45	150.08	136.09	182.16	141.21	189.16	116	167.07	132	164	133.14	113.07	132.11	98	96.13	113.11	137.41	85	106	114.1	110.13	153	85.08
FBgn0000244	1538	1412	1522	1889	2036	1932	2150	1770	2080	1852	1462	1659	1365	1607	1288	1419	1591	1517	1333	1452	1437	1649	1634	1095
FBgn0000246	398	249	332	388	256	391	675	202	449	283	422	337	134	431	250	335	262	539	317	475	386	666	173	288
FBgn0000247	2934.2	2529	2268.18	3138.2	2939.57	3180.33	3150.27	2820.44	2936.9	2713.27	2652.87	2560	2416.57	2964.86	2668.24	2848.35	2653.13	3251.27	2784	3182.77	2747.15	3986.28	2647.35	2506.22
FBgn0000250	9943	7251	8006	11759	9761	11372	12109	8366	10786	9992	9254	9039	7159	8864	8032	8769	7880	10334	8804	9732	9076	12983	9117	8336
FBgn0000251	4217	3558	2790	4579	3968	4386	4586	4386	4169	3852	4005	3768	4760	3750	3665	4217	3426	4694	4138	4716	4506	6250	4631	4081
FBgn0000253	6393.88	6639.47	6057.85	7025.79	6548.34	5710.79	8369.77	5142	6666.65	5543	6684.75	5453	4748.86	5911.85	4895.85	5791.54	4956.93	7402.9	5360.83	7767.68	6305.49	7244.89	5133.91	5057.89
FBgn0000256	1854	1737	1490	1969	1891	1925	2253	1504	2049	1754	1774	1642	1235	1710	1411	1597	1636	2028	1560	1881	1730	2297	1569	1479
FBgn0000257	1772	1749	1143	1970	2080	1795	1996	1809	1703	1850	1641	1654	1892	1633	1464	1755	1565	1856	1639	1633	1623	2229	2202	1626
FBgn0000259	2561	1750	2114	2952	2211	2803	3428	1970	2758	2350	2628	2258	1719	2584	2176	2379	2060	2975	2285	3074	2624	3262	2017	2233
FBgn0000261	10434	10093	8975	9992	11910	11847	13133	9910	13467	9994	10142	10120	7728	10302	6482	7677	9386	9430	6474	9091	8918	9963	9979	6175
FBgn0000273	2906	2447	2408	3052	2855	2809	3224	2548	2915	2528	2781	2415	2305	2569	2332	2708	2318	3111	2672	3228	2723	3428	2750	2292
FBgn0000274	38	21	15	22	30	14	25	17	28	23	24	17	12	24	21	24	18	23	19	18	19	26	22	8
FBgn0000276	619.11	2180.79	574.02	542.05	792.04	586.06	373.02	343.17	339.06	367.04	248.01	351	18.02	20	35.79	21	8	10	12	11	24	8	9	3
FBgn0000277	528.89	739.21	432.98	381.95	408.96	576.94	356.98	113.83	323.94	260.96	196.99	264	18.98	19	11.21	15	7	14	3	2	16	5	3	1
FBgn0000278	246	268	192	261	424	365	404	204	318	241	272	264	6	20	11	13	11	8	4	8	10	7	5	9
FBgn0000279	271	717	216	244	447	207	379	225	302	341	285	271	13	22	17	24	9	10	10	17	17	15	4	13
FBgn0000280	0	0	0	0	0	0	0	0	0	0	0	0	0	0	0	0	0	0	0	0	0	0	0	0
FBgn0000281	0	0	0	0	0	0	0	0	0	0	0	0	0	0	0	0	0	0	0	0	0	0	0	0
FBgn0000283	6492	4637	5360	7707	5530	7450	7851	4905	7092	5788	6315	5732	4334	6550	5885.84	6288	5369	7735	6032	7522	6653	9529	5286	5376
FBgn0000286	2035	1524	1580	2290	2144	2159	2378	2087	2199	2099	1899	1919	1950	1832	1888	2100	1641	2268	1953	2278	2163	2929	2127	1767
FBgn0000287	93	108	72	101	92	96	95	60	88	86	43	55	61	89	51	68	59	64	48	72	50	69	91	57
FBgn0000289	7806	6273	5756	8664	8404	7572	8133	8302	7548	7195	7048	6854	8015	7347	7010	7647	6666	8576	7635	8240	7465	10312	7860	6845
FBgn0000299	5211	7204	4629	4985	7998	4213	8790	7651	8982	7076	8697	7273	7553	12087	7128	7785	9346	8497	6781	8278	6909	7259	9061	4318
FBgn0000303	201.64	263.91	164.03	204.64	218.76	149.61	223.48	125.87	185.54	166.04	128.15	114.71	138.94	158.98	109.12	107.76	179.27	109.21	113.93	92.7	95.65	98.65	133.83	56.47
FBgn0000307	3352.04	2244.36	2551.51	3550.67	2380.32	3865.68	3879.74	1837.44	3251.54	2223.61	3047.4	2438.4	1518.41	3322.1	2526.02	2734.37	2572.2	3787.4	2930.94	3970.05	2972.31	4693.29	1789.3	2356.48
FBgn0000308	7485	5815	6939	8215	8156	8106	9857	7120	8892	7690	7766	7099	5990	7317	6117	6779	6641	8667	6413	8088	7947	8349	6877	6136
FBgn0000316	1542	991	1094	1547	1008	1650	2097	766	1613	1205	1384	1230	716	1589	1022	1128	1182	1645	1127	1527	1227	1977	935	1089
FBgn0000317	1190	784	858	1092	980	1149	1371	911	1208	846	1276	1108	860	1237	966	1178	1056	1448	1107	1510	1188	1746	859	860
FBgn0000318	3489	3698	2960	4326	5045.98	4395	5632	3835.98	4879	5053	4029	4440	4020	3704	3054	3374	3802	4039	3218	3488	3360.96	4048	5242.98	3282
FBgn0000319	12946	11373	10764	13135	16024	13277	15609	13946	14950	11682	14090	13624	11805	15482	12988	14667	12961	16435	12999	15136	13671	17089	11519	10653
FBgn0000320	619	602	465	507	698	494	754	610	688	667	585	525	597	612	485	537	594	442	470	517	447	502	784	296
FBgn0000326	533	446	445	612	478	581	700	384	605	578	518	473	357	595	406	510	504	592	511	534	502	756	423	449
FBgn0000330	916	787	743	987	1075	1099	1121	943	1080	1031	968	963	782	945	777	903	873	977	882	909	860	1158	1073	852
FBgn0000337	8.41	7.2	17	7.71	9	7.95	10.76	2	5.95	0	0	11	4	6.49	1.85	2.92	0	4	7	1.58	4	5.1	0	1.58
FBgn0000339	943	482	743	1050	923	1302	1588	610	1254	1129	981	1004	521	954	643	715	855	980	739	935	834	1267	798	697
FBgn0000346	917	931	757	970	983	893	945	797	947	716	735	785	718	992	734	683	817	833	704	721	634	771	805	531
FBgn0000351	1890	1524	1375	2202	1974	2247	2423	1554	1926	1946	1724	1668	1665	1885	1551	1724	1699	2184	1688	1918	1629	2635	1933	1792
FBgn0000352	2810	2298	2015	3116	2775	2947	2895	2332	2707	2469	2376	2385	2088	2624	2455	2599	2238	3186	2596	2806	2365	3751	2602	2390
FBgn0000355	3442	3390	2792	1482	31513	3508	15437	46654	10771	8541	20825	37890	19771	7464	10230	22634	11176	31095	26333	37520	25126	29157	5076	23558
FBgn0000356	58	230	106	171	3129	790	1575	4498	1671	1756	3303	2889	1264	343	1034	3932	846	4816	4497	5576	5671	4685	842	3948
FBgn0000357	172	957	624	94	6709	1893	3420	7075	4027	1613	8407	6430	2999	377	2501	11283	2890	10116	10342	10761	11800	10083	874	8928
FBgn0000358	45	288	128	730	10859	1935	4956	14957	4091	8080	6883	8800	4244	1039	2189	7698	1900	11718	8830	12586	12300	10351	3323	8747
FBgn0000359	18	35	610	320	6360	2999	8162	13151	4183	6967	6809	12446	1747	1745	1676	13547	2546	11783	11833	17903	10063	9683	1341	7314
FBgn0000360	71	95	1283	1200	17491	8342	19462	37246	12465	20273	18527	33523	4155	4142	4482	36439	7034	31794	31483	48323	26863	28478	3418	20705
FBgn0000370	9303.1	7288.39	8262.18	9521.11	7998.15	11028.5	13568.8	5747.39	11949.5	8360.5	8761.17	8704.64	4518.5	9494.24	5987.04	7226.78	7912.2	9399.06	6593.33	9142.73	7953.75	10029	6351.44	5080.34
FBgn0000376	4543.75	3559	3459	5091	4509	5066	5155	4367	4445	4563	4055	4147	4424	4229	4468	4531	3789	5320	4731	5021	4476	6671.78	4995	4383
FBgn0000377	1735	1716	1217	1842	1834	1867	2060	1466	1940	1770	1580	1580	1309	1739	1376	1584	1525	1875	1552	1660	1519	1894	1842	1442
FBgn0000382	4702	4104	3809	4862	4583	4645	4895	3823	4387	3837	3941	3897	3316	4109	3510	4026	3549	4479	3691	4448	3701	4992	3677	3220
FBgn0000384	1708	951	1389.22	1914	1250	1969	2176	948.33	1779	1439	1598.34	1438.17	823	1659	1331	1449	1340.15	2009.18	1531	1853	1534.28	2245	1010	1232
FBgn0000392	6624.22	5070.82	4606.3	7100.6	6513.98	6596.01	6813.34	5606.47	5896.47	5195.4	5971.72	5258.95	5421.19	6910.15	6012.48	6384.63	5546.35	8026.05	6590.86	7651.11	6407.28	9210.61	5226.69	6030.29
FBgn0000394	546.3	711.95	594.48	666.9	763.1	697.15	706	543	715.08	604.72	563.69	563.15	415.48	492.25	335.94	437.01	425.19	492.89	419.59	439.89	403.39	450.15	451.65	314.37
FBgn0000395	356	483	414	562	774	803	499	428	587	389	449	401	192	339	208	321	316	305	283	310	353	358	388	205
FBgn0000404	19859	14170	16304	23031	17874	24388	23829	13848	20266	17780	17725	17451	13595	20685	17741	18154	16679	23618	17922	22179	18728	26887	15204	15894
FBgn0000405	47978	39847	36849	54188	44733	54305	53788	37100	47204	43548	42833	41809	36393	47660	42582	43659	39850	56377	44610	51708	44335	64627	41303	41741
FBgn0000406	3874	3137	4022	4104	4791	3602	6537	5031	7234	5850	5361	6509	4852	7438	5327	5427	6777	6520	4118	5941	5619	6343	6779	4602
FBgn0000411	52	29	58	41	44	35	46	35	53	37	44	35	33	43	32	31	49	29	33	34	24	42	45	24
FBgn0000412	6192	5342	5293	6956	5887	6824	8396	4552	6583	6107	5956	5540	4436	6009	4932	5549	5304	7196	5314	6614	5823	7302	6151	5177
FBgn0000414	3329	2797	2416	3486	2905	3397	3300	2358	3108	2799	2694	2608	2070	2897	2542	2818	2610	3262	2893	3225	2769	4155	2485	2572
FBgn0000416	22041	22495	20213	23462	25199	23307	28476	22705	28771	22689	24473	24931	16607	24403	20078	22349	20565	26557	20733	25358	22827	29039	20235	18477
FBgn0000422	3046	3652	2763	4664	4128	6097	1269	942	1189	995	884	896	435	630	389	517	613	579	385	457	445	491	665	289
FBgn0000426	578	653	567	712	535	900	1135	537	883	677	685	667	505	680	442	530	569	822	565	743	601	830	607	482
FBgn0000427	165	259.98	531	84	5047	466.94	6730	5977.93	2769.95	2506.9	5516	7908.93	3196	4777.9	3473	9270	3527	10112	6931.94	10517.9	8861.93	9254.96	369	6150.91
FBgn0000439	20	32	23	15	16	16	25	20	32	22	16	13	16	36	16	14	27	14	16	13	12	24	29	13
FBgn0000442	170.69	151.45	152.03	166.09	201.12	182.37	215.31	166	225	164	140.87	146.66	128	203.38	108	135	144.6	165	130	190	161	184.64	203.13	111
FBgn0000447	1484	1089	1288	1607	1459	1679	1993	1180	1889	1570	1517	1457	989	1601	1169	1354	1404	1681	1257	1507	1367	1797	1502	1147
FBgn0000448	104.3	115.08	98.5	107.22	115.44	101.24	104.84	92.48	120.46	75.8	91.16	82.77	64.61	115.18	95.05	109.52	85.89	148.86	79.81	108.03	111.62	105.98	82.12	60.65
FBgn0000449	5.06	10.05	4.07	5.04	7.27	14.32	21.48	13.13	6.05	6.15	22.34	21.41	10	20.35	9	10.11	16.36	15.07	13	9	15.15	11.11	4.02	5.12
FBgn0000451	62	78	51	68	108	78	80	60	100	75	70	65	52	66	51	61	75	54	34	65	56	59	72	39
FBgn0000454	8334	9089	7758	9000	11836	10226	12370	9756	10574	10005	9686	10459	9236	9809	8158	8777	8794	11214	8524	10137	8606	12076	9957	8740
FBgn0000455	1502	1732	1285	1573	2280	1608	2183	2064	2105	1929	1841	1956	2007	2097	1596	1757	1965	2145	1523	1838	1827	2246	2151	1507
FBgn0000459	52	81	72	78	61	69	85	57	95	80	51	57	81	113	78	90	76	74	61	62	77	102	113	59
FBgn0000463	2396	2137	1858	2493	2357	2051	2292	2159	2006	2125	2031	1937	2214	2039	2108	2418	1704	2586	2292	2466	2113	3102	2328	2166
FBgn0000464	1792.41	1621.74	1428.48	1862.16	1887	1875.57	1930.25	1493.99	1866.91	1489.66	1689.85	1585.67	1393.87	1844.74	1480.3	1706.46	1491.99	2000	1709.01	1880.72	1699	2239.41	1432	1367.5
FBgn0000473	49	77	69	69	121	55	98	81	138	125	72	112	65	89	80	68	97	102	78	99	97	93	156	68
FBgn0000477	616	821	638	968	1521	910	1973	1586	2104	2769	2099	2206	1726	1601	1324	1211	1445	1073	956	977	976	1012	1197	692
FBgn0000479	1424	1299	1297	1342	1223	1100	1290	668	989	878	929	764	861	1065	874	1058	920	1067	804	1141	1008	1168	874	766
FBgn0000482	1075	942	869	1153	1197	1169	1208	977	1091	1095	1013	994	967	1099	998	1013	934	1237	944	1027	1017	1412	1136	955
FBgn0000489	704	829	642	697	689	714	689	511	638	499	495	490	308	500	317	390	358	435	336	337	369	430	342	225
FBgn0000490	258	302	257	262	284	288	281	238	310	180	207	191	163	309	169	185	193	203	160	197	192	181	210	129
FBgn0000492	148	171	122	112	108	131	170	104	145	137	106	112	132	110	85	58	96	77	56	68	84	60	97	42
FBgn0000499	3350	2612	2732	4141	4111	3918	3968	3654	3620	3774	3140	3274	3780	3183	3221	3449	3224	3772	3278	3582	3235	4699	4305	3404
FBgn0000500	56	37	48	62	50	68	93	55	96	62	53	71	30	62	21	29	58	52	50	40	39	41	70	34
FBgn0000504	393	395	321	323	402	285	395	389	396	285	332	278	404	447	332	308	372	335	312	344	336	351	359	155
FBgn0000520	1485	1584	1198	1822	1952	1829	1699	1747	1564	1813	1380	1502	1683	1454	1456	1563	1455	1707	1436	1501	1328	1913	2239	1542
FBgn0000524	3434	2860	2171	3620	3193	3446	3204	3241	3087	3001	2880	2809	3607	3044	3141	3234	2688	3534	3335	3293	3272	4426	3336	2996
FBgn0000527	539	788	460	643	704	690	485	395	413	330	282	307	232	402	221	258	272	226	222	217	203	251	352	131
FBgn0000529	4	10	6	17	7	4	10	5	15	4	6	7	8	7	3	7	5	3	6	5	3	4	6	3
FBgn0000533	1130	1025	945	1252	1282	1280	1448	1227	1224	1295	1170	1083	1089	1045	1022	1035	1008	1137	1021	1117	1092	1550	1380	1005
FBgn0000535	223	159	140	147	119	103	125	70	97	53	92	66	139	157	124	88	106	42	68	83	83	79	51	44
FBgn0000536	1745	1432	1470	1829	1671	1834	2198	1518	2201	1633	1699	1662	1249	2089	1602	1789	1732	2173	1490	1930	1866	2443	1357	1381
FBgn0000541	6972	3566	4665	7277	4637	7675	7344	3653	6255	4461	6098	4769	3759	6559	5597	5677	5381	7495	5628	7931	6534	9917	3733	4886
FBgn0000542	242	204	184	207	254	174	265	282	269	222	292	205	226	273	184	215	212	240	204	230	252	208.02	270	141
FBgn0000543	1830	1784	1490	2009	2241	2010	2316	1888	1962	2160	1807	1831	1767	1992	1618	1852	1822	2056	1871	1780	1667	2322	2307	1762
FBgn0000546	1824	1491	1379	2072	1622	1637	1966	1511	1751	1569	1580	1419	1676	1533	1575	1640	1341	1812	1678	1898	1765	2255	1684	1526
FBgn0000547	5179	4270.93	3807	5440.95	4982.99	4676.97	4808.95	4470	4729.96	4283.97	4372.99	4104.98	4069.98	4483.99	4324	4793	4017.99	5292.98	4495.99	5237.95	4539.98	6310.99	4341.97	4147.98
FBgn0000551	0	0	0	0	1	1	1	0	2	1	1	1	0	1	0	0	2	0	1	0	0	0	0	1
FBgn0000552	0	0	0	0	0	0	1	0	0	0	0	0	0	0	0	0	0	0	0	0	0	0	0	0
FBgn0000557	1858	1978	1940	1998	2079	2217	2578	1829	2621	2001	1497	1735	1880	2198	1659	2103	2043	2257	1571	1813	1715	1581	2174	897
FBgn0000559	121758	111162	106753	136223	143013	130005	153831	127162	149832	131500	121185	130045	115037	143621	122843	131544	121269	143454	118124	132855	122324	147377	142069	97775
FBgn0000560	5	10	2	3	9	5	3	8	7	4	7	3	2	4	5	3	6	5	7	4	4	5	4	1
FBgn0000562	4304	3951	3512	4929	4711	4685	5040	3874	4554	4008	3972	3848	3811	4426	3692	4084	3796	4551	4066	4480	3878	5385	4267	3436
FBgn0000564	1	0	0	0	0	0	1	1	0	0	1	2	0	0	0	1	0	0	1	0	0	0	0	1
FBgn0000565	714	776	628	682	829	603	1103	623	775	624	622	689	620	921	522	619	586	812	565	610	605	722	696	414
FBgn0000566	2858	2222	2378	2962	3417	2950	3764	2961	3713	3087	3174	3175	2913	3149	2560	2824	2818	3358	2796	3296	3079	3711	3524	2698
FBgn0000567	254	275	249	247	450	283	348	358	369	285	270	318	266	288	235	273	272	294	231	291	297	317	256	196
FBgn0000568	2564	2485	2178	2856	2825	2323	2674	2554	2514	2402	2237	2077	2533	2173	2052	2573	2032	2655	2116	2461	2405	2944	2563	1773
FBgn0000575	1065	890	975	1178	967	1046	1409	696	1160	898	969	862	635	893	646	869	710	1075	761	1076	913	1165	750	671
FBgn0000576	26	27	21	17	29	22	19	32	24	23	21	23	10	25	6	13	11	11	13	14	19	18	22	16
FBgn0000577	18	26	18	16	20	14	24	15	26	9	8	10	16	20	12	24	7	13	7	10	13	20	12	7
FBgn0000578	1389	1074	948	1440	1293	1353	1574	1240	1410	1278	1400	1118	1223	1329	1309	1234	1198	1556	1288	1571	1396	1991	1207	1194
FBgn0000579	44434.9	45220.8	34183.9	50348	55382.6	46205	51536	45568.1	47025	48053.7	40801	43516.3	45056.5	47407.1	39436.1	42899.9	46686.1	49222.3	40236.6	45388.5	41854.4	53757.1	57416.3	40106.2
FBgn0000581	9970	7485	6685	10224	8918	9438	10067	8128	9176	8462	8963	8196	7670	9287	8200	9212	8160	10955	9551	10688	8895	13384	8086	8783
FBgn0000588	1774	1358	1143	1972	1559	1841	1898	1704	1637	1737	1464	1383	1660	1520	1450	1620	1440	1835	1569	1571	1528	2427	1753	1550
FBgn0000591	3	1	7	0	0	0	0	0	2	0	0	0	0	0	0	0	0	0	0	0	0	0	0	0
FBgn0000592	1037	757	992	1028	1691	1046	2169	1646	2425	1559	2284	2001	1869	4267	2055	2627	2780	2984	2114	2710	2397	2697	2031	1584
FBgn0000594	5.19	0	0	0	1.81	0	0	0	5.65	0	0	20.47	4.19	0	6.33	4.74	15.14	0	0	3.15	12.8	24.34	0	16
FBgn0000606	7	4	2	1	4	0	2	1	0	2	1	1	3	1	0	4	0	0	8	1	0	0	2	2
FBgn0000611	2521	1973	2088	2725	2252	2679	2942	2117	2678	2184	2278	2299	1770	2636	2234	2251	2088	2834	2217	2751	2626	3090	1977	2077
FBgn0000615	5582.2	3898	3669.34	6181.55	5523.32	6009.33	7544.02	4685.16	5513.83	5689.66	5511.62	5409.76	4951.88	5664.44	4561.95	6408.75	5153.85	7438.8	5766.47	6620.35	5685.98	8806.73	4905.58	5420.63
FBgn0000617	1098	1081	833	1271	1240	1231	1368	1263	1239	1270	1118	1133	1151	1156	1046	1099	962	1208	1102	1124	1123	1379	1402	1030
FBgn0000618	282	214	228	321	307	404	492	229	368	339	297	284	217	282	182	231	287	345	210	264	239	370	279	265
FBgn0000625	37	53	41	46	29	28	30	31	32	38	28	26	36	26	17	24	17	15	18	25	20	14	22	13
FBgn0000629	2420	1713	1948	2864	2477	2814	2905	2255	2467	2538	2184	2198	2009	2290	2109	2198	2210	2769	2327	2440	2228	3292	2588	2247
FBgn0000633	102	109	89	111	99	51	80	57	97	59	66	77	75	79	76	58	55	45	54	73	61	62	71	23
FBgn0000635	1083	1067	1033	1059	1322	924	1266	1142	1347	987	1143	1045	858	1300	928	977	1118	1139	859	1010	1062	1033	1046	623
FBgn0000636	930	1143	1001	1086	1413	1373	1135	1070	1224	923	990	1069	749	755	624	701	667	720	622	692	708	812	769	520
FBgn0000639	1	0	1	0	4	2	0	4	1	4	6	7	1	4	3	2	2	3	0	0	1	1	0	0
FBgn0000640	1	6	2	5	2	3	4	1	5	5	1	5	1	0	3	2	2	0	0	1	2	5	7	0
FBgn0000644	10	4	17	11	231	57	587	210	78	136	196	252	51	24	68	272	56	275	191	226	388	276	8	265
FBgn0000658	19	19	19	22	11	3	14	20	27	17	19	13	19	25	19	18	10	25	18	34	24	17	41	7
FBgn0000659	434	468	503	427	579	473	496	514	567	376	442	411	292	408	295	288	356	354	278	347	424	352	493	245
FBgn0000662	2613	2193	2017	2711	2196	2697	2975	1974	2768	2258	2193	2186	2068	2516	1954	2210	2162	2878	2164	2495	2277	3226	2280	1949
FBgn0000667	6695.5	8012.35	5334.94	7150.05	8008.9	6275.8	7298.51	6781.1	6456.08	6070.27	5876.09	5812.21	7204.87	7373.74	5967.78	6966.71	6676.94	7744.24	6251.74	6760.16	6196.18	7627.92	7733.64	5267.87
FBgn0000709	2571	2132	1885	2877	2520	2651	2922	2180	2755	2477	2556	2467	2180	2642	2260	2715	2278	3291	2635	2763	2493	3849	2305	2280
FBgn0000711	1100	1216	1004	1152	1028	1061	1091	896	1040	968	907	893	808	1118	941	949	838	1099	941	1139	927	1244	838	805
FBgn0000715	89	125	91	93	81	126	122	48	117	82	74	78	60	90	58	55	79	82	52	62	64	73	91	36
FBgn0000719	944	752	774	945	951	930	1097	744	953	802	873	874	738	925	733	843	731	1011	723	1034	827	894	711	646
FBgn0000721	9845	7826	8187	11080	9668	10972	11525	8319	10274	9256	8938	8656	7306	10490	8805	9434	9316	11435	9280	11024	9343	12882	9803	8527
FBgn0000723	1259.64	1284	1134.64	1381.02	1227.72	1180.61	1302.71	867	1303.79	1096	820.82	1015.78	613.89	884	633.8	717.87	820.77	750	682.89	752.82	726.94	753	814	464
FBgn0000808	326	220	231	375	351	350	410	267	308	310	296	289	311	289	282	272	286	325	289	316	251	378	339	292
FBgn0000810	830	575	684	801	675	850	1078	577	947	713	839	736	557	928	676	730	712	998	736	968	761	1083	613	626
FBgn0000826	2728	2846	2230	3481	3673	3314	3313	3709	3009	3574	2767	2921	3620	2518	2571	2907	2699	3118	2775	2666	2539	3651	4690	3253
FBgn0000927	10373	9350	7245	12500	13488	11343	12537	12609	10140	12329	10207	10219	13982	10530	10021	11168	10281	12288	10929	11021	9976	15062	14610	10926
FBgn0000928	114	98	66	73	95	83	125	93	123	104	112	77	58	120	62	73	88	56	79	91	75	71	103	48
FBgn0000964	541	590	536	466	831	444	932	938	785	603	874	747	1064	1049	780	921	774	1056	810	940	801	853	746	478
FBgn0000996	6175	4959.08	4492	6993.15	5201.16	7226	7314.16	4255.03	6178.05	5593.03	5523	4849.11	4180	5684.2	5085	5331	4953	6961.19	5468.04	6612.03	5708.08	8733	5223	5289
FBgn0001075	64	40	90	43	45	36	41	37	58	46	54	48	31	43	36	49	47	39	25	33	52	41	32	23
FBgn0001077	6	1	3	0	0	0	1	1	1	0	0	0	0	0	0	3	0	0	3	0	0	0	1	0
FBgn0001078	4353.28	3687	3334.04	4551	4284.32	4056.81	4497	3939	4055.95	3877.11	4080.83	3633.06	3773.73	3947.83	3907	4175	3459.82	4781	4160.8	4850.76	4357.66	5306.01	3716.78	3508.6
FBgn0001079	1661.98	1533.98	1136	1892	1523.99	1636	1778	1625	1554	1562.98	1336	1400	1578.99	1389	1405	1536	1331	1614	1567	1604	1562	2230	1550	1550
FBgn0001083	78	144	72	79	115	78	85	109	98	91	88	98	88	122	71	83	105	70	37	75	59	63	89	36
FBgn0001084	406	231	321	465	313	500	589	264	426	463	341	371	284	372	311	336	346	453	363	340	386	536	438	375
FBgn0001085	1178	984	856	1105	834	1114	1280	721	1011	788	988	818	623	1060	868	893	789	1145	973	1139	1040	1394	776	864
FBgn0001086	3240	2847	2368	3567	2943	3400	3496	2343	2914	2967	2732	2486	2265	2821	2526	2771	2531	3465	2754	2974	2632	4010	2810	2836
FBgn0001087	3489	2871	2958	4017	3557	3591	3904	3246	3424	3275	3238	2979	2886	3385	2996	3374	2952	4160	3148	3744	3331	4673	3253	3073
FBgn0001089	620.33	689.78	517.24	585.04	1136.91	656.43	1238.7	1353.21	1231.79	967.82	1170.75	1159.37	1303.88	1440.92	1031.01	1487.1	1420.67	1775.98	1177.45	1468.16	1255.86	1683.35	1378.71	972.06
FBgn0001090	1521	1802	1408	1435	1563	1643	1708	1253	1863	1422	1237	1237	708	1341	759	1029	1222	1046	993	1117	1088	1095	1162	599
FBgn0001091	26171	36310	17303	27202	36128	22992	28422	28810	23297	24884	22899	22282	32093	32085	21010	24769	31187	26309	20673	25080	21867	26760	32371	19153
FBgn0001092	31936	26221	24048	38142	40202	36195	42601	41057	36985	38210	35369	37068	41444	38380	33715	38385	36481	43841	35904	40869	37314	50982	43573	36222
FBgn0001098	9453	9875	7840	9721	11485	9708	10603	11074	10040	9060	8771	8704	11108	10683	9108	9325	8618	10138	8862	9664	9442	11254	10510	6955
FBgn0001099	90.62	63.96	57	85.38	40.64	141.08	164.79	30.67	164.01	64	99.97	94.46	15.5	114.09	48.32	47.5	49.95	118.67	54.04	108.36	75.31	116.38	39.46	55.04
FBgn0001104	3891	3248	3073	4326	3426	4260	4490	2834	4088	3600	3510	3475	2511	3666	3060	3354	3055	4517	3318	3663	3527	5036	3216	3159
FBgn0001105	5032	4531	4604	5569	5233	4110	5194	3615	4213	4141	3777	3622	4037	3510	3830	4617	3648	4562	3367	4498	4024	4679	4649	3648
FBgn0001108	5249	4469	3863	5729	5657	5743	6139	4765	5298	5045	4760	4992	4270	5353	4678	5047	4830	6263	5053	5423	4708	6850	5102	4628
FBgn0001112	254	300	230	251	392	302	284	223	341	295	176	270	95	123	108	98	111	114	87	93	87	119	77	53
FBgn0001114	2105	1882	1760	2168	3380	1870	4227	4554	4635	3370	4213	3975	4374	6477	3929	4245	4265	4735	3146	4414	4011	4007	3294	2514
FBgn0001120	2229	1497	1685	2524	1650	3486	4272	1170	2734	2423	2388	2115	1299	2330	1450	1718	1967	2733	1575	2375	1908	3403	1786	1723
FBgn0001122	1035	782	882	1019	902	922	1097	644	911	669	948	782	540	912	750	871	776	956	814	1096	933	1073	635	658
FBgn0001123	249	334	265	221	233	298	392	177	381	255	218	212	120	279	168	150	209	229	167	251	218	203	178	118
FBgn0001124	4781	4668	3982	5424	6519	5266	6491	5834	6048	5666	5386	5333	6251	6021	5059	5655	5974	6749	5018	5905	5962	7333	6567	5253
FBgn0001125	9735	9414	7898	10803	14344	11307	15026	12229	12499	12790	11411	12081	13890	13356	10759	11641	13452	14391	10146	12155	11938	14808	14965	10705
FBgn0001128	7396	7538.97	5937.89	7342	8455.95	6838.91	9450.94	8045	8669.96	7445.97	8281.97	7905.9	8229.97	10989	7344.98	8965.98	10464.9	10074	7891	9996.97	8671	11413	9685	6721
FBgn0001133	1393	1301	1143	1748	1754	1652	1760	1551	1616	1685	1352	1410	1435	1451	1219	1434	1345	1641	1400	1429	1300	1843	1902	1387
FBgn0001134	26.31	20.74	33.71	38.49	26.66	22.15	35.91	30.63	35.24	29.38	36.17	35.86	24.49	33.72	19.2	21.21	23.95	33	17.13	23.9	33.64	36.85	30.82	26.25
FBgn0001137	544	447.82	504.29	647	561	663	806	491.13	748.35	614.32	507	517.6	475	620	438	496	500	565	503	549	510	569	583	402
FBgn0001138	34	42	25	29	23	18	24	11	21	6	21	23	24	12	12	26	24	19	18	13	10	6	25	7
FBgn0001139	7577	6911	6104	8888	8593	7526	8497	7347	7320	7730	6978	6684	6902	6563	6419	7211	6472	8601	6982	7802	6969	9324	8693	7017
FBgn0001142	7049	6933	6743	8270	8464	8958	9955	6195	8622	7636	6771	6940	5821	7004	5414	5708	6718	7485	4857	6211	5588	7320	7264	5141
FBgn0001145	8877	9845	7523	9050	11914	7497	10638	11278	10984	9057	8830	8882	8210	10084	6546	7643	7581	7134	6194	6877	6547	6763	7909	4155
FBgn0001147	1	1	6	6	3	1	7	1	1	9	6	4	0	1	0	0	0	1	4	2	5	4	0	1
FBgn0001148	6	5	7	0	7	1	1	0	2	0	3	1	0	3	0	0	0	0	3	3	0	0	0	0
FBgn0001149	13597	12878	11654	17041	16806	19875	24470	12263	17853	17717	16459	15402	13017	14863	11013	12520	14603	16299	11590	14698	14031	19130	15976	12526
FBgn0001150	37	24	31	22	28	41	29	21	36	28	12	23	21	35	20	27	19	17	25	21	18	24	23	2
FBgn0001168	979	858	969	947	1158	1074	1000	939	1069	925	782	887	645	771	570	579	781	702	511	658	688	678	802	430
FBgn0001169	3903	3271	2784	4262	3784	3746	4120	3124	3541	3311	3533	3132	2944	3401	3280	3520	2950	4202	3759	4213	3585	5251	3468	3488
FBgn0001170	15	16	13	9	8	8	7	25	19	8	8	19	4	12	8	6	15	5	3	6	14	15	4	2
FBgn0001174	26	0	2	0	0	0	0	1	0	0	0	0	0	0	0	5	0	0	6	0	0	0	0	0
FBgn0001179	1156	925	972	1344	1190	1297	1455	1161	1250	1127	1194	1092	945	1226	1082	1131	1019	1402	1110	1307	1112	1598	1027	1003
FBgn0001180	1965	1340	1181	2212	1772	1861	2071	2200	1887	1924	1931	1814	2122	1598	1722	2171	1447	2209	2228	2348	2191	3466	1782	2094
FBgn0001185	501	382	406	511	385	525	568	380	490	427	479	422	310	426	404	458	404	504	387	462	439	610	327	372
FBgn0001186	6031	5689	5001	6261	6908	5902	6370	5927	6245	5767	5590	5477	5169	5607	4487	5195	5010	5688	4770	5351	5108	6154	5826	4117
FBgn0001187	704	636	559	634	927	615	1128	960	1152	946	949	1128	1097	1739	1061	1113	1527	1476	881	1272	1092	1243	1534	810
FBgn0001189	1228	893.15	987	1332	1178	1366.17	1335.49	1128	1404	1152.55	1107	1190	910.07	1152.09	1059.58	1074	1015	1339.14	1057	1272.16	1251	1567.25	1158.55	962.45
FBgn0001197	15154	10507	12487	18235	16908	16837	17457	14850	16601	17056	15170	14639	14327	14059	13617	15338	13186	17775	15453	16107	15333	20042	17927	14730
FBgn0001202	942	747	801	1148	916	1162	1405	740	1217	946	919	1054	620	1031	811	859	904	1174	774	1010	900	1300	820	784
FBgn0001206	1671	1080	1053	1701	1367	1683	1553	1101	1476	1296	1289	1120	1225	1408	1390	1383	1188	1650	1504	1582	1361	2370	1178	1372
FBgn0001208	1088	947	1164	1397	1456	1556	2180	1338	2455	1816	1868	1832	894	1705	1157	1586	1526	1711	1207	1661	1476	1802	1249	1200
FBgn0001215	9810	6995	7679	10723	9353	10545	12090	9254	10914	10356	9685	9373	8383	9739	8029	9517	8296	11562	9604	11304	9654	13350	10040	8473
FBgn0001216	782	865	531	672	658	515	631	491	633	450	425	398	472	817	456	523	636	509	486	551	445	543	690	311
FBgn0001217	83	56	33	26	99	42	66	40	36	44	43	49	39	26	30	37	39	37	31	34	28	29	21	17
FBgn0001218	30591	30082	25833	32495	37203	29762	31331	35165	30916	30571	29123	29738	29877	30419	27879	30271	26402	34371	29128	31305	28655	36734	31161	27983
FBgn0001220	7672	7043	6239	7938	8466	7827	10207	7590	9423	8144	8124	8041	7045	9303	6986	7493	7893	9166	7289	8619	7683	9629	7906	6183
FBgn0001222	4100	2688	3222	4975	3981	4739	4716	3071	4088	3985	3525	3631	2993	3959	3630	3820	3414	4872	3801	4438	3741	5765	3672	3764
FBgn0001223	835	911	995.15	1295.33	1305	1706	1368.16	1145	1736.49	1229.51	1036.51	1178.31	1329	1039	839	963	1152.17	1136	777.48	1095.61	957	1045.7	1726	682.16
FBgn0001224	696	704	478	907	993	812	1023	623	673	753	734	605	903	611	476	792	600	773	726	838	715	1168	629	627
FBgn0001225	13273	16366	10755	15846	17749	15717	16995	15238	13432	12964	13341	12819	20964	13335	12218	13238	12004	17983	13135	14284	13212	21452	14815	15395
FBgn0001226	11603	10896	9674	14536	14761	11982	12433	14481	10622	12725	10311	10274	15447	10032	11156	12265	10421	13697	11259	11207	10571	13912	16414	12118
FBgn0001227	74.38	57.77	58.36	65.29	94.24	78.19	110.52	81.92	91.88	87.1	58.94	65.16	74.52	76.52	82.4	55.09	77.29	95.7	69.86	83.87	67.84	77.81	87.54	55.37
FBgn0001228	13	14	6.85	12.67	8	5	27.84	6	17.51	8.49	8.49	16.69	4	7	5	10	5.83	13	4.52	8.39	14	7.3	9	3.84
FBgn0001229	8	6	8	6	19	7	16	8	19	8	6	2	2	7	8	8	14	4	8	5	7	11	10	3
FBgn0001230	196	186	210	248	370	254	292	144	202	163	203	234	300	357	208	323	398	272	163	267	252	354	203	255
FBgn0001233	73637	66860	56678	78768	76595	75613	86871	65190	80383	70631	72994	72495	67860	81266	67476	75344	72015	90466	73739	83940	73451	100719	74694	67069
FBgn0001234	798	805	916	919	916	1277	1187	457	1140	830	762	803	292	951	475	568	871	735	500	742	643	1095	501	460
FBgn0001235	332	295	363	288	269	185	357	159	247	183	215	193	186	242	170	244	225	203	133	237	222	209	152	124
FBgn0001247	1867	1542	1560	2040	1747	2089	2334	1410	2224	1627	1697	1699	1154	1951	1581	1664	1646	1973	1603	1961	1744	2234	1412	1427
FBgn0001248	12646	11963	10709	12514	14569	12951	14577	13971	14675	13011	12623	12913	14074	14910	12925	13261	12816	15575	12388	14088	13362	17517	15202	11769
FBgn0001250	1458	1474	1300	1402	1739	1336	1708	1301	1659	1398	1228	1387	1211	1672	1250	1405	1363	1377	1091	1317	1130	1239	1243	739
FBgn0001253	31	36	17	25	30	33	16	35	13	21	21	15	15	12	1	4	18	8	10	13	8	5	16	13
FBgn0001254	4	0	0	0	0	0	0	0	0	1	0	0	0	0	0	2	0	0	1	0	1	0	0	0
FBgn0001255	16	16	7	15	21	24	18	9	12	19	10	13	21	10	13	15	9	14	14	11	13	30	7	15
FBgn0001256	1	1	4	2	4	3	2	1	0	7	1	1	0	1	0	0	0	0	0	0	1	0	3	2
FBgn0001257	1862	1338	1569	2109	2430	2612	2005	1772	2062	1687	1567	1765	959	1347	989	1084	1107	1226	960	1278	1263	1272	945	756
FBgn0001258	458	602	458	434	849	522	603	710	750	506	629	630	519	730	590	463	518	572	359	459	572	519	519	418
FBgn0001259	23	17	20	26	35	23	25	33	25	28	18	24	14	26	22	17	25	17	19	9	18	24	28	17
FBgn0001263	1282	1592	1261	440	370	342	538	328	552	463	222	440	1036	1378	919	358	248	199	394	200	277	342	265	235
FBgn0001269	25	41	28	12	30	23	29	20	30	27	14	18	11	25	9	27	26	16	19	15	15	11	27	8
FBgn0001276	337	235	240	349	315	344	430	297	370	328	333	331	279	298	245	331	302	367	316	425	316	467	335	339
FBgn0001280	1042	700	874	1177	861	1290	1554	854	1359	1096	1230	1118	644	1142	839	985	955	1285	1059	1347	1236	1496	1047	1012
FBgn0001281	2	0	0	0	7	1	0	0	0	0	0	0	0	1	0	0	0	0	0	0	0	0	0	0
FBgn0001285	56	56	81	22	112	27	133	183	85	61	118	96	299	310	158	253	227	263	181	171	171	214	101	65
FBgn0001291	1516	1376	1301	1875	1696	1839	1877	1305	1652	1514	1345	1291	1068	1296	1058	1244	1206	1465	1195	1328	1217	1660	1425	1130
FBgn0001296	1231	1168	1152	1305	1854	1273	2283	1598	1928	1701	1752	1763	1495	1770	1273	1535	1539	1765	1458	1575	1673	1646	1720	1042
FBgn0001297	3519	3903	3663	3843	4475	4012	3915	3574	3985	3123	3092	3146	3067	3417	2663	2871	2967	2995	2230	2931	3017	2860	3263	1981
FBgn0001301	2316	1674	1663	2577	2298	2480	2456	1985	2198	2003	1973	1947	1859	2285	1978	2182	2053	2496	2022	2412	1975	3157	2067	1924
FBgn0001308	7759	6918	6379	8732	8705	8301	8659	7660	8174	7423	7430	7016	6391	8372	7148	7559	7237	9204	7512	8433	7294	9950	7714	7099
FBgn0001311	37	54	32	38	64	39	47	30	51	49	35	25	24	38	16	20	31	24	22	20	20	17	31	6
FBgn0001313	0	0	0	0	0	0	0	0	0	0	0	0	0	0	0	0	0	0	0	0	0	0	0	0
FBgn0001316	7695	6291	6086	8062	8589	7523	9783	7418	8479	7022	8298	7535	6313	8318	6739	8191	7304	9507	7935	9376	7996	10407	7407	6061
FBgn0001319	10	20	19	22	21	15	24	21	24	13	10	12	30	16	20	17	13	15	18	25	27	15	28	8
FBgn0001320	98	97	87	89	103	86	109	84	100	82	83	88	63	70	39	58	57	57	82	46	75	51	86	40
FBgn0001321	26	16	24	30	41.95	45.76	49	32	59	29	32.44	45	16	43	12	19	26	21	28	30	24	46	27	14
FBgn0001323	75	43	52	58	60	60	81	41	85	63	56	46	28	46	36	38	57	49	41	36	38	49	57	27
FBgn0001324	2197	1826	1794	2501	2656	2213	2567	2293	2426	2160	2294	2018	1973	2404	2097	2232	1995	2744	2384	2585	2177	3246	2110	2046
FBgn0001325	12	6	13	6	2	5	5	0	11	2	2	6	1	1	7	2	2	1	3	3	2	1	4	3
FBgn0001330	1125	944	828	1162	974	1119	1182	876	1072	934	1102	975	901	1174	914	973	983	1273	1159	1209	1109	1478	943	936
FBgn0001341	871	812	729	814	804	861	1231	710	1148	871	1094	1053	694	1098	850	956	835	1182	889	1092	981	1313	775	779
FBgn0001404	3061	2572	2536	3183	2964	3022	3375	2416	3136	2714	2878	2710	2053	2595	2300	2537	2335	3080	2483	2970	2577	3598	2475	2321
FBgn0001491	443	319	407	488	384	587	666	244	490	454	406	416	303	424	303	355	378	476	340	435	361	539	325	327
FBgn0001565	5081	4313	4200	6160	5395	5791	6010	4171	5487	5293	4379	4618	3902	4658	3982	4541	4400	5165	4424	4736	4319	6086	5295	4240
FBgn0001612	1920.06	1389.24	1437.82	2301.6	1803.85	2182.19	2192.93	1437.97	1928.43	1666.26	1662.58	1567.37	1431.06	2094.1	1868.4	1903.33	1633.43	2280.19	1861.96	2157.67	1880.59	2606.58	1539.58	1579.05
FBgn0001624	3722	3059	3143	4019	3711	3564	3727	3216	3566	3084	3303	3024	2969	3690	3246	3465	3018	3837	3245	3684	3353	4212	3164	2665
FBgn0001941	2680	1883	2406	2810	2757	3259	3706	2420	3631	2872	3000	3054	2105	3030	2519	2364	2473	3314	2370	3142	3077	3831	2525	2511
FBgn0001942	43708	42068	39042	52060	53664	51426	62567	47582	54286	52175	43602	46361	46188	46181	37299	43474	44519	49389	38553	43480	40814	53328	58914	35859
FBgn0001961	3778	3805	3274	4463	5250	4452	5442	4469	5006	4657	4036	4361	3955	3983	3137	3533	3737	4180	3242	3565	3513	4280	4994	3192
FBgn0001965	2898	2509	2004	3193	3115	2937	3225	3043	2835	2947	2791	2640	2909	2905	2628	2816	2505	3139	3109	3105	2786	4149	2885	2649
FBgn0001967	3	2	1	0	2	0	3	2	0	1	5	1	7	0	0	0	0	1	2	1	0	3	0	1
FBgn0001970	878.79	416.11	394.67	830.76	453.8	787.98	966.46	363.48	551.77	610.15	668.33	591.8	323.43	769.12	371.13	409.83	582.24	776.19	606.91	634.04	604.8	864.65	400.21	408.08
FBgn0001977	1221.5	1136.13	1024.26	1327.07	1203.93	1483.43	1712.25	854.65	1470.1	1253.6	1153.7	1137.65	708.34	1130.17	840.06	994.23	1020.54	1291.51	1003.19	1130.45	1042.86	1382.11	973.12	899.38
FBgn0001978	8196	7263	6632	9797	9693	9189	10180	9179	8920	9214	8243	8206	8579	8199	7672	8283	7705	9758	8075	8899	7831	11288	9891	7786
FBgn0001981	38	38	58	37	43	45	50	51	67	26	31	29	24	31	27	17	27	37	19	28	31	23	26	26
FBgn0001983	0	1	11	0	0	0	0	0	1	0	0	0	0	0	0	0	0	0	1	0	0	0	0	0
FBgn0001986	2261	1832	1610	2283	2087	2116	2483	1911	2199	2002	2031	2023	1986	2362	1965	2044	1958	2564	2042	2285	2039	2865	2094	1884
FBgn0001987	766	730	867	897	1334	1114	1211	873	1240	823	1060	1068	568	957	711	689	862	943	612	870	936	975	750	758
FBgn0001989	1253	1461	1017	1267	1284	1350	1781	1127	1420	1252	1234	1027	1186	1456	927	1119	1282	1196	947	1351	1080	1279	1343	800
FBgn0001990	969	772	815	1266	913	1204	1245	724	1041	1029	941	939	723	983	857	973	784	1190	1004	1112	952	1385	989	860
FBgn0001991	891	927	785	932	889	906	787	555	732	510	629	532	574	812	561	648	773	625	486	717	608	613	594	287
FBgn0001992	9	17	9	12	16	8	15	4	11	12	17	12	5	8.05	12.02	23	20	12	9	8	14	14	13	10
FBgn0001994	4504	3990	3714	4944	4361	4108	4509	3531	4050	3836	3847	3516	3451	3754	3448	4080	3455	4684	3810	4454	3892	4913	4148	3778
FBgn0001995	1338	1087	1076	1533	1503	1619	1900	1374	1536	1615	1374	1335	1477	1419	1230	1253	1460	1656	1262	1285	1214	1673	1825	1262
FBgn0002021	702	542	579	779	742	822	1083	642	847	743	669	670	596	797	551	683	689	850	582	699	577	826	709	537
FBgn0002022	2129	1443	1882	2320	2520	2594	2792	2217	2655	2458	2153	2243	1805	2315	1813	1978	1941	2299	1929	2119	2080	2692	2291	1920
FBgn0002023	85	59	61	56	84	43	46	50	79	64	48	53	45	82	39	51	66	45	60	43	58	49	63	30
FBgn0002031	6135	5650	4937	6660	7191	7044	7689	6766	6866	6501	6205	6299	6964	6854	5883	6037	5959	7305	5901	6651	6023	8037	7229	5581
FBgn0002036	544	578	484	582	485	613	666	423	574	523	433	471	384	554	458	532	521	558	504	560	497	666	602	425
FBgn0002044	4923	4168	3752	5479	4524	5201	6109	4053	5513	5003	4811	4564	4250	4598	4156	4770	4132	5696	4752	5397	4947	6814	4855	4382
FBgn0002069	6213.08	5615.97	5485.97	7065.02	7104.7	7790.68	6994.34	5580.7	6669.83	5582.44	5516.46	5481.41	4572.86	5768.09	4840.69	4990.73	5026.75	6134.09	4829.06	5516.8	5376.25	6687.39	5636.15	4430.02
FBgn0002121	5001	3324	4253	5497	3880	5951	6316	2756	5297	3665	4681	3928	2328	5350	4112	4167	3929	5737	4224	5881	4621	6922	2673	3405
FBgn0002174	2732	2740	2139	3055	3426	2983	3860	3472	3222	3118	2994	2851	3603	3258	2645	2814	2817	3358	2601	2952	2777	3719	4005	2470
FBgn0002183	7052	5754	5415	7871	6901	7528	8048	6169	7325	6394	6694	6335	5101	7081	6131	6622	6028	8314	6794	7630	6571	9214	6181	6307
FBgn0002283	1513	1170	1171	2003	1855	1842	2258	1619	1794	1898	1602	1713	1622	1608	1361	1697	1540	1769	1648	1699	1411	2314	1866	1473
FBgn0002284	4516	3869	3755	5004	5276	4952	5598	4590	5048	4703	4232	4270	4358	4382	3869	4130	4097	4777	4108	4523	4351	5258	5097	3998
FBgn0002306	395	453	403	424	615	441	660	679	678	614	523	591	268	372	259	320	317	269	277	256	271	312	381	166
FBgn0002354	210	187	170	221	205	246	307	146	249	257	218	226	215	204	154	173	184	225	211	180	138	214	219	171
FBgn0002413	8169	6709	6148	9299	8399	9051	10000	8711	8836	9113	8231	8172	8075	7885	7407	8073	7101	10026	8655	9234	8399	12271	9667	8382
FBgn0002431	5841	3331	3840	5499	4379	5677	5998	3458	5403	3593	5650	4362	3540	5827	4854	4926	4834	6201	5023	6402	5230	8458	3087	4379
FBgn0002440	0	0	0	0	0	0	0	1	0	1.23	0	0	0	0	0	0	0	0	0	0	0	0	0	0
FBgn0002441	3408	2999	2439	3504	2989	3380	3791	2540	3199	2942	2924	2621	2424	3166	2502	2797	2596	3353	2975	3322	2959	4600	2803	2923
FBgn0002466	2053	1493	1296	2061	1480	2030	2024	1281	1835	1587.95	1696	1671	1378	1762	1675	1770	1413	2205	1844	2052	1804	2843	1453	1743.7
FBgn0002521	541	376	506	506	347	602	888	182	572	363	448	371	186	489	328	372	392	568	301	531	427	564	257	269
FBgn0002522	39	31	36	27	34	29	42	54	68	40	30	33	41	66	36	26	54	36	35	17	29	26	49	34
FBgn0002524	2883	2443	2187	3380	2837	3251	3564	2162	3009	2755	2623	2637	2111	2834	2489	2581	2450	3010	2441	2885	2561	3502	2286	2461
FBgn0002525	7658	6178	6321	8988	8818	8284	9470	8304	8427	8029	7408	7534	7921	7578	7049	7937	6911	9105	7539	8342	7482	10366	8945	7585
FBgn0002526	3499	3058	3156	3124	5124	3007	5373	5268	5453	3306	5786	4443	4226	6509	4641	4966	5090	5712	4102	5763	4536	4948	3555	2691
FBgn0002531	5	5	3	6	9	11	3	5	2	4	7	5	5	5	0	2	1	3	0	5	1	2	2	1
FBgn0002533	0	0	0	0	0	0	0	2	0	1	0	0	0	2	0	0	1	0	0	2	0	0	0	0
FBgn0002534	2	5	1	1	3	7	0	4	4	2	0	0	4	3	1	2	4	1	1	3	0	0	1	0
FBgn0002535	0	1	0	0	0	0	2	0	0	0	0	0	0	0	0	1	0	0	0	0	0	0	0	0
FBgn0002542	4656	3271	3571	5274	4137	5700	5548	3522	4786	4226	4227	3950	3352	4712	4119	4440	4293	5475	4220	5046	4177	6623	4310	4125
FBgn0002543	163.43	156.36	185.88	134.27	149.23	152.08	204.21	139.99	195.31	134.99	115.81	137	59.09	132.46	108	121.28	127.45	102.21	116.32	115.2	107.77	127	161.61	63.59
FBgn0002552	3123.8	2536	2178.82	3518	3245	3126.78	3010	3382	2951	3069.7	2809	2766	3885	2737.83	3140	3388	2677	3538.81	3187.8	3372	3250.86	4661	3571	3174
FBgn0002561	4	2	2	0	0	1	2	2	6	0	0	3	2	0	0	2	1	2	1	0	3	6	4	1
FBgn0002562	1	12	0	0	0	11	1	0	4	1	4	5	14	17	12	6	0	16	7	8	2	63	0	16
FBgn0002563	53	36	10	14	536	283	194	666	147	167	1275	552	3503	1667	518	1459	1648	2115	932	1393	1713	2055	208	1195
FBgn0002564	33	57	14	15	37	6	15	14	5	13	8	11	8	21	4	12	15	22	14	21	18	5	10	4
FBgn0002565	156	41.73	33	63	1357	1067	924	1793	193	657.47	3662	1182	19466.2	6348	4135	9822	4161.45	18952	5839.33	8335	18508	13850	67	14967.2
FBgn0002566	810	522	713	904	578	1000	1264	411	940	645	815	668	285	862	522	671	642	981	627	889	732	1142	406	515
FBgn0002567	4125	3462	3256	4327	4211	4311	4669	3801	4358	3978	3847	3809	3347	4451	3666	4087	3772	4715	3810	4477	3900	5360	4022	3501
FBgn0002569	939	710	829	674	1124	844	1373	980	1398	1022	1297	1209	898	1581	1112	946	1284	1496	765	1259	1387	1402	917	886
FBgn0002570	14964	10681	14358	9207	18932	13411	15769	16468	18816	12608	19348	17593	18041	23643	19490	12548	21699	22053	10189	19553	20520	21236	18044	15909
FBgn0002571	613	445	357	386	1058	511	1099	1167	965	816	1157	1256	1833	1457	1260	1536	1314	1921	1031	1423	1479	1610	965	760
FBgn0002573	10	12	4	4	9	13	24	8	21	8	6	6	6	17	10	7	7	5	8	14	9	6	10	2
FBgn0002576	45	73	71	81	84	78	64	51	59	65	43	32	40	59	35	35	35	32	32	39	37	61	74	27
FBgn0002577	59	50	43	30	66	58	47	47	54	49	61	45	37	63	45	49	60	63	49	70	48	75	48	51
FBgn0002578	278	307	272	270	331	321.6	499	249	446	279	337	299	175.76	362	161.9	237	252.91	270	238	228	251	228	232	123
FBgn0002579	26872	20133	22019	30685	28831	34148	47015	26726	36223	36584	30154	30699	27113	29586	19130	23623	26909	28944	22211	25078	22617	29948	37208	21459
FBgn0002590	22153	22607	19912	24425	27613	23311	31874	26826	31312	30921	23000	26739	25524	24598	19278	22622	24403	22952	20459	21272	21380	24811	34908	16689
FBgn0002592	14	10	16	10	19	0	9	12	16	6	11	6	9	12	8	9	6	9	8	11	12	4	19	4
FBgn0002593	35179	32042	30710	38829	40816	40668	57540	32846	48171	45260	38579	42681	31860	38426	28732	34474	37395	37124	32012	38170	34205	38100	44681	25429
FBgn0002609	109	82	87	101	126	116	163	85	151	116	128	99	62	118	85	101	125	114	80	93	121	104	130	65
FBgn0002622	46970	39453	39813	54586	59849	51915	67181	54226	57639	62079	48786	52747	58524	50480	40547	49205	50391	52527	43823	43484	42588	53374	75679	40854
FBgn0002626	37538	25494	31916	45264	50121	43775	55375	51300	52160	54018	39514	46455	50715	38687	34020	38280	37400	40884	37154	39785	38914	42184	69963	34795
FBgn0002629	9	0	9	0	0	0	0	0	0	0	0	0	0	0	0	3	0	0	2	0	0	0	0	0
FBgn0002631	5	4	2	1	0	0	0	0	4	0	0	1	0	0	0	0	0	0	4	0	0	0	0	0
FBgn0002632	3	0	3	1	1	0	0	0	0	0	0	0	0	3	2	2	0	0	2	0	1	0	1	0
FBgn0002633	12	13	23	5	5	8	9	4	12	0	3	6	5	13	1	4	4	9	9	9	5	7	8	3
FBgn0002638	8797	7153	6881	10305	8590	10325	11866	7801	10038	9086	8616	8535	7490	8933	7804	8529	8072	10872	8397	9637	8451	11767	10073	7910
FBgn0002641	1284	919	967	1327	1024	1415	1666	760	1428	1164	1111	1073	766	1283	978	994	1052	1412	930	1193	1033	1570	980	999
FBgn0002643	2133	1695	1727	2159	2154	1988	2215	2085	2013	1891	1821	1786	1949	1937	1791	1987	1590	2271	1926	2223	1995	2431	2101	1846
FBgn0002645	2992	2331	2335	3084	2666	3170	3538	1822	2768	1974	2665	2445	1685	3235	2291	2588	2404	3549	2483	3406	2749	3804	1579	2209
FBgn0002673	2769	1777	2089	3592	2350	3409	3255	2162	2865	2749	2429	2394	1914	2555	2330	2460	2185	3140	2776	3213	2808	4060	2425	2533
FBgn0002707	1067.92	740.88	765	1167.95	861.84	1110.87	1248.99	742.92	1024.91	974.82	979.97	902.97	659.96	977.98	812	923.95	810	1124.93	1013	1040.96	960.96	1519.98	767.89	928.95
FBgn0002709	598.16	341.08	423.96	608.2	490.66	592.45	696.69	360.22	575.17	442.31	497.71	456.05	321.8	561.67	480.9	497.85	442.19	633.68	519.38	615.34	562.78	783.88	381.47	464.97
FBgn0002715	622	478	481	720	533	709	780	483	617.44	595	538	526	459	563	531	545.49	488	685	571	587	600	846	479	530
FBgn0002716	17.22	14.11	12.9	16.27	9.97	19.24	28.1	13.87	19.89	26.85	16.22	7.04	10.47	16.24	20.67	10.17	3.45	15.38	18.54	8.38	21.94	29.82	4.37	10.24
FBgn0002719	8671	8226	6985	8670	11730	8320	10943	10251	9500	9347	10220	10613	11020	11670	9553	12121	11412	14409	11005	13360	12571	16847	11943	11867
FBgn0002723	755	740	721	913	887	800	871	830	811	743	741	785	749	730	698	804	667	887	748	863	796	880	804	641
FBgn0002732	19	11	30	11	29	7	33	9	32	19	22	24	6	16	11	9	6	14	17	7	18	13	25	16
FBgn0002733	116	139	150	166	188	181	202	116	178	140	144	124	71	119	84	104	167	142	68	83	98	130	134	73
FBgn0002734	1	0	9	0	0	0	0	0	5	0	0	0	0	0	0	0	0	0	0	0	0	0	0	0
FBgn0002735	6	5	16	1	3	3	2	0	5	1	3	1	1	4	1	1	0	1	5	0	1	2	1	0
FBgn0002736	1892	1387.65	1554.34	2348.5	1934.75	2384	2961.49	1742.83	2151.68	2261	1838.13	2009.56	1800.82	2044.85	1549.79	1815	1891.7	2293.31	1746	1960.81	1695	2513.81	2284.68	1765
FBgn0002772	3168	4238	2238	3019	3754	2127	3098	2528	2838	2413	2283	2028	2235	3525	1937	2656	3246	2259	2191	2767	2175	1993	2984	1211
FBgn0002773	8864	16636	7184	8433	13551	7021	11321	8742	9692	8863	8690	7711	9332	13481	6946	9779	12432	9217	7505	9356	7477	8106	11758	4369
FBgn0002774	1314	1183	1092	1414	1320	1434	1748	1068	1540	1245	1249	1230	923	1373	1045	1143	1113	1421	1179	1328	1213	1624	1142	970
FBgn0002775	1553	1081	1281	1851	1386	1874	1946	1175	1641	1651	1402	1439	1196	1453	1383	1461	1256	1843	1477	1621	1468	2258	1380	1439
FBgn0002778	2174	1817	1724	2336	2011	2154	2441	1835	2269	2054	2020	2007	1590	2194	1878	2022	1822	2499	1979	2318	2033	2769	1878	1896
FBgn0002780	6795	4822	5587	6878	4774	7776	9881	3809	8025	5677	6889	5928	3201	7814	5181	5535	5636	8436	5814	7877	6198	9456	4255	4725
FBgn0002781	18135.4	14319.5	14217.4	22113.8	17789.6	20926.8	22199.5	15550.7	18948.2	19041.8	16342.8	16275.9	15688.3	16674.6	16183.1	16818.8	15855.6	20499.8	16877.7	19119.2	17743.2	24417.7	19833.5	16459.7
FBgn0002783	8481	6751	6650	9561	7887	9586	10039	6779	8694	8101	7855	7131	6342	8508	7153	8034	7337	9820	7947	9052	7968	11632	8025	7532
FBgn0002787	4662	4222	3927	5429	5679	5369	5827	4906	5513	5371	4768	4879	4551	4776	4290	4839	4500	5562	4586	5032	4721	6153	5401	4618
FBgn0002789	3831	3835	3789	3643	4929	3840	4788	3378	4536	3536	3319	3310	3027	4517	2758	3477	3515	3333	3053	3135	3030	2985	3688	1845
FBgn0002791	1133	727	873	1252	935	1209	1470	691	1175	1032	993	1022	657	985	864	929	826	1225	1038	1169	1001	1519	790	904
FBgn0002838	2	0	0	3	2	0	3	0	0	0	0	1	0	0	0	0	1	1	0	1	0	1	2	0
FBgn0002842	1	0	0	0	0	0	1	0	0	1	1	0	0	0	0	0	0	0	0	0	0	0	0	0
FBgn0002855	34	0	0	0	13	0	1	0	0	0	0	0	0	0	0	0	0	0	0	0	0	0	0	0
FBgn0002856	15	0	0	0	18	1	0	0	0	0	0	0	0	0	0	0	0	0	0	1	0	0	0	0
FBgn0002862	20	0	0	3	29	1	1	0	0	0	0	0	0	0	0	0	0	0	0	0	0	0	0	0
FBgn0002863	19.97	0.88	0	0	43	0	0	0	0	0	0	0	1	0	0	0	0	0	0	0	0	0	0	1
FBgn0002865	94.24	0	0	0	116.11	0	0	0	0	0	1	0	0	0	0	0	0	1	0	0	0	2	0	0
FBgn0002868	2096	2855	1674	2769	2395	2757	4526	2096	3846	4239	2701	2736	1074	1398	958	1362	2119	1219	1176	1661	1372	1262	2927	1134
FBgn0002869	9	45	31	18	73	12	21	29	30	22	41	11	24	22	12	16	27	17	10	10	26	4	38	10
FBgn0002872	2188	1556.38	1746	2598	2015	2546	2742	1665	2337	1883	2207	1916	1487	2366	1952	2186	1787	2670	2266	2723	2369	3379	1664	1937
FBgn0002873	3869	3042	2538	3859	3418	3819	4025	2799	3647	3075	3740	3214	2822	4104	3409	3653	3352	4593	3968	4772	3821	5665	2931	3121
FBgn0002878	1953	1598	1169	2058	1728	1925	1935	1556	1700	1770	1714	1627	1663	1661	1519	1725	1550	2019	1839	1900	1769	2874	1651	1692
FBgn0002887	775	653	602	915	616	873	891	539	741	592	724	617	452	790	653	803	653	968	745	980	786	1183	514	685
FBgn0002891	1054.12	770.62	827.96	1310.62	1048.55	1368.88	1368.03	961.48	1336.34	1162.4	1098.28	1094.7	803.7	1023.33	1086.31	1065.46	829.63	1250.76	1120.18	1275.83	1129.86	1761.35	1049.49	1030.11
FBgn0002899	1480	928	1023.96	1631	1200	1765	1826	914	1434	1240	1264	1143	901	1347	1201	1277	1222	1709	1304	1473	1228	2121	1096	1247
FBgn0002901	888	635	631	1006	626	1034	953	553	813	715	686	657	478	801	659	717	667	997	818	993	838	1156	617	706
FBgn0002905	401	345	267.16	426.09	423	369.16	466.11	331.2	460.3	316.27	439.09	327.3	322.16	503	376.27	419	383.18	549.21	419.11	585.1	478.14	637.46	336.17	375.12
FBgn0002906	1698	1190	1180	1733	1294	1793	1954	1153	1712	1433	1577	1367	954	1621	1373	1424	1193	1881	1482	1871	1562	2531	1202	1504
FBgn0002909	440.18	311.67	330.91	493.16	383.19	495.58	523.03	282.46	455.6	407.37	404.22	402.97	249.36	456.29	353.75	394.62	378.76	507.88	412.74	524.18	426.13	691.17	316.27	337.92
FBgn0002914	3617	2508.15	3081	4101	3186	4145	4409	2733	3810	3346	3275	3211	2321	3627	3056	3225	3016	4068	3276	3912	3514	4760	2989	2751
FBgn0002917	359	516	362	383	432	373	427	352	402	346	259	289	268	365	213	287	300	256	259	280	185	240	360	155
FBgn0002921	21742	21525	17864	21265	23845	19307	23138	19234	21636	17966	20042	18701	17389	23250	18112	20605	20348	22461	18811	23012	20286	24584	18142	15356
FBgn0002922	12.49	19.29	10.35	11.36	22.44	11.49	15	15	15.4	7.24	12	13.17	11.09	13.12	12.38	20.07	16.2	7	10	15.23	12.16	10.21	8.08	6.13
FBgn0002924	3786.8	2740	2719.82	4313.8	3489.43	4088.67	4208.73	2932.56	3652.1	3711.73	3266.13	3051	3021.43	3207.14	3263.76	3245.65	3101.87	3995.73	3425	3776.23	3267.85	4871.72	3594.65	3178.78
FBgn0002926	341	273	285	238	605	253	675	672	515	375	794	846	581	1071	689	1215	690	1387	775	1227	909	1036	260	510
FBgn0002930	1941	2159	1843	2373	3178	2720	2829	2240	3371	2945	2605	2578	1617	1985	1625	1502	1755	1820	1379	1537	1636	1709	1533	993
FBgn0002931	77	52	75	62	46	89	88	32	96	79	46	44	31	70	43	22	41	32	19	43	27	38	19	11
FBgn0002932	1560.46	1225.85	1288.64	1821.33	1734.84	1541.33	1758.29	1617.51	1580.15	1449.19	1328.66	1391.66	1220.54	1482.6	1369.39	1407.23	1220.32	1741.15	1437.23	1679.95	1546.6	2082.03	1520.34	1454.41
FBgn0002933	0	0	0	0	0	0	0	0	0	0	0	0	0	0	0	0	0	0	0	0	0	0	0	0
FBgn0002936	182	176.8	160.78	88.54	107	103.55	169	102.52	168.3	129.26	99.12	116.98	102	187	93	52.79	75.74	63	63	122	81	95	195.92	60.93
FBgn0002937	184	190	147	163	223	159	186	151	216	193	174	140	138	202	111	175	205	136	119	190	141	172	244	107
FBgn0002938	3852	3931	3429	3048	2476	2445	3787	2199	3436	3068	1931	2358	2044	3769	2150	1920	1619	1191	1922	1853	1710	2422	1899	1103
FBgn0002939	23	14	10	26	29	40	46	32	51	38	38	40	157	289	111	131	156	160	109	151	63	164	86	34
FBgn0002940	27367	25223	24522	32497	29430	32205	41603	21867	33535	35209	20663	26697	18508	24082	15195	20666	21169	15476	17288	17593	16605	22294	27944	12556
FBgn0002941	21	21	11	21	30	23	28	17	14	17	26	17	14	16	9	14	16	12	9	15	7	10	21	5
FBgn0002945	174	168	198	183	204	182	211	151	193	167	120	141	124	156	124	139	136	139	123	160	146	142	158	82
FBgn0002948	3785	2888.92	2410.74	4132	3876.06	3928.65	3693	3475.14	3468	3551	2930	3191.71	3560	3564	3044	3401.73	3039	3982	3406.54	3544.16	3044	4968	3615	3351
FBgn0002962	4670	3902.03	3311	5582	4465	6187	6083	4255	5240	4797	4531	4978	5239	4799	4843	5655	4149	6373	4878	6083	5592	7723	4906	5260
FBgn0002973	1361	1320	1105	1301	1621	1212	1607	1388	1466	1417	1328	1429	1415	1385	1236	1287	1183	1425	1133	1306	1317	1687	1312	1119
FBgn0002985	132	87	121	124	138	115	177	201	207	116	150	139	141	189	133	161	108	167	128	168	147	136	171	80
FBgn0002989	958.66	794.22	807.88	1220.86	1026.81	1144.37	1202.18	842.83	1048.19	1030.34	907.63	946.35	774.24	959.84	947.38	990.15	810.11	1152.76	1045.19	1079.44	912.67	1425.2	1025.43	955.58
FBgn0003002	26	33	21	27	16	20	19	17	23	21	17	12	8	9	13	24	22	10	13	14	16	16	18	3
FBgn0003008	299	241	253	306	256	328	379	225	290	269	245	286	199	309	255	264	226	334	251	288	258	345	211	189
FBgn0003009	3	6	4	4	4	0	4	2	3	2	1	5	1	3	0	3	2	0	1	1	1	6	1	0
FBgn0003011	31	51	39	34	25	30	41	10	39	20	24	26	16	27	18	26	17	23	17	9	16	19	15	5
FBgn0003015	14943.7	9241.04	11798.5	16468.9	13604.9	17033	21159.5	12337.9	18247	14232.8	17890	15424.6	11127.9	17477	14823.5	16309	14096.6	21444	16388.7	20020.6	17711.1	25259	13086.8	13595.6
FBgn0003016	2842	2348	2122	2814	2595	2539	3064	2243	2567	2446	2643	2309	2278	2632	2294	2751	2357	2962	2592	3120	2458	3464	2277	2165
FBgn0003023	5868	4082	4567	6904	5633	6830	7501	5179	6395	5749	6173	5729	4971	6328	5974	6449	5206	7944	6403	8092	6730	9134	5099	5684
FBgn0003028	9737	7067	6949	10890	10365	9276	10011	10504	8884	9087	8924	8425	10978	9058	9127	9916	8414	11122	9667	10675	9508	13187	10428	8935
FBgn0003034	0	0	0	0	5	0	0	0	0	0	0	0	0	0	0	0	0	0	0	0	0	0	0	0
FBgn0003041	2798	2126	1928	3003	2318	3045	3267	1924	2717	2417	2498	2470	2000	2879	2391	2627	2301	3140	2567	2956	2548	3963	2153	2427
FBgn0003042	373	212	228	365	254	380	441	233	337	271	363	291	255	341	296	332	240	482	291	410	359	521	202	286
FBgn0003044	5528	3832	4372	6249	5060	5933	6407	5009	5294	5152	5096	4450	4364	5191	4898	5321	4647	6688	5428	6409	5796	7700	5034	4857
FBgn0003046	74	83	78	102	138	81	115	148	110	129	114	94	162	156	125	92	99	108	105	100	81	114	119	90
FBgn0003048	3140	2476	2147	3041	3108	2942	3108	2620	2925	2595	3026	2619	2393	2854	2631	3139	2532	3491	3191	3485	2735	4408	2436	2649
FBgn0003053	1010	1038	956	866	1416	784	1064	1190	1189	912	1209	950	1127	1304	1039	984	1029	1248	966	1174	1154	1168	1131	848
FBgn0003057	0	0	0	0	0	0	0	0	0	0	0	0	0	0	0	0	0	0	0	0	0	0	0	0
FBgn0003060	4	10	2	2	8	2	8	7	2	8	5	6	0	0	0	1	0	0	0	0	1	0	1	0
FBgn0003062	4651	5889	3653	4873	7073	4508	7494	7319	6378	6511	5968	5841	7335	6129	4442	5156	5445	5545	4811	4608	4512	5354	8558	4131
FBgn0003065	0	0	0	0	0	0	1	0	4	0	1	2	1	0	4	3	0	0	0	0	1	0	0	0
FBgn0003067	4331.5	4041	3195	2421	4733	3371	1625	2429	2047.5	2600	1813.5	1857	2248	2256.5	1689.5	2167	3748	2255	1917	2745	2101.5	4048	3195.5	2092.5
FBgn0003068	422	459	391	804	1028	1065	883	852	1104	822	650	778	322	422	322	520	783	704	505	644	676	621	933	390
FBgn0003071	5331	6065	3694	5507	6521	4445	5326	5296	5012	4540	4548	4227	5331	6149	4278	4863	5499	5553	4805	5448	4679	6104	5496	4051
FBgn0003074	10091	9145	7812	11063	12421	10792	12431	12249	11766	10826	10569	10660	12275	13122	10605	11827	13349	14226	11124	13346	13180	15431	13897	10824
FBgn0003076	5357	5113	4257	5637	6795	5671	8059	6444	7186	6672	6420	6740	7413	8686	6042	7197	8219	8179	5709	7346	6701	8064	8207	5350
FBgn0003079	1883	1194	1439	1968	1651	2111	2106	1296	1885	1593	1605	1557	1247	1784	1610	1636	1500	2151	1727	1924	1634	2533	1424	1506
FBgn0003082	2853.38	2410.48	2317.38	3460.3	3151.67	3414	4001	2636.86	3276	3374.7	2837.81	2818	2657.29	2939	2568.79	2675.35	2864	3146	2679.41	2818.88	2642	3774	3426.97	2565.97
FBgn0003086	0	0	0	0	0	0	0	0	0	0	0	0	0	0	0	0	0	0	0	0	0	0	0	0
FBgn0003087	636	346	480	663	306	826	971	204	616	454	544	466	185	503	336	368	368	678	427	634	496	865	256	373
FBgn0003089	9	4	23	2	19.01	6	20	19	17	9	30	11	17	22	15	24	19.03	26	20	35	22	12	8	8
FBgn0003090	156	199	176	203	263	165	227	203	216	204	178	186	182	176	135	145	174	145	149	133	168	153	231	103
FBgn0003091	273	258	207	221	161	175	214	112	220	129	159	161	147	272	169	151	199	190	138	204	169	187	133	98
FBgn0003093	1458	1538	1303	1491	1586	1284	1413	1258	1308	1306	1232	1172	1329	1280	1273	1328	1172	1410	1150	1420	1206	1424	1390	1046
FBgn0003114	573	295	404	660	534	728	777	532	692	646	619	552	443	505	511	523	431	665	645	687	604	813	569	656
FBgn0003116	721	538	593	843	768	842	974	577	854	765	710	734	561	804	581	644	673	868	620	735	719	938	755	668
FBgn0003117	54	41	46	65	58	62	88	121	80	90	65	65	35	37	34	32	42	26	28	39	35	60	52	26
FBgn0003118	459	387	463	488	456	461	615	432	629	457	580	487	281	511	320	378	425	497	327	477	444	492	402	297
FBgn0003124	10382	7433	8206	12154	9722	11702	12554	8183	10793	10559	9828	9532	7601	9846	9040	10196	8773	12504	10345	11738	10158	14693	9742	9869
FBgn0003129	52	73	61	37	52	45	86	57	74	56.07	47.05	56	22	59.05	29	55	48.04	46	28	30	39	36	48	21
FBgn0003130	8	0	7	3	7	1	5	0	4	7	3	1	2	4	2	2	3	3	2	3	1	3	4	1
FBgn0003132	10	1	1	0	9	0	0	1	3	0	0	0	0	0	0	0	1	1	0	0	0	0	0	0
FBgn0003134	3428.88	2802.56	3220.47	3470.7	3349.1	3860.31	4078.9	2603.32	3640.37	3222	3093.57	3007.51	2024.83	3102.91	2593.81	2681.9	2625.65	3520.67	2613.68	3180.75	2954.85	3740.94	2581.57	2369.97
FBgn0003137	2359	3303	2915	2825	4786	2415	6008	6681	7649	5877	6474	6141	6027	9824	6047	6418	7392	7446	5217	6454	6162	5981	8149	4208
FBgn0003139	3173	2302	2642	3917	3950	3789	4306	4009	3673	3917	3130	3461	3644	3305	3124	3400	3245	3747	3239	3342	3337	4360	4186	3112
FBgn0003140	1	0	0	0	0	0	0	0	0	0	0	0	0	0	0	0	0	0	0	0	0	0	0	0
FBgn0003141	512	384	434	538	431	600	697	323	561	479	505	465	308	551	486	442	434	608	471	636	486	679	365	376
FBgn0003145	10	1	3	4	2	0	5	1	3	2	1	0	0	1	0	0	2	0	8	2	0	0	1	1
FBgn0003149	7219	10666	6180	7049	9541	5617	7691	7569	7472	6134	6282	5622	8781	10260	6566	7903	8942	7648	6426	7379	6200	6355	8548	3723
FBgn0003159	1497	1259	1214	1463	1264	1611	1793	1063	1698	1204	1441	1290	1010	1673	1266	1343	1178	1667	1256	1675	1524	1933	1044	1054
FBgn0003162	2841	2931	2248	2509	3377	3590	1877	1487	1994	1441	1415	1389	553	759	515	567	719	662	435	612	547	602	534	309
FBgn0003165	7086	6318	4611	7203	7443	5744	6732	6360	5761	5424	6558	5691	6827	6397	6010	6867	5552	7599	7183	8253	6813	9128	5560	6230
FBgn0003169	1787	1418	1475	1966	1701	1969	2194	1474	2148	1777	1564	1708	1340	1670	1629	1640	1415	1759	1595	1755	1686	2276	1610	1328
FBgn0003174	41	68	46	72	101	75	101	120	65	86	84	105	41	59	38	100	57	110	92	108	90	82	60	51
FBgn0003175	3452	2908	2589	3474	3484	3505	3652	2985	3368	3262	2923	2764	2632	3280	2944	3132	3067	3731	3255	3559	3083	4477	3234	2818
FBgn0003187	1754.78	1196.74	1360.88	2005.76	1507.65	2145.72	2091.81	1246.45	1851.82	1694.92	1719.98	1600.81	1220.7	1875.91	1751.82	1942.88	1642.81	2328.78	1776.81	2128.85	1846.88	2720.88	1501.47	1659.91
FBgn0003189	4808	4830	4127	5122	6392	4394	6398	6140	6419	5677	5971	5642	5407	6141	4813	5369	5405	6133	5319	5721	4728	6007	6787	3834
FBgn0003204	5621	5794.01	4401	6266.01	6775.01	6008	7470	6389	6738	6078	5973.01	6086	6056	6468.01	5437.02	5779	5853	6873	5465	5958	5382	7233.01	6681.01	5178.01
FBgn0003205	3084	2254	2736	3675	2972	3849	4053	2573	3625	3212	3063	2995	2203	3167	2816	2897	2728	3799	2874	3499	3225	4242	2934	2676
FBgn0003206	1272	1197	1157	1376	1385	1392	1525	1302	1358	1297	1128	1161	1108	1174	1013	1225	1114	1300	1096	1193	1100	1405	1251	969
FBgn0003209	2218	1907	1943	2359	2205	2582	2538	1630	2273	1972	1949	1859	1438	1931	1514	1784	1584	2160	1689	2055	1834	2376	1596	1393
FBgn0003210	3251	2696	2804	3646	3469	3667	3594	2967	3473	3074	2987	2926	2671	3497	3152	3372	3009	4026	3472	3562	3212	4492	3129	2981
FBgn0003218	3471	3129	2350	3681	3584	3213	3623	3151	3139	3183	2965	2941	3383	3095	2860	3334	2894	3634	3223	3419	3168	4674	3248	2967
FBgn0003227	206	165	138	235.23	224	229	288.25	183	230	231	219.32	213	231	242	182	255	180	251.33	228	247	221	350	230	199
FBgn0003231	8307.29	7166	8006.33	9487.62	8654	10368.5	11347	6688	11024	8179.11	8214	8311.54	4820	7740	6270.29	6732.63	7179.6	8689.04	6642	8459	7997	9577	7224	6017
FBgn0003248	302	265	281	259	336	377	444	220	396	342	244	300	160	238	167	176	254	212	165	226	222	243	266	151
FBgn0003249	1414	1312	1202	1810	1736	1846	2060	1412	2041	1683	1370	1495	917	1315	786	1193	1423	1108	1021	1291	1179	1348	1847	837
FBgn0003250	794	683	670	1114	1061	1083	1226	684	1127	1051	714	836	556	669	384	639	818	611	574	573	695	705	1121	370
FBgn0003254	21	18	74	3	6	1	3	2	13	2	2	3	5	4	1	3	3	1	12	1	0	3	1	1
FBgn0003255	36	50	36	47	59	42	38	39	58	50	40	49	25	21	25	32	23	26	22	54	34	26	31	12
FBgn0003256	2048.84	1273.4	1797.37	2190.37	1125.24	2576.65	3082.21	762.97	2206.69	1418.31	1765.72	1564.84	609.4	2038.9	1277.63	1308.85	1469.33	2334.15	1385.62	2224.06	1655.54	2763.65	905.24	1311.29
FBgn0003257	2838.66	2831.4	2297.14	3206.12	3608	2754.07	3947.78	3459.91	3534.64	3346.57	3341.78	3145.91	3283.42	3529.86	2748.21	3215	3031.08	3751.97	2969.72	3305.3	2993.56	3847.45	4002.15	2742.94
FBgn0003261	34727	25805	28830	38911	33680	38638	44291	28153	39835	37169	31234	32548	25817	32961	27469	31368	30516	36368	30939	33587	31456	39294	39108	26839
FBgn0003267	0	0	0	3	1	2	4	0	0	0	1	1	0	1	0	1	0	0	0	2	0	0	1	0
FBgn0003268	1899	1315	1136	1971	1669	1888	1942	1418	1492	1509	1730	1492	1336	1966	1814	1924	1701	2261	1998	2243	1747	2950	1317	1819
FBgn0003270	3	0	0	1	1	0	0	0	0	0	0	0	0	2	0	0	0	0	0	0	0	0	0	0
FBgn0003274	48436	60098	38171	54466	56119	55162	81496	44151	60681	65205	54720	55642	52198	55242	35508	45763	51002	51956	37696	39746	36767	59940	70033	38483
FBgn0003275	621	629	658	762	816	875	1219	624	990	981	838	927	673	746	584	673	759	867	628	769	642	873	766	523
FBgn0003277	7626	6197	5501	8376	7617	7856	8085	7689	7640	7161	6890	6563	7582	7335	7028	7468	6183	7945	7407	7716	7217	10598	7141	6473
FBgn0003278	846	651	707	868	720	834	1157	631	1045	782	893	810	574	979	742	813	756	994	844	960	842	1027	702	655
FBgn0003279	78065	84656	64473	86708	102787	78043	101046	105262	95190	94067	80476	85362	107493	86271	78609	85550	81130	89376	78949	81463	79792	94766	123159	69133
FBgn0003285	939	876	757	1170	1055	998	1042	1086	900	971	856	809	1247	1098	1001	1018	850	1053	976	1079	931	1163	1101	905
FBgn0003292	817	607	576	894	616	830	969	651	875	817	717	748	672	758	721	734	621	914	754	799	774	1258	725	783
FBgn0003295	6	7	5	7	16	13	20	9	5	3	10	13	4	7	8	9	13	8	9	16	2	3	5	14
FBgn0003300	20	19	14	5	13	5	6	15	17	10	6	9	5	6	9	9	6	11	4	8	8	10	15	2
FBgn0003301	968	1048	858	1004	1277	916	1059	1181	1161	869	897	927	1064	1058	941	1003	1013	977	976	1082	893	1156	1170	706
FBgn0003302	139	151	112	127	183	124	242	137	178	140	140	162	126	148	88	147	127	166	150	168	140	178	123	112
FBgn0003308	633	502	460	532	706	507	715	665	778	525	591	595	745	946	590	618	616	697	400	577	591	611	521	426
FBgn0003310	3051	2446	2468	3619	3613	3436	3875	3470	3485	3236	3288	3101	3416	3303	2979	3491	3013	3924	3316	3704	3282	4386	3538	2943
FBgn0003312	45	45	18	21	61	36	89	77	61	36	78	63	73	95	51	68	76	100	52	68	57	68	60	52
FBgn0003313	15	4	23	1	0	3	0.74	0.81	3.4	1	1	1	1	0	0	2	1	0.8	9	0	1.67	0	0	0
FBgn0003317	2088	1671	1530	2271	1941	2103	2150	1511	2092	1773	1769	1657	1396	1791	1657	1898	1720	2013	1714	1963	1787	2509	1758	1664
FBgn0003319	2.13	3	7.39	9.41	4	5	9.41	8	8	10.51	6.76	13	3	3.38	6.53	5	7	4.67	6	6.62	1	2	3	1.36
FBgn0003321	1905	1668	1292	1933	1670	1895	1897	1259	1727	1444	1423	1449	1077	1711	1198	1362	1313	1677	1361	1713	1491	2104	1241	1170
FBgn0003326	43.98	52	62	38	45	38	34	32	51	36	10.96	30	24	33	24	25	28.99	31	28	17	11	29	36	14
FBgn0003330	1408	1366	1119	1662	1677	1836	1966	1608	1536	1827	1408	1476	1773	1509	1303	1391	1449	1548	1381	1448	1334	1904	1941	1422
FBgn0003334	3966	3126	2831.19	4610	3791	4014.26	4140.37	3739	3727.08	3765	3522	3350	3641	3631.14	3579	3704	3302	4269.1	3715.13	4224.64	3838	5471	3765	3670
FBgn0003339	38	35	38	31	39	45	44	46	38	23	31	38	34	38	16	24	33	33	29	33	38	30	43	26
FBgn0003345	945	712	831	981	949	945	1123	615	934	772	955	790	486	857	588	759	749	978	636	1064	877	991	623	584
FBgn0003346	3211	2431	2348	3497	2919	3388	3935	2416	3121	3081	2946	2772	2117	3269	2670	3112	2814	3571	3060	3454	2786	4105	2877	2718
FBgn0003353	275.75	243.83	265.75	324.23	248.18	390.6	375.93	198.25	297.69	219.77	239.54	263.26	137.07	278.01	246.24	213.02	224.93	336.87	214.31	308.37	289.75	347.73	172.92	191.41
FBgn0003356	6093.25	5526.04	6093.53	4264.9	10553.9	3778.13	11624	14358.6	10120.5	7812.51	8571.64	10898.7	17910.7	17404.7	10625.4	20063.5	13499.7	16555.1	18933.4	16141	12581.2	17707.2	12036.6	6634.6
FBgn0003357	4950.75	2880.95	4658.21	3394.1	8735.11	2874.41	8704.05	13380.3	7333.53	5716.49	5856.92	8071.33	17048	13569.5	9306.61	16379.2	10671.8	13548.7	15423.4	13755	10584.6	11674.8	9441.26	5227.4
FBgn0003358	1285	803	893	846	3205	1108	3575	4353	2513	2338	3046	2859	6527	5090	2916	5169	4546	5665	3954	4284	3563	4893	3751	2256
FBgn0003360	31910	35042	25300	31813	40078	28233	38485	33390	32050	29345	31195	28565	36612	38460	26586	29993	33462	34043	26381	31322	26194	32833	36498	22672
FBgn0003366	1121	1320	1085	1057	1558	1273	1558	1331	1565	1331	1306	1363	1134	1487	1007	1145	1351	1356	1051	1115	1086	1375	1536	828
FBgn0003371	4453.94	4143.57	3893.87	4513.95	4016.45	4092.95	4825.97	3084.98	4138.91	3373.23	3675.76	3217	2928	3755.55	3112.92	3623.17	3104.8	4177.97	3214.97	4265.09	3588.36	4298.99	3092.78	2822.93
FBgn0003372	5	3	1	1	3	5	4	3	1	1	4	3	4	2	2	1	1	1	2	1	0	1	3	0
FBgn0003373	1	0	0	0	0	0	0	1	0	0	0	0	0	0	0	0	0	0	0	0	0	0	0	0
FBgn0003374	0	0	0	0	0	0	1	0	0	0	0	0	0	0	0	0	0	0	0	0	0	0	0	0
FBgn0003375	0	0	0	0	0	0	0	0	0	0	0	0	0	0	0	0	0	0	0	0	0	0	0	0
FBgn0003377	0	0	0	0	0	0	0	0	0	0	0	0	0	0	0	0	0	0	0	0	0	0	0	0
FBgn0003378	0	0	0	0	0	0	0	0	0	0	0	0	0	0	0	0	0	0	1	0	0	0	0	0
FBgn0003380	211	182	192	165	133	179	160	79	99	65	116	68	92	161	114	103	125	72	73	139	100	96	64	41
FBgn0003382	1	1	5	0	2	3	4	3	4	5	2	3	0	2	3	6	9	1	0	0	1	0	1	0
FBgn0003386	191	177	157	179	191	208	187	123	186	104	119	121	125	155	107	98	108	111	101	124	110	107	106	65
FBgn0003388	14	11	14	18	19	13	23	10	32	28	21	15	16	27	15	16	17	11	20	20	18	9	16	5
FBgn0003390	194	194	242	386	386	399	770	511	801	778	444	601	250	277	194	246	369	306	292	329	293	295	467	211
FBgn0003391	3618	2820	2788	3663	3639	3260	3791	3537	3729	3226	3493	3670	3403	3601	3677	3608	2928	4114	3500	4110	3699	5053	3260	3127
FBgn0003392	3737	3287	3004	3844	3789	3507	3944	3122	3496	2985	3275	3038	2564	3734	3147	3353	2996	3801	3138	3721	3201	4012	2848	2637
FBgn0003396	2319	1553	1762	2152	2138	2193	2278	1829	2280	1820	2178	1793	1600	2059	1796	1921	1728	2072	1867	2253	1986	2729	1565	1444
FBgn0003401	970	874	863	1305	1205	1238	1417	1128	1288	1251	1130	1050	1028	1201	1054	1116	1140	1360	1124	1262	1103	1618	1350	1077
FBgn0003410	2643	2385	2063	2990	2681	2874	3184	2457	2591	2561	2413	2353	2464	2379	2257	2453	2099	2885	2494	2667	2331	3561	2754	2297
FBgn0003411	13	5	5	0	1	4	5	1	9	2	1	0	0	2	0	5	1	0	8	2	2	4	0	0
FBgn0003415	7223.81	5405.21	4600.38	7258	6761.53	6638	6632	5569.15	6071	5079	7018.24	5446.42	5393	6791	6104.77	7072	5981.11	8090	7051.19	8357.59	6736.71	10311.1	4992	6260.39
FBgn0003416	2136	1445	1495	2408	1980	2133	1990	1728	2012	1710	1939	1813	1668	2065	1981	2046	1770	2373	1994	2327	2170	2950	1630	1887
FBgn0003423	4200	4247.93	3451	4642	5105	4415	5184	4146	4552	4019	4121	4128	4382	5067	4063	4598	4225	4955	3966	4741	4180	5478	4454	3553
FBgn0003429	711	719	643	690	687	592	609	555	788	475	612	498	512	751	596	582	687	603	483	644	654	644	626	359
FBgn0003430	16	31	31	24	23	35	36	15	32	21	17	21	6	10	9	13	17	14	10	21	7	14	8	11
FBgn0003435	385	256	311	296	329	292	374	193	319	203	323	216	229	362	262	290	293	366	223	396	330	279	184	173
FBgn0003444	743.41	560.99	638.12	776.88	573.87	822.2	982.27	584.87	824.77	690.08	727.69	662.41	510.14	730.75	712.55	627.3	598.06	842.88	629.95	859.3	767.93	1124.26	625.41	613.37
FBgn0003447	3365	3090	2704	3530	3683	3008	3628	3010	2972	3276	3118	2768	3246	3205	3041	3518	2826	3884	3014	3469	2952	3845	3245	3056
FBgn0003448	7	1	9	2	1	2	2	0	4	0	2	1	1	0	4	3	1	1	5	1	5	0	1	0
FBgn0003449	1108	852	908	1267	897	1283	1637	821	1242	1025	1132	954	741	1006	847	947	902	1250	933	1156	1090	1509	944	919
FBgn0003450	226	214	173	293	264	265	332	265	304	271	230	248	288	252	229	274	210	340	251	268	212	323	311	248
FBgn0003459	718	590	575	738	466	814	908	448	761	644	678	624	406	691	560	537	508	731	570	792	688	968	502	536
FBgn0003460	142	107	95	109	159	116	127	77	121	97	93	79	77	115	77	81	122	76	56	64	79	76	102	37
FBgn0003462	11724	14097	10233	14321	18266	14249	18917	18386	15910	17239	14341	14850	18002	14846	11379	13064	14885	13988	11064	12443	11737	15318	20529	10855
FBgn0003463	690	828	747	662	799	555	558	485	643	501	462	425	547	436	500	554	435	494	336	478	457	398	671	329
FBgn0003464	6833	6566	5378	7917	8214	7253	8036	6867	6826	7625	6361	6549	6876	6839	5994	7007	6333	7671	6804	6741	6157	8923	8107	6272
FBgn0003475	4650	4150	3330	5006	5091	4394	5105	4813	4632	4420	4465	3996	4341	4081	3969	4129	3663	4643	4343	4758	4252	6003	4440	4025
FBgn0003479	745	631	541	825	707	823	855	618	795	761	662	684	544	725	593	601	711	850	667	628	689	969	753	675
FBgn0003480	334	303	218	368	296	384	451	282	310	373	313	346	322	359	220.97	310	267	346	284.98	331	301	454.98	388	302
FBgn0003482	73	61	50	103	65	102	115	33	70	95	77	82	33	93	55	70	61	89	74	77	64	138	58	67
FBgn0003483	3326	2107	2394	3728	2809	3957	3695	2388	3475	2877	2961	2872	2181	3517	3299	3011	2698	3927	3266	3684	3206	4898	2500	2959
FBgn0003486	13.04	11.05	14	6.01	17	10	36.19	20	31.09	18.07	39	25.05	27	56	30	44	33.07	60.15	44	38	36	46.05	7.02	20
FBgn0003495	1813	1171	1413	2014	1386	2197	2069	1100	1707	1473	1489	1373	772	1302	1178	1252	1110	1797	1318	1739	1438	2066	1129	1285
FBgn0003499	131	89	100	122	137	126	128	120	115	97	108	75	88	102	88	95	91	79	61	77	83	75	111	41
FBgn0003502	3576	2711	2716	3875	3184	3652	4025	2747	3415	3320	3244	3109	2589	3308	3043	3327	2723	4029	3440	3803	3286	4655	3046	3104
FBgn0003507	1057.19	926.48	1072.54	1038.05	1390.98	1014.43	1566.29	1668.77	1671.72	1386.31	1406.64	1478.13	1004.97	1172.48	955.31	1319.56	1008.4	1434.99	1274	1678.97	1324.2	1561.32	1202.73	984.32
FBgn0003510	210.31	92.93	101.81	177.21	144.48	124.48	164.09	130.1	148.19	176.74	133.13	107.1	134.05	125.87	116.68	154.75	115.08	142.16	154.85	128.91	115.65	184.5	156.77	128.13
FBgn0003511	878.69	809.07	659.19	937.79	1000.52	1004.52	1022.91	814.9	796.81	899.26	769.87	766.9	815.95	804.13	706.32	847.25	791.92	951.84	814.15	822.09	811.35	1076.5	997.23	766.87
FBgn0003512	1182	1002	903	1470	1284	1467	1742	1093	1364	1408	1108	1097	1255	1229	938	1076	1197	1268	1031	1174	1103	1524	1509	992
FBgn0003513	43	70	58	47	47	56	63	53	59	49	41	44	28	44	24	29	47	34	19	26	34	50	30	18
FBgn0003514	3432	2979	3221	4221	4742	4724	4955	4385	5086	4364	3746	4456	3111	3260	2657	2922	2862	3522	2823	3142	3139	3706	3344	2522
FBgn0003515	260	205	182	265	318	290	436	255	412	300	283	299	189	292	147	202	279	264	247	265	241	268	270	173
FBgn0003517	69939	65827	57438	81139	99693	73083	115748	101476	98463	105770	81850	92916	100937	83377	65092	83031	81043	81882	74223	78153	74639	91189	130505	61658
FBgn0003520	5722	3943	4868	6545	5215	6381	6457	4526	5977	5217	5312	4895	4048	5437	5191	5258	4763	6800	5566	6470	5710	7628	5320	4923
FBgn0003525	8131	7349	6454	9124	7776	8007	8851	6661	7376	7468	7182	6411	6661	6696	6547	7640	6146	9144	7508	8654	7953	10334	7848	7249
FBgn0003527	480	430	418	616	441	547	626	398	477	472	532	478	328	457	376	501	435	612	542	564	489	685	415	425
FBgn0003545	1842	1317	1430	2142	1561.49	2246	2311	1244	1924	1653	1725	1576	1086	1836	1581	1598	1526	2078	1692	2016	1701	2642	1542	1668
FBgn0003557	5624	5102	4571	5626	5677	6213	6700	4928	6080	5432	5230	5228	4329	5483	4658	4968	4606	5844	4794	5612	4964	6691	5010	4373
FBgn0003559	885	758	730	968	832	910	1069	668	1010	799	872	824	556	875	674	793	778	914	712	863	787	964	686	646
FBgn0003567	3395	2320	2468	3641	2851	3555	3802	2341	3154	2881	2759	2799	2436	3042	2733	2889	2797	3771	3115	3469	3007	4485	2586	2835
FBgn0003575	2918	2297	2165	3112	2843	2952	2903	2161	2754	2558	2513	2459	1998	2855	2352	2570	2569	3060	2662	2951	2509	3587	2373	2245
FBgn0003598	7535.64	5747.59	5741.82	8837.83	6588.87	8483.74	8084.36	5643.5	7229.18	7086.67	6347.67	6318	5537.55	7187.34	6825.71	6919.47	6251.87	8256.96	7021.37	7636.71	6605.73	10201.7	6809.12	6484.99
FBgn0003607	1808	1483	1621	2091	1687	2369	2830	1345	2003	1842	1823	1604	1446	1799	1287	1642	1737	2222	1544	1945	1665	2303	1716	1541
FBgn0003612	7203	5550	5115	8287	6736	7805	7378	6200	7240	6793	6139	6103	5493	6323	6322	6558	5668	7400	6496	7377	6880	10074	6489	6346
FBgn0003638	5129	4657	4356	5399	5216	5323	6140	4025	5540	4563	4872	4489	3658	5182	4003	4449	4635	5479	4363	5205	4500	5741	4655	3720
FBgn0003651	893	814	770	753	970	873	876	852	988	800	580	693	619	739	456	605	644	580	530	526	634	651	808	357
FBgn0003654	3821.13	4010.36	3229.4	4349.67	4693.22	3967.47	4201.49	3924.16	4139.42	3652.64	3580.09	3732.37	3806	3894.07	3458.66	3589	3465.67	4110.09	3539.8	3933.71	3701	4336.73	4077.62	3100.65
FBgn0003655	7667	5483	6054	9052	7266	8886	9500	6505	8181	8059	7573	7522	6397	7498	7007	7785	6646	9596	7820	8777	7781	10958	8149	7405
FBgn0003656	7424	6437	5641	7636	7736	6876	7267	7393	6934	6175	6392	6263	6765	7297	6892	7128	6160	8089	6651	7510	6854	9097	7032	6236
FBgn0003660	2132	1880	1964	2449	2357	2591	3244	2003	2683	2363	2279	2181	1761	2008	1515	1755	1939	2383	1674	1997	1883	2367	2061	1690
FBgn0003676	9903	9327	8146	11456	12121	11514	14552	9488	11934	12009	11262	11231	9132	11480	9367	10352	10542	12943	9847	11130	9915	13654	12146	9851
FBgn0003683	21.71	2	0	0	2	0	0	0	0	0	0	1	1	0	0	8.19	0	0	9.79	2	0	1	0	1
FBgn0003687	717	649	644	899	692	849	959	666	813	726	706	604	609	614	592	714	617	749	728	771	719	981	777	723
FBgn0003701	2193	1304.33	1485.62	2359.31	1508.37	2382	2321	1194	1989	1666.38	1778	1589	1181	2000	1758	1690	1655	2204.27	1851	2195	1800.03	3099	1359	1772
FBgn0003710	106.28	138.58	87.72	108.83	117.87	91	97	89.91	113.79	95.98	65.59	71.49	52	97	86	87.89	85	74.61	68	93.76	63	82	81	38
FBgn0003714	700	822	601	904	698	945	1209	645	872	832	760	619	685	790	556	616	710	846	571	725	594	869	797	637
FBgn0003716	2156	2025	1730	2200	2153	2022	2477	1923	2328	1956	1866	2049	1686	2033	1502	1711	1686	1901	1808	2103	2015	2405	1789	1484
FBgn0003719	28	20	38	72	35	44	69	53	70	57	36	53	28	31	21	43	24	30	25	19	27	58	23	12
FBgn0003720	3	1	3	0	0	0	0	0	1	1	1	0	0	0	0	1	0	0	1	0	0	0	0	0
FBgn0003721	7400	9677	5864	7389	7236	7575	9441	4872	7817	5759	6275	5727	4871	8444	5000	6138	7421	7694	5309	7020	6187	7605	6338	4097
FBgn0003731	1493	1389	1436	1252	1809	1279	1741	1670	2029	1407	1468	1631	1310	1760	1406	1541	1644	1744	1242	1511	1433	1571	1361	910
FBgn0003733	1842	1377	1422	2133	1581	2127	2247	1439	1843	1761	1675	1701	1235	1738	1724	1730	1506	2244	1705	1983	1813	2846	1596	1775
FBgn0003741	238	191	198	286	205	332	351	171	308	221	246	195	156	189	146	178	191	204	190	215	217	241	204	135
FBgn0003742	322	218	321	341	368	412	541	359	513	345	359	377	286	392	280	376	357	467	327	440	455	419	336	235
FBgn0003744	3749	3014	3068	4430	3835	4470	4609	3511	4192	3902	3467	3536	3154	3713	3371	3565	3410	4121	3489	3825	3691	5024	3824	3294
FBgn0003747	3	4	4.64	1	0	1	1	6	1	5.81	2	4	1	4	1	4	5	3	0	2	6	1	0	2
FBgn0003748	4700.9	4348.11	4622.64	4344.34	4959.88	4862.65	5766.53	4271.69	5666.29	3963.52	5181.36	4890.68	3228.15	5904.23	4239.51	4230.78	4622.79	5767.58	4190.16	5630.34	5341.5	6258.35	4121.4	4022.1
FBgn0003751	116	80	76	125	95	128	150	109	120	92	110	100	65	115	83	111	89	121	92	140	105	138	93	97
FBgn0003861	3344	3960	2657	3224	2867	2800	4472	2767	4062	3340	2353	2928	2299	3198	1791	2021	1957	1311	2076	2154	2060	2510	3049	1469
FBgn0003862	3558.84	1861.25	2183.61	3134.29	2538.75	3412.89	3135.85	2124.62	2591.82	1985.92	2989.64	2217.6	2022	2592	2545.74	2815.91	2600.9	3076.15	2538	3684	2763.84	4548	1776.38	2123
FBgn0003863	49719	40987.7	43362.9	47502	61229.8	46505	78403.9	66913.3	68963.9	66065.9	47612.9	60602.9	53597.7	56499.9	37212.9	51514.4	51798.9	50550.9	47793.8	44796.4	43604.4	47283.9	64362.9	27667.9
FBgn0003865	4	4	0	0	0	1	0	0	0	0	0	0	0	0	0	1	0	0	0	0	0	0	0	0
FBgn0003866	141	117	145	98	81	126	142	77	147	101	101	83	65	137	74	93	125	94	94	98	109	97	115	50
FBgn0003867	271	316	268	301	376	333	600	297	562	404	382	434	205	360	229	270	304	339	241	345	322	330	266	199
FBgn0003870	3889	3023	2717	4051	3746	4038	4227	3280	3682	3270	3387	3359	3161	3610	3422	3654	3266	4233	3500	4168	3832	4972	3290	3099
FBgn0003882	2071	1455	1664	2394	1876	2398	2587	1673	2260	2035	1899	1925	1356	1944	1818	1942	1739	2362	1961	2180	1935	2762	1928	1931
FBgn0003884	43761.6	45205.7	34610.8	47919.7	60110.8	44729.5	51291.3	60106	48756.6	48557.1	46990.6	47286.6	55551.5	47922.7	42018.5	46722.5	43278.3	52332.6	44359.2	46737.6	43761.4	56890.8	54323.6	42579.3
FBgn0003885	2711.41	3505.34	2353.17	2813.29	4033.17	2838.48	3434.67	3611	3045.36	2907.9	2783.4	2832.45	3677.54	3607.31	2737.49	2879.46	3103.71	3414.38	2511.8	2863.41	2734.57	3242.19	3459.37	2336.69
FBgn0003886	41	67	29	25	66	41	22	23	24	24	21	15	29	44	21	16	38	14	23	20	17	18	28	17
FBgn0003888	2468	3317	2804	2463	4386	2670	3626	4551	3992.04	3114	3718	3702	2190	2365	1980	1943	1890	2618	1777	2275	2604	2304	2306	1965
FBgn0003889	149	4	2	9	221	10	2	2	3	5	2	5	3	2	2	4	0	9	3	4	4	3	5	2
FBgn0003890	1992	2444.05	1761	1723	2705.03	1805	2424	2251.06	2329.03	2049	1912	1942.03	2301	2684	1719	1536	2271	1755	1326.02	1482	1646	1611	2547	1123
FBgn0003891	6422	3949	4285	5779	4804	5736	6217	3931	5676	3377	5763	4310	3740	6195	5329	5740	5440	6363	4862	7131	5981	7832	3464	3937
FBgn0003892	206	203	238	188	325	237	339	332	357	360	277	279	211	307	225	216	314	268	216	261	261	259	254	154
FBgn0003896	52	58	53	56	63	58	80	56	72	47	49	55	34	46	35	37	44	47	30	47	49	35	37	29
FBgn0003900	42	26	20	11	22	15	24	17	21	14	19	11	14	12	5	10	15	12	20	12	10	11	17	6
FBgn0003916	4.86	4	2.44	5.19	4.5	7.63	2.44	6.46	4.16	14.9	5.76	2.7	9.56	3.13	3.46	5.47	2.67	7.54	3	2.78	1.96	5.76	15.31	8.57
FBgn0003920	0	1.17	0	1.25	0	0.5	1.23	0	0	5.52	0	8.91	1.65	2	0	1.12	0	1.5	3	2.33	0	2	1.6	1.2
FBgn0003922	1	1.17	0	1.25	2	0.5	1.23	0	0	9.21	1.25	0	1.65	2	0	1.12	0	3	0	0	6	2	1.6	0
FBgn0003923	0	0	0	0	0	0	0	0	0	0	0	0	0	0	0	0	0	0	0	0	0	0	0	0
FBgn0003926	0	0	0	0	0	0	0	0	0	0	0	0	0	0	0	0	0	0	0	0	0	0	0	0
FBgn0003930	0	0	0	0	1	0	0	0	0	1	0	0	1	2	0	0	0	0	0	0	0	0	1	1
FBgn0003931	0	0	0	0	0	0	0	0	0	0	0	1	1	2	0	0	0	0	2	0	0	0	0	0
FBgn0003933	0	0	0	0	0	0	0	0	0	0	0	0	0	0	0	0	0	0	0	0	0	0	1	0
FBgn0003934	0	0	0	0	0	1	0	0	0	0	0	0	0	0	0	0	0	0	0	1	0	0	0	0
FBgn0003935	0	0	2	1	0	2.94	0	0	1	8.88	0	2.51	0	0	0	4	0	2	0	0	1	4	6	0
FBgn0003936	1	0	0	1	0	0.06	0	2	0	3.12	2	2.49	4	0	1	0	0	0	0	1	0	0	0	0
FBgn0003938	0	0	0	0	0	0	1	0	0	1	0	1	0	0	0	0	1	0	0	0	0	0	0	0
FBgn0003941	25889	20093	21857	28536	27642	29365	33901	25815	32412	30242	26243	28099	22405	26066	21899	24298	23316	27605	24898	26810	26048	30506	31471	22143
FBgn0003942	24676	18914	21076	26036	23967	26920	33546	20154	30023	26422	24634	25070	18014	25490	18699	22455	22536.8	27000	21450	25495	22563	27248	24450	18443
FBgn0003943	15608	14758	13922	17669	17628	18545	20401	13452	17962	16831	14583	16275	13866	16604	13835	14304	15210.2	18200	13944	16419	14059	20572	15646	12990
FBgn0003944	54	58	49	33	66	37	65	25	51	50	52	52	23	61	30	47	48	34	32	52	40	36	37	23
FBgn0003950	95	105	75	125	86	94	143	69	86	109	97	80	81	70	74	96	90	103	102	105	73	124	93	68
FBgn0003961	1073	1035	1230	1402	2262	1938	1930	1335	1461	955	1066	1018	448	656	476	551	281	416	388	297	315	311	119	136
FBgn0003963	750	695	635	703	773	797	931	771	936.84	770	856	820	685	895	739	783.86	765	996	784	1018	858	1199	763	718
FBgn0003964	4068.57	3336.26	3092.37	4508.26	3900.31	4256.3	4633.25	3607.34	4083.5	4063.22	3789.25	3629.46	3761.14	3822.62	3625.19	3838.42	3347.52	4345.6	3996.18	4135.73	3874.42	5258.74	4423.18	3508.56
FBgn0003965	269	231	311	376	421	334	508	444	561	414	364	397	331	465	315	335	374	432	263	380	316	306	335	194
FBgn0003969	1315	1074	1095	1361	1344	1380	1524	1012	1398	1083	1218	1188	889	1364	1077	1219	1106	1581	1153	1370	1228	1567	968	1012
FBgn0003975	133	194	120	114	144	68	142	123	95	101	102	87	149	114	84	84	86	75	71	85	79	66	116	55
FBgn0003977	1598	1478	1115	1700	1780	1596	1721	1519	1532	1499	1392	1411	1499	1527	1402	1410	1384	1736	1540	1606	1509	2067	1484	1346
FBgn0003978	1060	987.46	876	1215.19	1393	1223	1546	1171	1261	1334	1188	1154	1115	1231	1022	1146	1067	1296	1188	1147	1064	1496	1589	1089
FBgn0003979	815	1129	1447	370	11248	726	12788	14611	5675	4502	12225	14318	13554	12685	9057	19411	8537	20049	13754	18951	17730	14771	1419	12380
FBgn0003980	658	703	1045	294	6111	589	5707	10279	3049	2057	6292	7136	10008	8647	6070	10750	5093	11580	7655	10797	9761	7681	1038	6129
FBgn0003983	450	364	723	179	7760	624	10051	9563	3689	3253	7450	10336	7467	7527	5594	12133	4986	13314	9172	13080	12316	9020	584	9211
FBgn0003984	93	32	79	92	96	90	93	78	90	80	87	62	62	62	46	60	64	45	51	70	57	74	48	36
FBgn0003996	52	41	28	47	43	44	50	49	47	39	37	41	31	63	46	58	45	72	27	47	39	65	47	39
FBgn0003997	125	131	139	132	126	96	158	87	128	134	140	85	98	92	90	135	84	119	95	121	119	121	103	101
FBgn0004003	50	42	66	32	83	48	118	62	72	67	108	76	87	139	68	116	77	142	87	97	81	52	49	63
FBgn0004034	6	2	4	1	11	8	14	5	11	14	16	4	7	5	6	10	7	6	12	14	13	13	5	8
FBgn0004045	32889	30239.6	22517.8	20156.8	97494.1	19757.7	100791	140848	72555	47777.5	119887	124716	164048	174725	136073	220927	119464	240335	178087	216546	209307	222348	94657.4	176138
FBgn0004047	21713	21649	12590	14968	64427	13731	66494	78947	38345	26426	65663	71073	124494	125361	79315	126932	81412	149550	91657	112790	111811	107170	38809	79198
FBgn0004049	2528	1634	2001	2870	2122	2661	3018	1808	2759	2205	2489	2348	1511	2328	2040	2184	2057	2930	2370	2785	2406	3566	2071	2228
FBgn0004050	2257	1833	1684	2452	2255	2500	2885	2087	2417	2263	2098	2066	2130	2193	1933	2107	1963	2465	2044	2349	2122	2941	2466	2029
FBgn0004052	3	0	0	0	0	0	0	0	0	0	0	1	0	0	0	0	0	0	0	0	2	0	0	0
FBgn0004053	11	9	13	15	10	14	21	17	24	19	15	15	19	12	22	16	10	18	14	18	16	13	15	3
FBgn0004054	0	0	0	0	0	0	0	0	0	0	0	0	0	0	0	0	0	0	0	0	0	1	0	0
FBgn0004055	623	492	565	667	535	660	670	435	665	512	437	473	329	534	378	397	412	509	369	488	469	547	368	291
FBgn0004057	1145.37	1276.76	932.24	1012.06	1861.87	1103.86	1781.13	1856.13	1768.61	1494.95	1581.43	1747.39	1989.67	1751.47	1279.86	1528.54	1995.55	1928.8	1420.91	1650.39	1766.34	1893.88	2063.69	1323.59
FBgn0004066	6299	4658	5199	7514	7114	8077	9111	5485	7605	7451	6438	6691	6139	6802	5444	6120	6578	7831	5740	6316	5818	8731	7027	6147
FBgn0004087	429	355	350	494	506	504	694	373	499	504	456	441	434	507	348	383	428	503	303	335	324	566	516	355
FBgn0004101	1033	885	800	1198	1048	1126	1130	1027	1014	1063	945	958	1060	978	973	1037	890	1099	1045	1106	1066	1487	1229	958
FBgn0004102	42	28	31	23	22	18	21	12	21	25	18	18	19	24	17	28	13	14	10	14	21	17	31	1
FBgn0004103	6072	5149	5001	6587	6162	6689	8072	5348	6938	6129	6000	5810	4820	6266	4993	5572	5458	7013	5521	6210	5576	7533	5742	4885
FBgn0004106	1656	964	1237	1749	1093	2014	2118	869	1676	1400	1586	1222	678	1589	1187	1389	1229	1896	1354	1721	1448	2342	1049	1304
FBgn0004107	1846	1169	1331	2018	1417.92	2092	2252	1377	1964	1703	1707	1468	1160	1650	1541	1635	1492	2027	1707	2054	1836	2543	1427	1559
FBgn0004108	1297	1257	956	1354	1392	1543	1455.96	1152	1262.77	1213	1100	1197	731	853	673	851	759	934.83	879	888	796	1218	801	760
FBgn0004110	6	5	6	1	1	2	5	5	2	5	1	3	0	1	6	5	3	3	3	1	1	2	4	0
FBgn0004117	3020	4920	2476	2710	3269	2266	3392	2261	2832	2089	2340	2020	2102	3707	1925	2484	3125	2464	2103	2503	2226	2139	2740	1178
FBgn0004118	75	86	85	105	78	83	83	49	96	56	64	57	44	66	45	60	49	61	37	56	44	63	62	26
FBgn0004132	673	624	498	666	672	851	1035	553	789	687	666	644	646	635	455	557	622	739	536	656	533	819	721	495
FBgn0004133	240	261	245	248	303	255	390	299	406	320	384	313	251	309	214	279	263	346	260	352	247	395	298	235
FBgn0004143	2	0	0	0	0	0	0	0	0	0	0	0	0	0	0	0	0	0	0	0	0	0	0	0
FBgn0004167	6875	5777	6261	6252	7363	6751	7592	6099	8586	4975	7299	6355	4628	8774	6438	6384	6507	8024	6116	7595	7127	8154	5126	4676
FBgn0004168	57	51	61	68	80	63	51	49	75	64	43	52	41	71	45	57	41	37	46	40	38	54	65	21
FBgn0004169	5658	8330	4767	5266	5909	4582	6040	3674	5651	3853	4378	3668	3990	6987	3568	4834	5961	5045	3854	4918	4343	4077	5371	2188
FBgn0004170	1	1	1	0	6	0	3	3	6	11	3	4	2	5	3	7	2	7	1	0	4	5	5	3
FBgn0004171	21.76	1	0	0	49.89	1	0	1	0	0	0	0	0	0	0	0	1	0	0	0	0	0	0	0
FBgn0004172	11	0	0	0	21	1	0	0	0	0	0	0	0	0	0	0	1	0	0	0	0	0	0	0
FBgn0004173	18	0	0	0	14	0	0	0	0	0	0	0	0	0	0	0	0	2	0	0	0	0	0	0
FBgn0004174	0	0	0	0	1	0	0	0	0	0	0	0	0	0	0	0	0	0	0	0	0	0	0	0
FBgn0004175	0	0	0	0	0	0	0	0	0	0	0	0	0	0	0	0	0	0	0	0	0	0	0	0
FBgn0004177	8003	7664	7111	8875	7923	8122	9894	6243	8052	7198	7486	6873	6065	7308	6013	7098	6426	8762	6187	7880	6938	8369	7127	6429
FBgn0004179	2888	2154	2675	3064	2458	3339	3841	2087	3420	2469	2824	2666	1697	2924	2288	2437	2341	3233	2545	3231	2874	3690	2193	2227
FBgn0004181	640	1	0	0	884	0	0	0	0	0	0	0	1	0	0	0	1	0	2	0	1	0	0	0
FBgn0004183	4.42	0	3.69	3.3	5.5	1.02	1.69	6.41	0.51	3.03	2.48	6.62	10.04	1.62	3.61	3.27	10.7	1	0	1.67	4.73	1.32	6.56	2.04
FBgn0004185	4.86	4	2.44	5.19	4.5	7.63	2.44	6.46	4.16	14.9	5.76	2.7	9.56	3.13	3.46	5.47	2.67	7.54	3	2.78	1.96	5.76	15.31	8.57
FBgn0004186	4.86	4	2.44	5.19	4.5	7.63	2.44	6.46	4.16	14.9	5.76	2.7	9.56	3.13	3.46	5.47	2.67	7.54	3	2.78	1.96	5.76	15.31	8.57
FBgn0004187	0	0	0	1.14	2	2.08	6	2.2	4	3.27	2.23	3.29	2.3	0	0	7.31	3.29	5.38	1	1	1.38	4.41	15.52	9.27
FBgn0004188	0	0	0	0	0	0	0	0	0	0.33	0.33	0	0.33	0	0	0	0	0	0	0	0	0	0	0
FBgn0004189	0	0	0	0	0	0	0	0	0	0.33	0.33	0	0.33	0	0	0	0	0	0	0	0	0	0	0
FBgn0004190	0	0	0	0	0	0	0	0	0	0.33	0.33	0	0.33	0	0	0	0	0	0	0	0	0	0	0
FBgn0004191	1	1.17	1	1.25	3	1	6.15	0	0	2.95	1.25	2.97	0	0	0	0	3	0	0	1.17	1	2.67	0	2.4
FBgn0004192	1.5	1.75	1.49	0.62	3.5	1.99	3.69	0.98	4	7.65	1.24	3.55	3.83	0	2	3.37	2.49	2.23	1	1.75	2	0.67	6.4	1.2
FBgn0004197	47	52	39	55	67	46	57	67	77	67	63	66	35	53	52	67	44	47	35	36	41	56	54	37
FBgn0004198	569	581	581	466	570	455	472	409	498	440	406	347	378	439	411	396	420	394	305	437	413	421	406	226
FBgn0004227	2297	1984	1811	2549	2141	2369	2863	1949	2470	2140	2075	2115	1788	2392	1926	2204	1942	2613	2129	2437	2118	2930	1973	1937
FBgn0004228	174	143	222	170	194	197	343	154	336	194	302	271	51	258	148	130	189	237	125	274	302	244	145	140
FBgn0004237	6088	4172	5032	6560	6281	6583	7631	6001	6765	6262	6065	5937	4855	6319	5345	5986	5223	7473	6231	7132	6337	8035	6478	5944
FBgn0004240	64463	46501	56464	51560	48778	59936	46911	24736	44960	29182	20186	29078	3212	9844	3815	2857	2003	2767	1452	906	2641	1538	759	494
FBgn0004242	831	824	735	857	702	710	747	397	679	440	541	432	377	693	450	535	596	406	317	563	442	443	352	254
FBgn0004244	75	59	84	92	46	115	77	38	72	22	85	24	44	55	52	52	80	44	24	60	48	70	28	23
FBgn0004359	734	760.41	508	730.38	632.31	741	796	571	682.27	688.29	666	572	587	675	578.3	588.28	590.29	777.84	642	754.29	673.3	903	678	598.29
FBgn0004360	47	39	46	50	43	62	94	30	61	49	41	41	22	34	20	24	37	28	16	21	23	29	60	27
FBgn0004362	12403	9966	9636	13855	11118	14799	16202	10609	13177	12576	11057	11143	10326	11485	9701	10795	10383	13791	10694	12643	11348	15877	12749	10940
FBgn0004363	25601	22967	20219	28938	31074	26556	34175	26093	27694	28413	24917	25630	28091	28676	22316	25423	26450	29945	23044	26209	23622	30334	30361	22144
FBgn0004364	577	574	516	515	676	565	785	868	828	682	693	685	753	691	610	611	647	786	632	803	746	692	741	444
FBgn0004367	813	536	567	875	756	851	872	676	841	800	829	756	817	845	852	897	679	1008	849	956	886	1299	808	746
FBgn0004368	2377	2163	1989	2708	2930	2489	2772	2528	2774	2320	2518	2340	2324	2585	2299	2649	2159	2675	2486	2663	2354	3240	2236	1986
FBgn0004369	1706.41	1508.68	1488.14	1899.49	1903.95	1708.08	1722.46	1712.59	1751.56	1468.03	1445.13	1611.22	1494.57	1667.1	1477.11	1544.65	1494.85	1707.64	1437.38	1778.92	1585.4	1921.54	1644.69	1190.89
FBgn0004370	1642	1427	1443	1743	2181	1542	2031	2113	2053	1688	1922	1892	1793	1858	1729	2110	1582	2176	1830	2053	1924	2288	1629	1503
FBgn0004372	0	0	0	1	2	1	1	0	1	1	0	4	1	0	0	0	0	0	0	0	2	1	0	0
FBgn0004373	5120	3474	3829	5568	4339	5391	5440	4155	4930	4069	4695	4110	3390	4786	4217	4538	4022	5615	4557	5533	4890	6967	3809	3963
FBgn0004374	2052	1655	1422	2280	2007	2188	2277	1892	1921	2172	1720	1708	2066	1833	1760	1932	1573	2154	1969	1924	1646	2699	2198	1929
FBgn0004378	2396.14	1942.11	1680.9	2682.14	2102.81	2568.61	2431.84	1817.94	2183.94	2040.51	1946.64	1922.78	1661	2255.32	2162	2268.43	1895.98	2716.3	2343.1	2438.82	2157.56	3360.37	1941.93	2174.38
FBgn0004379	2531	1995	1911	2894	2102	2741	2887	1586	2370	2239	2187	2059	1538	2329	2191	2242	2012	2763	2368	2619	2302	3459	2095	2236
FBgn0004380	781	703	630	885	703	963	974	658	840	779	695	777	531	734	598	732	595	852	640	781	731	1002	667	587
FBgn0004381	1472	1159	1105	1579	1291	1745	1853	1051	1539	1473	1246	1282	1047	1424	1240	1383	1282	1706	1230	1483	1321	2035	1347	1249
FBgn0004387	2654	2206	2070	2950	2748	2688	2540	2389	2479	2458	2212	2263	2192	2528	2337	2320	2138	2723	2238	2613	2244	3307	2386	2118
FBgn0004389	14	2	0	3	6	3	1	0	3	2	2	4	0	1	0	15	1	4	9	0	1	0	1	0
FBgn0004390	3184	2294	2063	3301	2976	2837	2697	2684	2650	2463	2509	2371	2673	2776	2702	2788	2422	3228	2922	3128	2964	3725	2626	2488
FBgn0004391	3001	2455	2162	3196	3313	3118	3320	2654	3055	2821	2978	2622	2698	3054	2862	3007	2714	3517	3224	3380	2991	4288	2822	2920
FBgn0004394	76	58	134	55	110	92	82	94	124	65	125	85	40	105	90	32	84	81	49	98	148	64	84	70
FBgn0004395	2000	1272	1431	2267	1772	1901	1891	1277	1762	1703	1409	1514	1292	1489	1421	1534	1344	1650	1445	1552	1501	2034	1348	1289
FBgn0004396	457	353	379	311	421	333	469	336	461	260	412	334	292	321	264	277	266	321	267	344	297	309	204	164
FBgn0004397	3729	4409	3049	4421	5003	4384	5119	4135	4637	4332	3974	3949	3767	3825	3256	3581	3441	4118	3400	3632	3524	4517	4192	2973
FBgn0004400	856	596	672	1044	713	1094	1440	492	978	837	742	782	518	856	693	761	744	990	716	853	744	1284	681	760
FBgn0004401	14024	12118	11252	15074	12313	14817	16477	10186	14614	13173	12727	12001	9820	13294	11002	12141	11621	14819	12206	13273	11769	16420	13007	10892
FBgn0004403	32004.8	26793.8	28096.1	36339.9	39315	35555.2	44084.2	38954.7	40681.4	41402.7	33790.4	36051.2	36615.8	33958.9	27456.1	32756.4	32712.4	33700.7	31041	31241.5	30660.8	36204.8	50403.2	27877.9
FBgn0004404	9123.23	8857.25	8145.92	10893.1	12805	10638.8	13943.8	12801.3	12177.6	13066.3	10076.6	10656.8	12995.2	9485.14	7953.9	9571.64	10209.6	10012.3	8850.04	9195.54	9267.2	10639.2	17015.8	8144.09
FBgn0004406	1851	1433	1320	2154	1969	1864	2128	1680	1918	1892	1730	1707	1582	1793	1665	1794	1633	2081	1793	2074	1763	2548	1852	1802
FBgn0004407	255	219.5	206.5	267	308	278.5	410.5	227	309	301	280.5	305.5	222	298	185	244	271	309	229	259.5	195.5	287.5	271	195.5
FBgn0004414	73	0	1	0	121	0	0	0	0	0	0	0	0	0	0	0	0	0	0	0	0	0	0	0
FBgn0004419	26165	16360	21772	30456	20539	31254	34442	15511	28110	22979	25554	23113	12902	27391	22142	24104	21676	33818	24592	31856	26297	37742	17281	21882
FBgn0004425	6	4	20	2	35	3	24	32	37	2	42	29	13	19	9	39	23	21	39	20	38	8	7	35
FBgn0004426	0	0	0	1	0	0	0	0	0	0	0	0	0	0	0	0	0	0	0	0	0	0	0	0
FBgn0004427	8	10	10	10	5	13	9	12	11	4	11	7	9	13	5	9	7	4	6	3	6	1	13	8
FBgn0004428	82	97	66	75	203	71	165	182	146	102	93	117	66	136	21	159	83	75	117	134	66	57	108	36
FBgn0004429	706	624	636	643	707	830	661	436	808	665	395	503	454	605	440	436	586	417	459	441	512	419	920	284
FBgn0004430	1	5	0	0	0	0	0	3	1	2	4	3	1	0	0	3	0	1	0	0	1	0	0	2
FBgn0004431	182	193	431	180	606	350	274	506	660	117	691	399	132	481	439	211	376	535	223	380	634	214	331	464
FBgn0004432	22053	15969	17759	23677	23217	25196	31519	19642	26585	24708	25316	23523	18228	24018	18565	22288	22113	27333	22685	25732	22778	28070	24814	20825
FBgn0004435	1167.1	867.3	977.78	1038.35	775.22	977.83	1245.39	647.92	1125.57	836.82	795.83	838.03	620.47	1135.48	802.16	768.24	708.76	904.08	769.04	920.76	841.53	1119.55	570.32	579.31
FBgn0004436	1196	813	1124	1211	874	1618	1852	550	1436	914	1118	1097	419	1055	648	777	790	1128	766	1317	925	1334	593	644
FBgn0004449	2894.45	2878.93	2300.72	3426.39	3481.11	3061.75	3112.19	3287.72	3232.57	2634.7	3554.24	2952.81	2628.64	3047.65	2647.91	2821	2573.47	2988.73	2705.61	3127.46	2619.49	3767.05	2333.63	2197.88
FBgn0004456	622	587	663	651	773	655	779	617	881	638	695	678	508	834	581	638	715	755	562	710	722	680	641	441
FBgn0004463	987	744	833	1091	967	1010	1169	817	1153	948	979	934	696	1096	864	979	865	1209	957	1086	918	1353	920	836
FBgn0004465	1874	1644	1547	2221	2371	2394	2851	2086	2347	2244	1969	1940	2055	2172	1746	2028	1956	2415	1822	1992	1737	2586	2468	1709
FBgn0004507	16233	15647	12295	16411	19741	15076	18937	19626	17346	16289	18559	16428	20325	25405	17183	19552	22550	22587	17261	22305	19244	21726	21587	15696
FBgn0004509	3335	3287	2957	3781	4389	3305	3588	3663	3231	3044	3014	3013	3324	3062	2883	3136	2821	3512	2883	3266	3139	3677	3194	2754
FBgn0004510	1261	831.59	998	1431.62	1048.69	1526	1688	902	1385.73	1247.71	1157	1153	796	1244	1001.7	1097.72	1096.71	1493.16	1078	1354.71	1171.7	1786	1116	1080.71
FBgn0004511	3	8	3	7	2	6	2	7	8	8	5	2	3	5	4	2	3	3	4	3	2	4	3	1
FBgn0004512	1367	1803	1235	1330	1440	1530	1010	863	1088	827	800	967	744	1048	705	687	799	731	589	787	726	961	751	489
FBgn0004513	152	171	136	130	152	165	184	133	224	135	189	161	99	219	116	129	168	166	114	149	141	159	141	75
FBgn0004514	31	21	41	51	32	51	55	39	32	33	42	36	22	32	18	33	30	30	18	28	34	23	34	12
FBgn0004516	832	968	681	898	893	776	822	603	761	567	510	513	512	833	490	538	750	493	423	541	441	473	631	253
FBgn0004552	61	80	53	89	77	72	98	80	115	75	63	99	52	73	56	56	65	50	50	50	57	35	88	33
FBgn0004554	27	31	22	58	81	34	152	158	84	82	85	58	4	4	9	8	8	12	18	11	10	12	13	6
FBgn0004556	821	594	598	825	630	857	1039	534	864	718	765	676	473	837	631	673	662	905	682	968	745	1085	581	591
FBgn0004567	13	21	25	13	12	28	21	12	20	24	12	18	9	16	9	9	6	12	10	7	10	9	5	9
FBgn0004569	228	194	220	224	220	242	280	169	303	193	194	202	135	234	154	177	218	218	162	191	180	189	216	137
FBgn0004573	21	22	11	14	7	9	27	12	11	9	16	17	17	23	15	14	18	14	6	18	18	13	21	7
FBgn0004574	3682	3707	3227	4251	4891	4072	4587	4181	4431	4122	3593	3880	3764	3829	3204	3322	3480	3886	3078	3359	3229	4195	4354	2999
FBgn0004575	685.39	686.02	582.35	685.35	562.47	531.25	585	388.34	540.38	338	403.13	359.11	387.48	633	382.38	380.34	489	342	325.16	454	380	347	426	198.31
FBgn0004577	1	12	4	6	9	2	10	7	5	4	5	8	6	10	2	3	4	1	0	4	0	5	6	1
FBgn0004580	254	291	224	238	175	213	273	133	229	158	155	139	86	232	101	118	163	140	117	135	127	129	109	59
FBgn0004581	39	21	20	30	34	31	35	30	27	36	36	28	15	27	32	20	21	29	25	23	26	43	23	26
FBgn0004583	766.24	542.37	586.24	730.45	650	664.3	942.15	530	839.21	568	672.19	653	436	778	506.52	592	617	691	519	741.19	660	803	547	389
FBgn0004584	1794	1365	1444	2116	1357	2207	2494	1016	1880	1473	1660	1560	1032	1782	1348	1506	1491	2191	1560	1888	1656	2650	1276	1393
FBgn0004587	10524	10761	8801	11587	12302	10909	11921	11658	11315	11088	10124	9705	11410	10190	9645	10253	9457	11782	9977	10579	10162	12603	13014	9307
FBgn0004588	0	0	0	0	0	0	0	0	0	0	0	0	0	0	0	0	0	0	0	0	0	0	0	0
FBgn0004589	0	0	0	0	0	0	0	0	0	0	0	0	0	0	0	0	0	0	0	0	0	0	0	0
FBgn0004590	0	0	0	0	0	0	0	0	0	0	0	0	0	0	0	0	0	0	0	0	0	0	0	0
FBgn0004591	0	0	0	0	0	0	0	0	0	0	0	0	0	0	0	0	0	0	0	0	0	0	0	0
FBgn0004592	0	0	0	0	0	0	0	0	0	0	0	0	0	0	0	0	0	0	0	0	0	0	0	0
FBgn0004593	0	0	0	0	0	0	0	0	0	0	0	0	0	0	0	0	0	0	0	0	0	0	0	0
FBgn0004594	0	0	0	0	0	0	0	0	0	0	0	0	0	0	0	0	0	0	0	0	0	0	0	0
FBgn0004595	219	220	303	231.01	212	289	239	184	253	194	179	191	157	255	144	159	232	168	140	181	188	184	224	102
FBgn0004597	563	536	509	745	630	744	796	560	686	648	590	616	464	565	454	619	521	667	576	617	561	728	660	562
FBgn0004598	10984	9235	8295	12200	12449	11362	11979	11935	11166	10866	10368	10670	10095	11149	10833	11577	9894	13560	12054	12725	10968	15272	11114	10609
FBgn0004606	1635.89	1503.82	1362.74	1868.47	1703.4	1817.38	1816.55	1441	1728.53	1553.49	1601.74	1337.32	1356.88	1559.43	1414.74	1484.9	1387.74	1800.11	1515.31	1686.33	1575.45	2092.28	1654.5	1367.87
FBgn0004607	114	50.59	90.67	114	99.27	110	110.12	51	132	62.37	93.17	56.61	42	110.89	97	59	115	78	39	114	103	104	41	44
FBgn0004611	2352	2028	1741	2408	2261	2450	2530	1752	2309	1819	2034	1909	1505	2319	1896	2032	1921	2595	1899.99	2313	2097	2892	1688	1660
FBgn0004618	83	90	69	65	53	49	79	60	85	76	67	53	43	96	64	36	34	39	55	57	38	69	69	31
FBgn0004619	57	69	42	66	48	59	45	42	68	38	27	37	56	58	34	44	53	30	33	39	30	41	42	16
FBgn0004620	159	189	156	138	157	141	144	82	146	138	91	117	73	113	72	100	109	112	80	85	88	88	106	63
FBgn0004622	31	52	41	52	40	37	69	32	50	43	40	49	26	31	31	23	34	25	21	19	27	35	31	15
FBgn0004623	1368	1718	1233	629	567	545	942	677	841	780	461	585	1166	1412	786	433	314	236	495	410	372	439	639	247
FBgn0004629	2875.19	2958.7	2708.98	2062.04	2960.56	2415.73	3402.4	2680.66	3088.51	2292.94	2436.64	2192.28	1344.78	1711.92	1223.18	1336.83	1472.2	1444.46	1114.77	1447.99	1317.07	1327.06	1389.42	980.98
FBgn0004635	138	129	117	81	170	115	134	104	107	98	78	102	96	110	68	87	86	76	57	56	74	58	95	31
FBgn0004636	2622	2507	2467	3112	3119	2604	3155	3008	2783	2652	2715	2437	2774	2457	2214	2616	2331	3180	2383	2955	2555	2634	2979	2462
FBgn0004638	1097.89	1028.09	1082.97	1235.81	871.25	1333.25	1684.3	575.45	1359.23	973.09	1143.77	1067.9	535.85	963.04	778.89	827.75	811.46	1207.54	783.54	1240.57	942.93	1405.08	604.18	829.88
FBgn0004643	5278	4472	3839	6352	5464	6010	6256	4795	5376	5497	4775	4903.52	4564	4892	4799	5304	4746	6201	5225	5421	4845	7207	5857	5335.58
FBgn0004644	84	117	119	93	109	90	140	120	132	99	109	109	70	110	68	52	53	99	44	68	65	57	85	44
FBgn0004646	796	850	819	817	1079	771	1004	1110	1221	775	975	906	965	1212	939	1061	977	1184	804	978	1063	1009	899	679
FBgn0004647	2190	1715	1642	2305	2630	2117	2340	2534	2538	2105	2353	2112	2644	2277	2097	2539	1893	2680	2290	2452	2291	2973	2573	1967
FBgn0004648	4014.1	3227	3198.84	4113.47	3924.65	3959.8	4603.04	3171.74	4326.19	3468.23	3819.33	3647.09	2758.22	4051.17	3272.54	3553	3457	4221.92	3470.7	4015	3587.17	4991.92	3097.85	3049
FBgn0004649	37570	45936	26059	40847	62095	34713	49538	66940	44643	44610	55198	51676	62429	54714	48982	59555	45898	66289	59911	63801	51857	76363	52901	52165
FBgn0004650	2679	1968	1843	2597	2698	2655	3827	2668	3159	2519	3614	3126	2628	3596	2720	3619	2863	4287	3447	4377	3417	4714	2725	2640
FBgn0004652	478	503	388	400.03	454	337	402	372	377	331	285	267	391	434	285	347	341	300	292	284	297	272	321	183
FBgn0004654	4168	4694	3326	4233	7388	4362	7059	7001	6069	5986	5864	6287	8026	6859	4923	6193	7471	7311	5109	5809	6033	7254	7702	5182
FBgn0004655	8667	7115	5700	9473	8374	8561	8580	7525	8072	7736	7848	7332	7249	7979	7490	8122	7010	9790	8806	9652	8052	12224	7699	7733
FBgn0004656	10793	9707	8156	11327	10680	10710	11371	9668	10177	9899	10117	8990	9329	9815	9423	9806	8795	12159	11218	11408	9897	14540	10426	9635
FBgn0004657	3873	3380	3489	4478	4447	4300	4732	3986	4742	3864	4052	3954	3198	4113	3327	3598	3336	4109	3287	4041	3751	4541	3541	2934
FBgn0004666	333	248	269	282	476	344	479	487	417	400	468	459	363	380	398	432	365	549	491	583	553	712	384	472
FBgn0004687	2754	2291	2339	2830	2983	3185	3975	2645	3536	2874	2822	2848	2219	2743	2033	2294	2531	2949	2123	2603	2512	3031	2499	2056
FBgn0004698	3506	2789	2782	3844	3214	3905	3979	2469	3291	2540	3125	2764	2256	3385	2661	3150	2958	3964	3117	3599	3101	4565	2375	2837
FBgn0004777	4	9	3	2	16	8	7	15	4	6	14	3	9	4	1	11	4	1	2	2	1	0	2	2
FBgn0004778	0	0	0	0	0	0	0	0	0	0	0	0	0	0	0	0	0	0	0	0	0	0	0	0
FBgn0004779	1	0	0	0	2	0	0	0	0	1	0	0	0	0	0	0	0	0	0	0	0	0	0	0
FBgn0004780	0	1	1	0	1	0	0	0	1	2	1	3	0	1.02	0	0	1	0	1	0	0	0	0	0
FBgn0004781	0	0	0	1	0	0	0	0	0	0	0	0	0	0	0	2	0	0	0	0	0	0	0	0
FBgn0004782	21	59.36	27.39	25.98	92.35	76.04	18.25	33.2	71.33	6.75	2	16.8	39.4	38.11	8.8	20.06	19.55	10.49	4.16	1	2	0	2	0
FBgn0004783	3	54.64	14.61	12.02	23.65	26.96	11.75	8.8	15.67	5.25	1	5.2	8.6	9.87	3.2	21.94	6.45	2.51	4.84	0	1	3	0	0
FBgn0004784	664	719	669	425	312	416	567	305	505	428	275	356	372	703	437	306	203	216	264	289	279	396	259	170
FBgn0004795	6075	4778	4029	6787	5963	6279	6450	5752	5697	5460	5328	5166	6210	5642	5530	6029	4996	6922	6071	6808	6102	8722	5518	5799
FBgn0004797	203	169	148	160	191	179	376	154	295	174	255	235	141	412	196	246	257	334	177	301	219	301	149	144
FBgn0004811	2207	1667	1773	2765	2306	2542	2810	1808	2289	2351	1992	2021	1583	2122	1918	2061	1893	2526	1927	2089	1961	2867	2500	2047
FBgn0004828	8583	8769	6980	9497	9747	8113	10862	8543	9325	8359	9358	9115	7355	8482	7126	8596	7655	9954	8319	10329	8495	10616	8056	7286
FBgn0004832	751	610	545	855	766	869	878	676	818	801	625	646	700	705	576	700	676	788	685	713	583	847	878	630
FBgn0004837	758	560	583	882	642	783	812	612	712	709	648	648	601	697	704	690	537	837	721	755	724	1074	648	668
FBgn0004838	17494	17948	15055	18287	17651	16593	19010	13191	16157	14455	15574	14163	15016	15857	14897	16088	14096	19058	14274	18734	16060	18913	15247	13497
FBgn0004839	90	109	96	113	78	80	96	57	94	80	78	67	60	80	68	53	83	63	62	70	65	82	73	39
FBgn0004841	17	10	10	7	13	21	12	9	14	13	9	12	7	8	9	14	13	6	9	6	5	7	10	5
FBgn0004842	8	17	17	9	8	10	11	11	21	17	8	12	14	19	9	8	12	8	8	14	11	14	16	8
FBgn0004852	930	1024	873	997	1168	1026	1036	919	1077	838	852	784	723	986	660	776	830	768	642	792	701	787	817	475
FBgn0004854	30	30	28	25	22	19	38	34	24	35	17	26	20	21	12	15	19	17	13	23	21	24	22	13
FBgn0004855	1207	778	973	1432	1350	1234	1347	1398	1380	1251	1154	1223	1207	1196	1090	1249	1061	1355	1346	1244	1236	1629	1507	1197
FBgn0004856	3897	3272	3014	4539	4091	4562	5134	3158	4119	4155	3543	3680	3203	3924	3200	3628	3637	4484	3561	3876	3351	4892	4206	3417
FBgn0004858	344	375	328	347	397	343	376	368	453	323	292	290	274	348	214	241	326	308	244	271	274	291	353	211
FBgn0004859	245	159	191	174	180	235	324	114	294	177	207	175	94	297	173	210	216	238	158	249	200	245	122	109
FBgn0004860	1283.81	887.36	821.91	1246.18	1055.41	1140.04	1203.5	1083.59	1123.79	1065.86	1158.53	1071.88	941.97	1072.54	974.57	1160.76	922.09	1249.92	1215.51	1240.76	1093.04	1641.94	1056.86	1043.79
FBgn0004861	600.19	483.64	479.09	583.82	650.59	583.96	585.5	549.41	719.21	472.14	490.47	439.12	430.03	611.46	402.43	437.24	517.91	516.08	418.49	504.24	434.96	592.06	491.14	272.21
FBgn0004862	20	24	22	32	16	13	18	18	21	14	13	18	10	24	11	17	15	8	22	14	21	5	30	6
FBgn0004863	8	10	12	13	13	11	5	0	6	9	4	4	5	3	3	3	7	4	4	4	0	3	4	2
FBgn0004864	4355	3408	3269	4731	4209	4587	4490	3924	4430	4065	3815	3863	3566	4084	3904	4068	3488	4800	4147	4416	4019	5898	4075	3877
FBgn0004865	71	78	71	103	103	69	80	59	68	57	58	49	53	69	48	41	66	44	47	61	49	58	62	33
FBgn0004867	44724	57944	34905	48011	74468	39685	68752	74344	54106	62909	52694	57968	86648	58718	41014	55097	54492	52292	44258	43056	39751	53755	74975	38250
FBgn0004868	8208	7995	6941	9599	10097	9096	10500	8359	8982	8796	8629	8477	8566	8755	7060	8413	8482	10194	7810	8424	7685	10538	9502	7716
FBgn0004870	48	48	50	39	33	40	43	39	55	43	54	53	30	39	32	31	30	28	40	36	21	24	48	8
FBgn0004872	2493	1708	1879	2558	1828	2846	3214	1432	2802	1991	2543	2113	1299	2794	2021	2136	2022	2780	2131	2700	2189	3580	1494	1644
FBgn0004875	9288	6810	6634	9857	8769	9167	9733	7940	8422	8353	8233	7763	8321	8477	8282	8702	7448	10387	8866	9704	8924	12362	8608	8156
FBgn0004876	3976	3611	3097	4085	4103	3916	4082	3276	3785	3326	3501	3291	2841	3801	3271	3753	3377	4510	3781	4098	3530	4872	3510	3229
FBgn0004878	23	27	33	26	25	21	27	22	25	28	32	16	19	18	27	27	23	22	12	16	19	42	21	19
FBgn0004880	109	82	82	111	92	100	76	64	88	45	87	44	79	74	88.19	75	80	49	45	82	72	93	51	32
FBgn0004882	6705	4315	5043	6835	6168	6291	8489	5456	7148	5589	7522	6457	5441	7773	6188	7221	6430	8153	6881	8280	7118	9428	5638	5192
FBgn0004885	1569	1670	1712	1588	1751	1787	1725	1590	2066	1513	1371	1666	952	1261	1040	1024	1109	997	810	890	929	1023	867	594
FBgn0004888	8452	8643	6571	8748	10304	8372	10656	8840	8896	8976	7962	8240	10231	9043	6713	7901	8706	8653	6982	7461	6882	9540	11034	6679
FBgn0004889	6757	3988	5393	7277	5681	7415	7948	4762	6894	5781	6304	5625	4043	6260	5478	6111	5324	7842	6063	7355	6549	8945	5267	5551
FBgn0004892	45	46	52	39	45	31	58	31	63	50	48	45	30	57	33	39	39	32	35	40	39	30	48	22
FBgn0004893	347	284	338	305	390	348	455	314	434	356	324	351	257	379	272	266	351	318	240	279	304	314	336	170
FBgn0004895	4	3	5	1	3	4	8	4	4	6	3	2	3	3	3	1	5	4	1	1	1	1	1	1
FBgn0004896	19	17	9	13	15	8	17	2	12	11	13	9	6	15	7	6	9	10	9	2	12	3	6	5
FBgn0004897	3	3	7	7	2	6	7	4	4	1	7	3	6	3	2	1	3	2	3	2	1	4	3	0
FBgn0004898	3	2	4	2	4	3	6	5	1	4	1	4	1	5	4	0	1	2	0	2	5	5	1	1
FBgn0004901	2905	2279	2224	3220	3013.99	3081	3588	2694	3184	2926	2768.98	2742	2610	2964	2569	2691	2619	3449	2655	2868	2591	3800	3224	2726
FBgn0004903	1577	1077	1275	1763	1507	1699	1936	1083	1527	1532	1403	1331	1055	1368	1258	1368	1291	1747	1319	1571	1394	1972	1348	1239
FBgn0004907	6493	5797	5870	6706	5502	6646	9419	4361	8316	5892	6696	5954	3416	6863	4516	5274	5520	6885	4677	6598	5977	7334	4497	4117
FBgn0004908	142	144.08	139	169.08	165.43	173	253	106	183.57	211	181	176	119	175	117.54	156.61	178	168	129	166	126	183	168	137
FBgn0004910	506	606.98	526	483	385	467	466	254	481	288	244	317	257	439	295	278	340	285	240	287	298	279	331	160
FBgn0004911	16	9.02	22	16	17	17	24	16	14	21	18	8	8	19	12	9	12	11	10	9	9	24	13	5
FBgn0004913	3932	2800	3037	4344	2885	4720	5169	2236	4156	3166	3390	2881	2120	3515	2956	3119	3164	4480	3210	4183	3278	5441	2748	2992
FBgn0004914	2412.99	2098.98	2003	2663	2661	2479	2942	2350	2763	2541	2315	2303	2325	2519	1957	2267	2110	2556	2335.99	2468	2492.98	3128.99	2959	1993
FBgn0004915	1396	1017	1013.73	1578	1303	1642.42	1834.95	1045	1437	1491	1235.95	1208	1069	1266	1034	1182	1220.95	1506.08	1213	1300	1267	1645	1401	1129
FBgn0004919	192	162	170	439	311	504	456	327	452	349	253	328	101	147	121	228	268	269	226	238	209	267	281	140
FBgn0004921	2818	2813	2779	3257	3145	3488	3820	2613	3550	2841	2845	2865	1919	2966	2149	2414	2503	2844	2290	2803	2503	2823	2456	1768
FBgn0004924	6776	5635	5485	7638	6667	7013	8822	6534	7851	6608	7338	7152	6037	7482	6796	7743	6179	9280	7202	8589	7710	9944	6412	6569
FBgn0004926	4181	3832	3804	4533	3886	4912	5882	3007	5023	3987	4244	3918	2799	4092	2970	3402	3623	4617	3389	3890	3446	4700	3674	2710
FBgn0004956	26	15	17	29	31	18	25	17	32	20	19	16	20	20	14	10	16	22	11	10	11	10	16	15
FBgn0004957	875.8	1004.65	764.25	1148.99	1348.37	1015.24	1158.29	1163.22	997.28	1119.75	868	881.27	1087.1	961.39	778.33	891.43	862.81	995.26	828.37	744.44	745.03	1169.33	1363.39	913.24
FBgn0004959	27	20	11	5	10	13	25	15	14	17	16	8	26	30	7	10	9	12	16	6	16	12	15	4
FBgn0005198	2490	2124	2045	2641	2526	2593	2787	2084	2579	2292	2441	2251	1710	2493	2172	2251	2146	2761	2607	2601	2448	3353	2197	2033
FBgn0005278	7202	5234	6246	7420	7020	7718	10715	6058	9648	7245	7921	7751	5155	8513	5996	7091	6753	8885	6617	8211	7282	9024	6340	5100
FBgn0005322	2064	1517	1637	2185	1798	2293	2387	1369	2229	1987	1839	1792	1195	1966	1574	1780	1554	2114	1677	1904	1756	2429	1673	1562
FBgn0005355	1407	1339	1145	1694	1640	1708	1982	1321	1540	1612	1391	1356	1248	1442	1192	1295	1383	1497	1375	1468	1245	1809	1726	1330
FBgn0005386	3434	2328	2120	3337	2170	3416	3477	1826	2972	2530	2781	2474	1726	2762	2431	2668	2317	3400	2713	3263	2908	4463	2076	2291
FBgn0005390	1805	1256	1606	1799	2231	1861	3420	2195	2746	1839	3239	2798	1798	3301	2472	2907	2547	3906	2806	3774	2941	3684	1998	2013
FBgn0005391	17435	16782	15974	8983	66178	12706	75776	93206	42585	28612	73427	76903	110929	126733	79687	135658	69148	149467	100912	118814	118203	111874	27441	88701
FBgn0005411	2758	2783	2398	3163	2844	3548	4068	2161	3167	3036	2768	2570	2303	2608	1997	2374	2539	3044	2364	2825	2484	3529	2843	2249
FBgn0005427	1481	1155	1266	1642	1444	1663	1849	1340	1771	1349	1492	1383	1015	1561	1262	1384	1310	1615	1334	1644	1469	1802	1362	1030
FBgn0005533	29097	18472	23595	32041	36032	32905	45533	34159	38542	40160	30798	34371	33545	31561	24385	28858	29880	31541	27464	29862	28344	33977	42623	25158
FBgn0005536	5201	4657	4324	5948	5315	5309	5636	4541	4901	4160	4429	4079	3913	4976	4197	4760	4285	5192	4531	5118	4460	5907	4272	3909
FBgn0005558	62	43	60	71	50	85	62	52	55	50	43	55	39	59	46	46	41	44	58	49	41	41	35	19
FBgn0005561	47	45	37	62	44	50	67	22	43	42	40	47	14	52	12	30	40	24	22.66	31	30	33	16	13
FBgn0005564	249	243	210	217	215	245	221	175	313	213	155	182	126	229	128	166	189	173	131	157	150	175	188	97
FBgn0005585	15595	13792	12658	15382	16238	15798	18291	13770	17647	14785	15832	14804	11689	16016	11855	13499	13242	16515	13277	15162	14459	17464	13938	12057
FBgn0005586	304	324	262	316	311	271	331	183	315	228	233	208	151	312	187	208	223	249	181	230	209	197	215	122
FBgn0005590	0	0	0	1	0	0	0	0	0	0	0	0	0	0	0	0	0	0	0	0	4	0	1	0
FBgn0005593	51088	37825	44577	56866	58712	55554	73559	55907	66991	64038	55834	57512	52452	55423	45108	50749	51714	57882	49025	52862	50929	64334	73799	44734
FBgn0005596	5403	4239	3955	6050	5005	5819	6116	4468	5084	5161	4829	4489	4265	5260	4525	4902	4638	6099	5086	5716	4965	7454	4923	5027
FBgn0005612	642	677	765	577	959	934	914	735	922	676	891	797	495	680	510	575	675	740	573	795	687	888	569	398
FBgn0005613	59	62	72	37	83	62	39	61	63	63	44	38	31	39	35	26	36	55	21	35	33	45	38	22
FBgn0005614	3306	3798	3170	6102	5910	7333	7783	4623	8186	6345	4706	5657	2089	3395	2148	4186	4402	3981	3986	4507	4160	5663	5195	2828
FBgn0005616	218	193.04	212	194	204	231	218	152	256	161	186	187	122	195	121	173	159	190	159	163	155	225	180	108
FBgn0005617	4332	3263	3106	4987	3533	4954	5077	2984	4470	3719	3946	3442	2852	4309	3664	3844	3373	4832	3897	4826	4026	6037	3307	3601
FBgn0005619	235	226	193	142	135	101	169	126	161	156	95	122	141	215	107	85	90	78	100	106	75	92	142	56
FBgn0005624	868	618	482	844	642	795	954	626	834	689	797	676	622	673	627	823	621	836	848	1025	838	1347	539	702
FBgn0005626	577	766	580	788	794	780	570	492	547	387	420	420	310	449	325	283	276	233	271	228	244	386	228	175
FBgn0005631	248	251	278	281	204	277	292	197	301	187	265	205	120	263	180	165	183	198	140	168	207	192	153	128
FBgn0005632	9792	7068	6965	10011	9084	9810	9730	7519	9061	6791	8692	7696	6641	9853	8346	8950	8480	10709	8999	10340	8693	12534	6519	7545
FBgn0005633	329.78	403.79	132.89	241.59	313.13	163.21	321.68	168.08	171.7	157.12	211.14	154.21	184.66	426.73	142.96	233.3	327.35	199.52	173.24	308.57	177.39	232.36	203.77	80.13
FBgn0005636	81	128	107	101	153	108	132	112	118	109	70	95	56	114	66	70	112	66	51	82	58	65	116	55
FBgn0005638	69	82	53	58	78	31	53	80	43	50	52	39	52	58	57	69	63	51	53	50	69	31	60	30
FBgn0005640	1876	1525	1662	2146	1973	2208	2246	1636	1938	1657	1707	1670	1350	1813	1541	1713	1621	2045	1603	1948	1787	2278	1630	1539
FBgn0005642	3062	2663	1986	3206	2651	3367	3533	2148	2951	2654	2605	2531	2359	2667	2259	2583	2458	3035	2716	2944	2710	4185	2511	2575
FBgn0005648	1097.59	1088	1083	1169.2	1263.82	1009.58	1284.91	986.47	1156.57	981.93	1170	982	862	1050.34	889	1096.74	934.37	1301.33	925	1294	1117.82	1113	1078	964.79
FBgn0005649	7950.39	7707.14	5889.7	9081.34	7973.4	8300.99	8774.85	7364.46	7774.34	7466.48	7267.22	6772.68	7282.96	7223.93	7026.24	7364.78	6530.09	9035.74	7736.36	8653.15	7975.81	10998.2	7425.72	7182.45
FBgn0005654	1969.62	1589	1449	2336.31	1956	2236.94	2473.63	1652	1935.31	2175.6	1858	1812.62	1784	1985.63	1725	2026	1767.3	2230.62	1833	2065.61	1887.31	2723.66	2086	2013
FBgn0005655	7043	6128	5712	8844	8025	8465	8870	6901	7576	8306	7090	7517	7274	6701	6522	7242	6438	8695	7581	8158	7157	9834	8505	7024
FBgn0005658	42	26	45	35	63	50	45	32	40	41	14	39	44	36	29	42	34	32	31	27	33	31	30	15
FBgn0005659	270	325	251	194	314	290	263	188	255	247	177	184	110	206	108	155	214	170	121	163	155	191	174	83
FBgn0005660	234.23	233.9	265.28	364.36	548.5	834.78	301.41	170.69	246.44	168.07	124.54	183.22	52.48	91.65	62.54	89.47	54.96	66.52	54.33	73.53	78.79	109.16	84.04	57.48
FBgn0005664	156	287	319	102	369	151	123	356	396	67	457	275	116	410	370	99	251	414	158	386	688	438	189	597
FBgn0005666	4736	3505	3672	3641	3204	4521	3968	1963	3762	1820	3403	2093	2327	6059	3613	3796	5020	4140	3047	5235	3824	4535	2200	1525
FBgn0005670	115	94	101	149	356	140	539	562	453	412	401	550	590	617	403	771	630	514	525	468	439	588	555	187
FBgn0005671	19461	18671	16761	21178	24644	20558	23484	25227	23107	21062	20508	20484	22852	23296	20366	20879	19482	22956	19303	21549	20573	25161	24661	17575
FBgn0005672	1386	1410	1327	1696	1589	1703	1822	1192	1669	1462	1196	1324	988	1317	1046	1115	1084	1317	1051	1226	1225	1433	1399	889
FBgn0005674	5184.4	4147.61	3841.39	4956.24	4913.49	5080.14	5597.69	4275.61	5453.16	4254.78	4995.15	4454.45	3950.11	5951.98	4743.8	4799	4513	5846.37	4994.29	5528.55	4794	6576.77	4176.28	4107
FBgn0005677	102	109	77	77	110	73	104	66	80	84	50	76	42	94	61	66	100	62	47	57	74	45	73	35
FBgn0005683	1031	674	726	1201	783	1127	1322	610	976	974	920	853	575	892	809	948	709	1176	902	1087	907	1516	777	900
FBgn0005694	3813	2579	2867	4214	3883	3921	4313	4149	3990	3517	3570	3393	3887	3534	3560	3818	3122	4242	3482	3968	3996	5403	3894	3532
FBgn0005695	3858	2573	2909	4440	3334	4329	4315	3132	4250	3575	3416	3392	2790	3762	3630	3638	3138	4639	3816	4120	3555	5638	3254	3478
FBgn0005696	3139	2275	2264	3730	3421	3485	3674	2763	3091	3405	2819	2707	2779	2873	2624	2833	2744	3375	2982	3196	2746	4060	3497	2930
FBgn0005771	520	510	455	460	516	416	617	441	655	426	481	441	405	521	350	418	389	485	286	414	388	469	463	253
FBgn0005775	113	130	105	123	118	65	75	73	94	91	76	61	50	89	52	49	87	77	61	88	55	60	99	52
FBgn0005777	3108	2019	2359	3370	2518	3479	3735	2000	3139	2624	2715	2515	1749	3257	2545	2752	2544	3586	2767	3241	2956	4213	2147	2604
FBgn0005778	1	5	1	0	4	4	0	0	1	1	0	1	1	1	1	0	0	0	0	1	0	0	1	0
FBgn0005779	2	1	0	0	3	0	0	3	0	0	1	0	0	0	0	0	0	0	0	0	0	0	0	0
FBgn0008635	6180	6203	5304	6936	8383	7000	7768	7367	7543	6920	6299	6728	6345	6674	5479	6030	6101	6928	5507	5995	5678	7327	7285	5319
FBgn0008636	8	6	15	11	12	7	6	16	14	5	7	8	10	12	9	7	12	10	19	9	4	9	14	11
FBgn0008646	31	34	41	39	53	42	43	42	56	44	41	27	34	37	32	28	36	23	20	21	24	36	33	24
FBgn0008651	24	20	34	37	12	21	32	12	22	12	13	7	9	24	12	9	11	8	13	13	9	13	9	8
FBgn0010014	113	147	109	131	134	123	130	106	123	117	86	84	66	113	57	82	110	76	63	79	80	77	96	46
FBgn0010015	150	166	141	158	175	183	174	114	169	163	102	133	81	134	82	121	153	129	95	142	128	116	161	46
FBgn0010019	79866	66279	69766	76628	78008	84185	87805	61458	94779	67823	58649	64725	46885	81598	54183	59352	68148	62279	52836	61440	60529	65319	66424	35763
FBgn0010038	63	92	71	52	94	121	95	63	95	95	76	91	48	60	37	62	50	56	55	58	60	55	43	58
FBgn0010039	249	211	197	271	275	303	396	170	259	261	246	274	185	221	169	221	212	262	208	253	195	313	210	151
FBgn0010040	7	2	4	6	8	2	11	8	6	2	7	7	3	5	4	4	4	2	2	3	9	7	3	1
FBgn0010041	44	49	66	55	96	95	144	79	245	82	163	258	39	100	50	42	52	105	52	71	344	254	32	247
FBgn0010042	1	1	1	2	1	1	5	1	4	3	1	2	1	1	2	1	1	1	0	5	0	1	0	2
FBgn0010043	5	3	10	6	19	6	33	18	17	20	24	19	11	16	4	11	11	11	8	13	10	12	8	16
FBgn0010044	121	146	58	663	532	568	2546	1058	1461	1560	980	1068	33	40	35	12	26	37	14	12	47	30	12	35
FBgn0010051	2869	2388	2378	2985	2880	2984	3068	2363	2911	2247	2601	2339	1984	2789	2420	2653	2467	3060	2661	3043	2618	3510	2178	2048
FBgn0010052	46	69	19	29	41	29	40	44	31	21	35	30	33	63	32	41	26	28	15	10	22	27	12	19
FBgn0010053	606	577	481	622	706	698	1055	635	843	778	716	734	524	1025	603	685	786	886	650	747	718	887	833	556
FBgn0010078	35773	37929	28812	42685	46373	46294	68431	41578	51277	59465	42650	46691	46299	42566	28244	33649	39642	38679	29707	33286	29092	41933	58854	28907
FBgn0010097	2560	1704	1781	2842	2908	2720	2885	2788	2535	2622	2334	2483	2666	2459	2381	2833	2467	3140	2706	2907	2588	3656	2693	2653
FBgn0010100	18542	19654	14944	18143	20629	16601	18679	18449	19392	15630	15859	14975	19238	25293	17998	19068	19565	18653	16998	20302	17388	21479	21601	12873
FBgn0010105	92	87	78	82	69	86	85	60	90	84	53	59	53	66	40	63	59	66	40	71	47	60	74	29
FBgn0010109	11.02	2.39	3.24	6.43	2.77	3.14	4.83	3.33	6.42	3.2	13.23	0	0	9	3.26	10.04	4.9	9	12.69	7.54	0	5.41	0	0
FBgn0010113	3685	2952	2796	4035.96	3869	3452	3567	3679	3076	3121	3260	3010	3449	3012	3282	3472	2812	4134	3571	4134	3603	4462	3604	3327
FBgn0010114	1056	1148	940	1107	1073	1028	1124	772	1058	886	672	734	588	888	586	690	777	588	630	624	643	605	881	329
FBgn0010173	7056	5175	5679	8886	7006	9176	9842	5662	7950	7823	6934	6914	5138	6956	5955	6717	6425	8411	6369	7628	6461	10001	6512	6312
FBgn0010194	539	440	444	600	469	534	603	371	530	451	515	423	410	468	501	454	447	618	486	608	491	722	461	404
FBgn0010197	0	5	1	2	5	5	1	1	2	4	4	0	2	3	1	2	6	1	5	4	2	3	1	1
FBgn0010198	37375.6	32719	32326.5	45399.5	49446.3	43908.7	58005.5	53623.3	50251.7	51628.4	39760.6	46444.8	48072.9	40446.4	33805.7	38244.4	40407.5	43810.4	36021.7	39018.6	36026.6	47389.7	58886.2	34000.8
FBgn0010213	2259	1882	1860	2392	2296	2541	3178	1993	2666	2151	2384	2216	1879	2786	1947	2055	2471	2684	2013	2706	2290	2801	2403	1910
FBgn0010215	1620	1103	1252	1598	1019	1746	2057	743	1530	1061	1299	1096	636	1640	996	1252	1187	1738	1144	1625	1156	2115	694	1007
FBgn0010217	33397	31106	26717	33126	34585	30457	37726	26968	34716	28151	30993	28877	25487	46415	28687	31910	35786	36496	28888	35138	28949	36300	30158	22865
FBgn0010220	738	658	650	846	649	825	1030	643	908	769	734	703	549	731	527	711	631	792	636	777	697	923	685	567
FBgn0010222	1444	1478	1173	1454	1797	1541	1371	1329	1440	1262	1164	1155	987	944	656	769	951	865	611	768	650	886	1080	517
FBgn0010223	233	196	183	240	218.97	259	218	184.94	253	201	189.96	198	175.87	240	156	185	194.92	193	172.98	175	161	209	203	128
FBgn0010225	4135	3893	4060	4547	4837	5021	7265	3610	6957	4932	4798	5283	2599	5168	3021	3634	4574	4409	2785	3827	3717	3996	3976	2364
FBgn0010226	3003	2791	2129	3272	3330	2928	4016	3458	3491	3645	3939	3732	3000	3276	2613	3254	2912	3601	3251	3762	3495	4344	3231	3019
FBgn0010228	457	486	474	398	422	449	1000	263	732	560	537	540	241	561	301	398	481	578	318	564	402	373	377	221
FBgn0010235	2757	2295	2366	3087	2820	3091	3156	2394	2869	2481	2627	2365	1959	2734	2226	2426	2321	3087	2531	2734	2582	3395	2328	2304
FBgn0010238	3243	3044	2582	3776	4039	3631	4072	4272	3524	3407	3444	3431	3716	2945	2721	3280	2883	3544	3316	3627	3198	4366	3547	3000
FBgn0010240	75.76	83.44	46.08	81.78	59.8	52.18	57.15	41	43.05	53.58	38.51	41.96	20.62	57.35	57.78	45.37	56.78	31.81	36.17	37.4	29.49	52.52	44.44	14.86
FBgn0010241	274	364	217	306	328	245	378	281	373	386	241	339	379	495	387	411	443	347	375	406	289	455	364	195
FBgn0010246	3702	3663	4132	3570	5424	3989	5932	4211	6416	4203	5253	5025	3231	6045	4001	3403	4442	5080	3471	4230	5076	4325	4156	3094
FBgn0010247	396	296	380	407	260	529	702	159	496	267	436	360	109	525	263	315	332	617	341	583	416	639	143	259
FBgn0010258	9	4	6	2	4	8	9	9	17	3	6	5	2	4	1	2	6	2	8	6	9	4	3	2
FBgn0010263	1605	1395	1437	1531	1177	1474	1538	858	1466	1020	966	1067	849	1483	902	1007	1159	946	883	1081	1088	1115	1043	592
FBgn0010265	29247	19559	25617	32181	32315	32779	38766	30327	36782	33679	31377	32914	26048	30501	25806	30868	28106	33725	30072	33108	31985	35512	36315	25063
FBgn0010269	1851	1964	1484	2177	2146	2093	2318	1799	2048	2001	1849	1839	1814	1831	1666	1896	1839	2280	1762	1975	1834	2368	2225	1800
FBgn0010278	7152	6568	5959	8871	7718	8387	9600	6335	7801	8403	7313	7064	5337	6474	6021	6871	6650	8188	6954	7483	6619	9276	8157	6117
FBgn0010280	8170	6264	6105	9423	8136	8286	8903	7685	7849	8245	7160	7208	6898	7457	6925	7551	6954	8581	7774	8121	7458	10666	8557	7445
FBgn0010282	3575	2683	2917	4117	3124	4140	4394	2629	3941	3580	3565	3388	2157	3496	2833	3244	2954	3993	3488	3792	3407	4583	3149	3052
FBgn0010287	361	218	272	353	305	352	336	285	330	353	291	247	273	273	258	267	244	277	223	295	250	348	361	247
FBgn0010288	4281	4391	3418	5204	4299	4844	5588	3899	4800	4491	4741	4382	3434	4176	3782	4268	3801	5257	4289	5269	4671	6335	4218	4270
FBgn0010292	1191	1052	983	1254	1266	1305	1786	1002	1504	1272	1197	1302	833	1331	976	1160	1138	1407	1015	1277	1110	1313	1199	850
FBgn0010294	0	0	0	0	0	0	0	0	0	0	0	0	0	0	0	0	0	0	0	0	0	0	0	0
FBgn0010295	0	0	0	0	0	0	0	0	0	0	0	0	0	0	0	0	0	0	0	0	0	0	0	0
FBgn0010296	0	0	0	0	0	0	0	0	0	0	0	0	0	0	0	0	0	0	0	0	0	0	0	0
FBgn0010300	14660	10673	11066	17203	15601	15616	14864	15810	14489	15154	12969	13444	13731	13622	14486	14811	11778	17322	14470	15808	13967	19208	17259	14379
FBgn0010303	4036	3654	3122	4587	4492	4205	4455	3998	4158	3933	3908	3710	3849	4033	3415	3949	3438	4381	3862	4348	3895	5275	4124	3631
FBgn0010309	616	554	483	752	704	676	984	636	761	648	739	706	693	692	606	748	585	818	680	788	707	927	729	598
FBgn0010313	4465	4350	3079	4488	4346	4032	4627	4956	3964	3623	3565	2821	5343	3972	3949	4304	3533	4761	4030	4220	4376	5542	4612	4133
FBgn0010314	990	612	809	1199	771	1336	1331	524	1090	804	973	805	499	961	747	863	810	1151	838	1153	953	1411	644	774
FBgn0010315	1905	1140	1481	2118	1461	2181	2489	1064	2066	1835	1777	1627	1032	1812	1412	1616	1620	2322	1733	2131	1799	2748	1367	1640
FBgn0010316	912	826	702	1032	686	1159	1410	474	958	861	848	758	576	755	603	702	718	917	713	972	871	1305	594	707
FBgn0010317	436	306	378	511	477	536	675	379	510	432	508	424	320	493	371	451	436	534	461	541	484	592	371	327
FBgn0010323	8	13	12	20	16	20	20	10	15	7	16	6	10	17	5	11	5	15	5	4	15	10	10	8
FBgn0010328	16083.3	12941	11970	18253.8	16018.6	17753.2	18581.7	14364.1	15971.4	15861.7	14895.8	14164	12961.5	16034.1	14437.5	15583.3	13757.9	19216.3	16322.8	18160.6	15450.3	22831.8	15877.2	15095
FBgn0010329	91	70	66	77	63	57	76	61	55	69	62	63	50	69	46	45	53	48	37	42	42	59	70	25
FBgn0010333	1829	1988	1811	2130	2276	2077	2420	2219	2224	2084	2024	1995	2106	2011	1820	1994	1761	2336	1898	2177	2086	2486	2291	1812
FBgn0010339	1960	1503	1611	2196	2110	2110	2802	1887	2301	2144	2104	2017	1842	2088	1698	1949	1864	2325	1923	2059	1984	2593	2145	1839
FBgn0010340	193.01	151	133	200.05	104	223.01	332.07	90	179	173	196.12	139.02	105	208.06	134	127.07	151.08	210	153	199.01	172	246	119	126
FBgn0010341	3363	2634	3127	3838	3961	3748	4536	3149	4174	3642	3703	3589	2792	3260	2968	3365	2988	3973	3126	3655	3523	3980	3566	2941
FBgn0010342	4671	2847	3662	5398	3902	5353	5715	3191	4647	4606	4143	3838	2980	4076	3712	4058	3790	5115	4151	4751	4316	6210	4011	4191
FBgn0010348	5878	4509	5645.99	6016.99	5136	6827	7342.99	4023	6990.99	4858.96	5861.99	5426.95	3449	6812	4853	5041.98	4919.99	6892.98	5005	6496.98	5966	7122	3664.88	4393
FBgn0010350	1486.22	1037.94	1292.02	1289.27	926.02	1427.31	1636.98	753.56	1406.79	1128.59	1090.77	1088.6	741	1456.65	984	999	956.04	1248.95	1026.74	1312.96	1056.75	1407.09	874.81	792
FBgn0010352	17647	17061	15861	17045	18174.5	15839	16539	15877	18097	15219	14347	15003	16876	20895	16788	16972	18033	16517	15814	17373	15849	18932	22946	11517
FBgn0010355	4251	3516	3101	4589	3925	4504	4633	3333	4223	3898	3879	3586	2967	4275	3683	3955	3621	4860	3999	4644	3943	5773	3618	3626
FBgn0010356	1433	1232	1127	1671	1470	1634	1814	1359	1533	1487	1389	1486	1208	1415	1244	1451	1355	1682	1326	1492	1266	2014	1406	1341
FBgn0010357	31761	34648.9	28976	30579	46077	29413	57664	55973.5	53420	46227	36762	45097	45230	48477	31973.1	45740	41741	43876	43271	39532.5	38286.5	37544	48013	22672
FBgn0010358	206.03	78.63	298.44	82.51	355.43	56.95	671.05	329.99	399.06	293.07	339.45	317.08	370.34	117.35	108.02	790.22	276.68	335.64	877.76	275.02	319.29	471.05	263.08	237.09
FBgn0010359	0	156.69	74.61	82.51	177.72	71.07	0	329.95	0	0	55.68	0	0	351.7	108.02	481.38	91.39	31.67	269.44	164.05	79.82	0	0	0
FBgn0010379	3337	2395	2865	3841	3310	3793	3954	2540	3403	2908	2888	2800	2216	3036	2572	2794	2518	3334	2701	3162	2817	3779	2592	2497
FBgn0010380	6200	5764	5055	6894	7800	6717	7249	7411	7073	6691	6098	6748	6627	6746	5814	6674	6164	7563	6307	6826	6289	8244	7602	6053
FBgn0010382	8893.99	7228	6164	9697	7749	9174.99	8854	7023	7911	8141.99	7019	6672	7607	6959	7208.97	7804	6647	9037	7726	8508.91	7953	11161	8309	7616
FBgn0010383	464	550	476	472	684	450	597	742	625	568	496	591	731	625	506	603	606	629	505	673	487	648	774	390
FBgn0010385	6049	6340	5374	4944	8650	6581	2234	3433	2424	1845	1635	1494	494	329	313	255	346	271	330	261	215	266	341	164
FBgn0010387	1586	1317	1077	1113	1876	1327	2369	1913	2158	1464	2163	1936	1616	2328	1299	1788	2136	2467	1632	2234	2460	1912	1584	1496
FBgn0010388	33702	26336	31826	34515	48899	38956	27368	48052	27088	20010	12603	17250	6563	6121	2974	2334	2745	2255	1481	873	1999	1471	837	539
FBgn0010389	272	244	231	267	292	266	348	208	346	277	212	227	137	267	202	229	247	247	205	230	204	248	249	137
FBgn0010391	4453	4366	3912	5244	6432	5286	6197	5831	5590	5585	4314	4934	5212	4906	3903	4313	4405	4813	3843	4169	3879	5029	6014	3901
FBgn0010395	228	188	235	207	220	284	279	151	311	157	238	212	104	253	151	141	183	216	142	178	218	219	163	135
FBgn0010397	1592	1692	1480	1740	2265	1933	2295	1819	2232	2017	1966	1896	1532	1839	1336	1634	1873	1838	1457	1686	1714	1856	1953	1264
FBgn0010398	508	291	399	586	418	636	738	358	525	543	475	468	391	506	332	428	463	645	405	527	472	748	487	438
FBgn0010399	95	142	116	137	133	132	142	131	156	128	100	105	97	116	102	75	117	96	66	106	82	103	130	57
FBgn0010401	125	165	183	154	154	141	190	137	158	138	97	171	60	209	104	177	161	123	118	125	127	147	222	69
FBgn0010403	81	116	117	116	116	115	162	62	161	136	90	121	28	139	74	110	111	101	94	60	102	100	109	56
FBgn0010406	1387	1150	1208	1558	1296	1553	1599	1178	1566	1317	1263	1312	994	1310	1265	1298	1048	1554	1256	1267	1229	1668	1207	1048
FBgn0010407	7	17	16	17	15	15	16	6	18	15	6	6	3	21	4	14	6	11	7	9	10	12	10	5
FBgn0010408	45956.9	45556.3	39737.7	56376.4	71529.4	52010.1	72777.3	64736.3	57994.2	70579.8	50207.8	56005.9	76579.8	52199.2	39747.7	49852.5	53275.9	49333.8	39511.7	37439.7	35790.1	53180.9	93019.3	39651.7
FBgn0010409	34718	27034	30144	37414	37363	37739	44643	36002	42554	39553	33990	37359	33326	36345	31795	33340	31510	36647	33501	36488	35900	40191	43329	28576
FBgn0010411	42419	36054	36337	53249	63095	47869	65433	59894	54689	65745	45112	53767	66011	47555	37959	45664	48261	48885	38999	37428	33538	50546	75129	38147
FBgn0010412	37412	25394	31628	40350	44917	40208	50269	45712	45237	46715	37817	41645	42314	39214	34964	37463	35055	41404	39767	40905	38882	42266	55788	32577
FBgn0010414	68	79	81	85	82	73	93	67	98	91	67	75	41	72	36	56	58	50	45	61	46	53	74	34
FBgn0010415	2016	1940	1976	1964	2202	1725	2120	1643	1913	1622	1692	1497	1455	1594	1319	1676	1346	1749	1306	1790	1594	1608	1538	1243
FBgn0010416	1517	1234	1331	1746	1590	1661	2045	1093	1556	1502	1460	1448	1089	1420	1136	1271	1390	1703	1279	1578	1305	1814	1194	1163
FBgn0010417	1499	1204	1168	1908	1586	1795	2056	1186	1625	1626	1581	1298	1189	1377	1241	1299	1269	1651	1387	1447	1371	1938	1597	1378
FBgn0010421	1028	730	781	1122	788	1211	1445	641	1149	1004	988	914	625	843	750	888	750	1092	842	1093	1002	1485	764	828.94
FBgn0010422	2311.88	1857	2018	2856	2134	2714	3032	1690	2566	2457.83	2251.88	2022	1596	2155	1837	2049	2071	2716.96	2150.36	2432	2162.79	3099	2292	2001.76
FBgn0010423	89	163	73	84	162	47	203	178	166	110	198	129	173	258	146	214	180	236	177	251	216	190	162	101
FBgn0010424	720	608	676	700	768	641	1048	542	905	728	616	700	375	679	377	478	602	539	480	461	531	442	594	299
FBgn0010425	2268	3606	2288	3221	5979	2357	7206	6566	5646	5600	3319	4859	3784	3540	1754	6355	4143	4060	6969	3860	3567	3889	4375	1969
FBgn0010431	7011	4174	5276	8296	5890	8490	8914	5879	7363	7055	6447	6484	5224	6452	5454	6035	5371	8373	6584	8157	6965	10181	6089	6982
FBgn0010433	0	2	0	0	0	0	0	0	1	0	2	0	0	0	0	0	1	0	0	3	0	0	1	0
FBgn0010434	4180	4428	4217	4564	5162	5022	5700	4514	6221	4509	4827	4660	2899	4944	3317	3718	4207	4469	3389	4305	4197	4546	4289	2821
FBgn0010435	2452	2849	2471	2888	3413	3045	3753	2940	3899	3054	2655	3008	1735	2928	2116	2484	2413	2550	2035	2365	2385	2643	2511	1608
FBgn0010438	1307.86	992.69	1127.94	1532.85	1470.93	1514.79	1632.62	1437.85	1487.86	1512.5	1232.85	1309.7	1273.86	1369.86	1246.9	1426.85	1298.82	1639.58	1362.74	1553.62	1495.83	1565.7	1632.74	1293.88
FBgn0010441	1393	1074	1024	1665	1522	1672	1902	1075	1593	1689	1373	1462	1113	1283	1126	1306	1246	1535	1340	1464	1326	1857	1496	1322
FBgn0010452	150	134	139	127	170	130	142	132	169	137	114	117	168	140	134	139	119	198	147	148	147	135	119	108
FBgn0010453	42	29	32	29	37	17	18	15	31	28	22	21	15	18	21	17	23	21	13	23	17	16	27	9
FBgn0010470	1750	1576	1606	1502	2085	1754	2340	1972	2215	1868	1964	1904	1596	2181	1454	1730	1695	2025	1582	1911	1808	1818	1573	1235
FBgn0010473	821	849	739	868	812	657	727	519	673	541	576	489	537	609	487	585	588	487	436	517	475	474	568	247
FBgn0010482	1583	1728	1260	1374	1468	1122	1437	1096	1419	943	1449	935	1344	2488	1390	1617	1897	1652	1365	1889	1408	1596	1297	759
FBgn0010488	27173	22931	21218	29193	27823	26639	29044	24795	26946	24072	26814	23812	21427	27899	24117	27492	23448	32620	27051	31150	25619	37068	23674	24363
FBgn0010497	2794	2241	2174	2735	2970	2661	3697	2610	3213	2896	2761	2751	2662	3117	2433	3024	2434	3130	2933	2841	2684	3352	2729	2215
FBgn0010501	1098.96	926.95	971.9	1291.95	1132.96	1257.95	1615.96	982.9	1319.95	1170.98	1187	1224.94	975	1156	976	1186.86	1046.9	1347.84	1038.99	1304.99	1119.98	1472	1119	925.92
FBgn0010504	889.6	687	811.44	857.65	1099.87	948.94	1243.44	827.26	1178.88	788.27	974.88	940.15	709.17	1038.59	737.4	785.09	899.78	1036.71	747.36	893.65	935.9	1049.03	940.7	692.58
FBgn0010516	4766	4217	3753	4844	5241	5055	6650	4562	5438	5063	4643	4832	4672	5630	3952	4477	5139	5487	3997	4559	4352	5567	5284	3792
FBgn0010520	512	289	358	555	476	533	810	453	586	493	518	534	466	505	369	435	418	559	444	579	425	750	511	440
FBgn0010531	368	358	299	431	388	503	651	293	498	447	463	415	350	396	260	362	387	491	340	463	389	498	444	367
FBgn0010548	3090	3179	2480	3132	3676	2962	3932	3333	3823	3259	3215	3152	2844	3546	2828	3126	3194	3679	3070	3588	3270	4042	3578	2763
FBgn0010549	648	618	565	764	682	684	928	663	822	705	795	698	513	834	588	712	730	856	729	860	709	899	690	540
FBgn0010551	7934	6023	6566	9002	9435	9478	11245	8284	9768	9376	8444	8480	8260	8911	7432	7827	8120	9513	7503	8545	7975	10195	9785	7196
FBgn0010583	2287	1741	1784	2444	2252	2418	2547	1888	2275	2184	2123	2070	1850	2186	2021	2162	1963	2546	2106	2344	2150	2959	2187	1971
FBgn0010590	3598	2720	3001	3831	3840	4217	4843	3099	4274	3837	3597	3706	2957	3737	2818	3295	3407	4186	2986	3814	3399	4190	3542	3006
FBgn0010591	2754	2288	2460	2956	2923	3059	3442	2565	3298	2683	2818	2833	2023	2999	2412	2657	2598	3264	2588	2981	2727	3544	2725	2427
FBgn0010602	3657	3399	2862	3896	3748	4127	4487	3538	3992	3520	3496	3081	3403	3737	3307	3377	3172	4001	3459	3943	3780	4709	3822	3169
FBgn0010607	677	498	602	830	515	912	889	442	769	664	640	625	398	677	487	600	540	801	605	757	634	946	512	527
FBgn0010611	2527.14	2741.02	2463.05	2915.02	3131.07	3211.07	3518.05	2465.04	3196.02	2926.01	2665.08	2734.05	2267.01	2656.1	2142.04	2399.07	2384.02	2849.13	2262.03	2474.03	2272.04	2958.03	2532.03	1974.01
FBgn0010612	3577	3368	2630	3311	3357	3072	4133	2440	3347	2965	3172	2667	2404	4122	2159	2858	3614	3524	2476	3138	2267	3000	2892	2065
FBgn0010620	1256	1103	1124	1429	1429	1456	1477	1167	1567	1212	1345	1272	926	1307	1064	1184	1185	1545	1167	1465	1259	1559	1124	993
FBgn0010621	12246	15407	9641	14225	19313	13287	16986	18145	14478	15250	14114	14620	18983	15478	12517	14076	14359	16290	12661	13340	12116	16147	18033	12345
FBgn0010622	722	695	575	754	702	733	891	720	823	837	708	672	699	755	533	612	610	722	624	645	687	880	773	648
FBgn0010638	3545	2228	2702	3096	2820	3730	4386	2593	3892	3055	3215	2880	2245	3497	2201	2613	2694	3611	2522	3068	3171	3673	2628	2513
FBgn0010651	694	797	764	758	732	733	1100	658	1109	813	767	854	429	985	569	642	681	813	603	683	691	639	775	503
FBgn0010660	3705	2497	2639	3704	3065	3792	4041	2506	3501	3028	3224	2769	2244	3628	2956	3102	2946	4031	3425	3966	3441	5127	2448	3004
FBgn0010741	2098	1631	1805	2541	2360	2562	3221	1885	2651	2374	2285	2208	1712	2179	1646	1985	2041	2513	1989	2127	1991	2790	2168	1844
FBgn0010747	3113	2806	2660	3399	3371	3325	3598	3367	3594	3144	2894	3030	2845	3239	2987	2973	2578	3396	2971	3096	2845	3856	3135	2664
FBgn0010750	2141	1675	1643	2583	2451	2471	2997	1973	2517	2499	2188	2187	2132	2122	1799	2062	2088	2471	1956	2164	1927	2860	2619	2070
FBgn0010762	2996	2899	2309	3397	3323	2891	3095	2701	2706	2820	2811	2474	2916	2685	2555	3072	2553	3295	2830	3064	2821	3710	2951	2765
FBgn0010768	388	273	271	399	418	371	558	445	378	386	364	320	477	381	307	416	289	433	351	422	379	560	354	313
FBgn0010770	1525	1108	1263	1649	1531	1589	1971	1475	1745	1716	1520	1573	1403	1685	1325	1577	1391	1829	1518	1582	1487	2156	1849	1425
FBgn0010772	1785	1456	1621	1974	1580	1980	2215	1249	1975	1674	1588	1464	1064	1785	1376	1503	1509	1880	1413	1662	1530	2072	1354	1138
FBgn0010774	6122	5488	4867	7174	7135	7265	8167	5780	6875	6911	5696	5758	6921	5943	5211	5814	5722	6906	5305	5900	5626	7557	7714	5252
FBgn0010786	5281.92	4843.93	4133.95	5552.88	5520.86	5908.91	6275.84	4894.91	5625.84	5291.81	4911.9	5024.96	4736.99	5621.97	4670.92	5159.94	4852.93	5897.89	4801.97	5357.94	4950.82	6719.82	5434.93	4406.98
FBgn0010803	1715	1642	1468	2104	2009	2343	2541	1464	2116	1956	1826	1838	1365	1949	1572	1648	1743	2152	1567	1845	1765	2270	1718	1571
FBgn0010808	1675	1776	1422	1860	1765	1674	2175	1547	1865	1625	1596	1490	1440	1881	1388	1463	1528	1668	1444	1718	1531	1849	1843	1159
FBgn0010812	1196	995	1076	1318	1200	1349	1725	886	1399	1159	1182	1198	776	1343	916	1202	1158	1452	1156	1277	1185	1529	973	1018
FBgn0010825	8147	6603	5799	8626	8322	8027	8607	7263	7539	6945	7702	6458	7009	7847	6959	7635	7238	9016	7983	9287	7765	11713	6993	7153
FBgn0010830	2089	1691	1597	2347	2089	2255	2481	1737	2143	2197	1913	1935	1621	1940	1795	1924	1742	2260	1936	2145	1929	2707	2129.99	1786
FBgn0010877	4870	4082	3984	5622	5116	5741	5609	4633	4969	4836	4570	4458	4101	4624	4383	4802	4126	5488	4726	5342	4856	6594	4895	4419
FBgn0010894	212	156	193	254	231	301	363	208	318	215	238	291	111	233	154	198	206	235	189	235	220	272	173	165
FBgn0010905	8113	6623	5750	9126	8141	8238	8656	7053	7666	7435	7634	7139	6523	7649	6988	8193	7064	9678	8467	9075	7721	11757	7518	7777
FBgn0010909	6862	6296	5428	7638	7729	7343	7754	6484	6887	6165	6613	6080	6084	6427	6013	6372	5766	7393	6090	6984	6247	8317	6197	5597
FBgn0010926	1958.33	1391.87	1579.79	2106.68	1660.24	2156.04	2403.92	1421.71	2111.4	1843.19	1963.76	1862.97	1250.68	2019.06	1647.17	1769.75	1679.6	2285.49	1789.01	2071.9	1888.57	2550	1691.35	1567.9
FBgn0011016	3177	2236	2488	3047	3024	3281	4157	2300	3616	2922	3082	2921	2116	3227	2217	2680	2650	3400	2594	3128	3016	3535	2590	2324
FBgn0011020	1614	1195	1248	1882	1442	1904	1914	1123	1580	1539	1435	1316	1101	1563	1347	1428	1423	1849	1467	1705	1432	2386	1326	1375
FBgn0011202	2441	2082	1928	2558	2177	2819	2764	1820	2549	2028	2186	2079	1513	2311	1891	2084	1957	2712	2036	2405	2137	3124	1905	1933
FBgn0011204	7349	6371	5639	8468	8032	7512	8844	7601	7989	8111	7274	7678	7042	7524	7059	7537	6664	8568	7437	7951	7154	9768	8278	6893
FBgn0011205	2883.27	2218.02	2379.78	2863.7	2782.66	3046.72	3250.45	2098.41	3012.06	2676.28	2327.43	2507.4	1972.5	2650.13	2135.94	2281.52	2418.31	2773.22	2364	2478.31	2303.19	3070.26	2357.55	2053.14
FBgn0011206	272	306	289	340	296	254	257	142	219	125	179	133	179	214	187	198	205	224	135	230	200	197	150	97
FBgn0011207	2350	1913	1816	2679	2586	2469	2831	2457	2531	2622	2329	2390	2276	2308	2065	2242	2125	2659	2310	2488	2235	3068	2643	2223
FBgn0011211	38166	50505	30750	38422	56185	33676	43364	55238	42472	39183	42745	39580	56020	55178	41697	43464	44432	48551	38509	45477	40135	48747	51928	35174
FBgn0011217	7237	3637	6288	7811	6498	7793	10619	5675	7807	6397	7137	6458	5220	7568	5901	6536	6194	8790	6020	8459	7300	9023	5745	5649
FBgn0011224	3305	2155	2530	3594	2763	3428	3848	2261	3200	2732	3147	2764	2030	3186	2708	2864	2660	3743	2984	3752	3261	4544	2403	2654
FBgn0011225	4360	3777	3908	4548	4692	4788	5381	4171	5635	4129	4506	4666	3237	4882	3706	4029	4235	5281	3798	4484	4481	5159	4147	3503
FBgn0011227	402	281	350	491	559	427	457	556	478	547	338	416	477	464	373	359	470	394	392	412	354	355	682	268
FBgn0011230	9498	7219	6479	8610	9093	8975	9916	7427	8141	6426	8757	6871	6371	9084	7497	8564	7984	9293	8709	10134	7789	12687	5349	6219
FBgn0011232	2609	1988	2062	3016	2505	2995	3079	2066	2738	2567	2439	2338	1775	2563	2296	2324	2238	2993	2510	2698	2433	3554	2279	2329
FBgn0011236	1669	1356	1355	1767	1854	1826	2171	1790	1943	1727	1737	1816	1575	1684	1500	1631	1526	1967	1758	1940	1854	2389	1715	1398
FBgn0011239	6	0	0	0	1	0	0	0	1	0	0	0	0	0	0	0	0	0	0	0	0	0	0	0
FBgn0011244	63	0	0	1	83	1	3	1	3	0	2	0	0	0	0	1	0	0	0	0	0	1	0	0
FBgn0011259	584	403	401	591	496	512	568	403	515	419	615	460	469	496	487	623	438	712	527	767	624	864	403	511
FBgn0011260	1636	1045	1265	1811	1385	1565	1696	1226	1546	1363	1446	1423	1086	1572	1427	1530	1325	1857	1605	1844	1527	2214	1234	1323
FBgn0011270	21	0	0	0	26	0	3	1	0	2	0	1	0	0	0	0	0	0	0	0	0	0	0	0
FBgn0011272	36062	27291	30889	39113	36782	39865	52763	38464	47254	42649	36773	37911	34251	38308	29291	33752	34465	38502	32176	35852	34154	42941	45369	28259
FBgn0011273	6.27	0	0.5	0	6.79	0	1	0	0	0	1	0	0	0	1	0	0	0	0	0	0	0	0	0
FBgn0011274	837.18	844.2	775.22	809.37	896.94	938.4	1129.42	687	1202.25	801.04	814.81	822.43	457.15	820.53	527.66	624.5	672.18	644.27	510.25	643.61	625.32	687.61	622.51	380
FBgn0011276	3	8	6	9	4	2	6	6	7	7	1	6	8	1	4	3	5	5	0	4	5	1	7	2
FBgn0011277	1	1	2	1	4	1	2	2	3	1	2	1	1	0	0	0	0	0	0	1	6	0	1	3
FBgn0011278	0	0	0	1	5	0	0	0	0	1	0	0	0	1	1	0	0	0	0	0	1	1	0	0
FBgn0011279	6	18	11	7	10	5	17	3	9	17	8	16	2	17	13	8	9	14	7	7	12	23	3	2
FBgn0011280	2387	3702	2663	2791	4407	2969	3662	4574	4269	3684	2826	3439	1804	3115	1862	2526	2475	2097	1871	1763	1734	2259	2765	1425
FBgn0011281	229	387	310	285	415	304	467	277	371	372	254	306	161	406	229	291	343	260	204	187	186	208	478	168
FBgn0011282	6.07	11.14	6.15	6.12	4.28	8.44	8	2	6	8.38	3.04	5.42	1.07	8	5.07	7.26	6.16	2.02	1.03	0	6	1.02	2.02	8.1
FBgn0011283	121	181	130	96	204	136	207	203	175	185	150	214	84	194	121	173	166	170	140	151	109	186	295	104
FBgn0011284	45176	40652	39709	48941	52440	46132	60251	50228	56510	50690	46402	47479	45742	48193	41795	46645	42514	48501	43507	48146	45645	52451	55363	35734
FBgn0011286	3203	3776	2935	2797	3816	2736	2963	3106	3437	2663	2907	2579	2790	4459	3068	3432	3796	3595	3377	3580	2817	3461	3840	1845
FBgn0011288	120	117	119	120	71	153	180	29	128	82	84	81	28	104	50	72	55	77	54	101	65	74	40	32
FBgn0011289	3601	2841	3168	4544	4168	4488	4921	3744	4450	4335	3741	3904	3473	3648	3256	3568	3494	4565	3668	3861	3695	5081	4583	3370
FBgn0011290	1518	1191	1211	1778	1580	1800	1904	1426	1703	1627	1442	1393	1318	1444	1153	1448	1318	1701	1441	1650	1397	1887	1622	1327
FBgn0011291	460	517	369	565	425	579	642	396	554	546	499	450	380	444	359	428	475	508	465	465	407	547	550	426
FBgn0011293	145	120	199	160	210	185	228	145	195	172	151	180	61	191	148	192	137	135	123	120	158	140	229	93
FBgn0011294	8	24	27	21	19	20	34	8	24	29	23	39	6	22	17	12	16	15	5	16	20	13	17	10
FBgn0011296	1750	2205	1863	2388	2904	1965	2369	2413	2295	1743	1597	1627	2020	1998	1367	1852	1983	1798	1427	1552	1566	1405	2128	909
FBgn0011297	894.59	740.54	711.62	912.38	1038.71	1111.74	1297.32	907.79	1064.72	959.47	958.82	938	832.49	945.7	777.92	855.7	813.4	1099.7	762.72	904.87	875.38	1165.79	1109.4	878.63
FBgn0011300	1709	1336	1332	1746	1607	1839	2060	1468	1889	1524	1602	1541	1254	1727	1510	1600	1484	2086	1544	1852	1615	2161	1461	1296
FBgn0011305	810	727	695	771	671	930	828	613	875	675	656	611	618	773	608	608	672	798	619	796	673	860	708	586
FBgn0011327	1751	1311	1446	1961	1644	2018	2443	1192	1959	1843	1788	1608	1175	1770	1382	1756	1462	2129	1666	1891	1703	2394	1624	1622
FBgn0011335	528	432	381	513	352	564	617	253	507	463	426	444	266	466	348	406	397	528	461	511	468	648	349	398
FBgn0011336	3029	2672	2609	2711	3944	2758	3630	3670	3562	2803	3400	3225	2786	3908	2782	3043	3005	3636	2605	3338	3031	3516	2837	2376
FBgn0011361	4276	4569	3517	4861	5463	4775	6188	4666	5186	5354	4506	4713	5375	5109	3706	4155	4762	4975	3704	4342	4036	5029	6143	3678
FBgn0011455	2457	2118	1815	2391	2117	2429	3173	1785	2740	2173	2215	1954	1512	2621	1565	1841	2234	2242	1790	2321	2036	2489	2116	1487
FBgn0011474	3742.88	2763.54	2859.54	4066.48	2991.64	4017.48	4379.38	2417	3591.14	3133.4	3330.54	2896.95	2004	3576.43	2702	2988.54	2936.82	4213	3261.39	3855	3264	4973	2957	3001
FBgn0011476	149	136	124	179	124	206	229	123	208	189	159	159	100	166	120	129	122	179	174	182	170	208	131	123.01
FBgn0011481	4051	3929	3259	4139	3660	3810	4606	2799	3471	3023	3570	3016	2950	3548	3092	3495	3056	4437	3450	4268	3700	4894	3139	3314
FBgn0011509	941	559	735	910	727	1098	1145	665	1001	825	870	878	497	885	656	785	750	996	799	963	952	1187	664	760
FBgn0011554	252	250	345	303	455	250	422	504	512	331	373	450	267	493	275	245	348	371	233	298	354	278	337	259
FBgn0011555	812	785	737	627	1136	489	1344	924	970	642	859	651	855	1795	766	1628	1511	1457	1367	1434	1082	1178	1107	543
FBgn0011556	115	235	126	106	177	80	306	175	209	206	102	130	373	405	182	280	252	197	204	172	141	213	298	72
FBgn0011559	151	0	0	0	146	0	0	0	0	0	0	0	0	0	0	0	0	0	0	0	0	0	0	0
FBgn0011566	1035	983	869	1273	1265	1199	1286	1096	1094	1148	958	1049.48	974	981	965	976	1003	1162	913	1031	917	1309	1224	962.42
FBgn0011569	2	0	0	1	0	1	2	0	0	1	1	0	0	0	0	0	0	2	2	1	0	0	0	1
FBgn0011570	2139	1843	1822	2527	2326	2809	2989	1984	2686	2325	2288	2256	1678	2191	1925	1984	1910	2591	2068	2471	2215	2875	1979	1867
FBgn0011573	2084.78	1714.46	1669.7	2290.07	1871.23	2244	2833.71	1706.83	2398.22	2117.28	2102.67	1949.49	1560	1953.12	1574.61	1937.1	1656.97	2404.58	1825.9	2120.03	1987.48	2802.39	1834.61	1779.33
FBgn0011576	210.29	230.59	177.85	245.99	301.58	223.89	366.75	187.82	320.58	284.57	234.01	286.4	141.23	265.8	168.12	179.47	263.91	253.28	164.01	195.94	210.52	243.96	185.79	151.28
FBgn0011581	192	149	174	167	216	212	213	137	259	182	147	168	93	155	106	101	133	112	137	124	113	139	165	72
FBgn0011582	39	22	28	22	18	43	39	13	33	13	35	12	15	16	11	14	30	16	11	13	33	25	13	8
FBgn0011584	2004	1740	1859	1887	1632	2225	2503	1061	2222	1619	1893	1741	809	1685	1054	1342	1333	1725	1189	1569	1438	1779	1012	970
FBgn0011586	2137	1303	1824	2758	2083	2480	2809	1801	2518	2345	2005	2084	1530	2038	1982	2199	1911	2720	2021	2420	2316	3119	1978	1947
FBgn0011589	64	83	57	82	42	62	80	60	66	49	41	47	49	66	44	60	56	50	54	51	45	47	54	26
FBgn0011591	277	225	223	251	280	253	322	200	365	241	229	247	133	235	142	213	235	219	171	198	193	226	165	121
FBgn0011592	1033	734	842	917	990	1005	1151	790	1119	769	1063	908	666	1065	882	860	857	1067	846	1022	967	1234	740	719
FBgn0011596	7	1	1	1	9	7	2	1	2	1	3	1	0	0	0	2	1	0	3	4	0	0	0	0
FBgn0011603	867	909	789	836	1060	715	979	1025	956	854	748	762	775	949	656	720	811	689	628	721	645	734	948	460
FBgn0011604	3400	2635	2535	3719	2996	3829	3790	2160	3358	2854	3152	2730	2046	3340	2720	3048	2837	3724	3180	3669	3028	4531	2433	2700
FBgn0011606	4092	3079	2754	4416	3676	4243	3963	2988	3456	3582	3418	3123	2911	3698	3420	3768	3276	4587	3659	4185	3471	5609	3173	3548
FBgn0011638	4433	3566	3643	4797	4141	5533	6327	3247	5277	4534	4629	4319	3330	4663	3405	3754	3980	5164	3805	4674	3931	5579	4477	3599
FBgn0011640	5136	5288	4391	6046	6136	5633	6177	5034	5380	5725	5139	4856	5297	5044	4731	5052	4656	6075	4957	5257	5313	6431	6331	4809
FBgn0011642	355	177	260	359	200	380	553	107	392	249	339	297	95	330	206	276	247	383	271	396	276	519	120	228
FBgn0011648	4027	3537	3367	4859	4547	4443	4435	3615	4163	3875	3586	3750	3617	3819	3661	3900	3642	4368	3785	4005	3652	5025	4278	3414
FBgn0011653	5	2	7	2	3	4	2	3	2	2	2	2	0	2	0	0	0	0	5	0	1	1	2	0
FBgn0011655	2744.88	2527.15	2035	3082.82	2892.68	3029.79	3133.91	2559.58	2757.87	2825.6	2435.76	2401.86	2693	2467	2282	2543	2387.61	2876	2582.59	2751	2533	3359.87	3063.52	2440
FBgn0011656	1879	1576	1535	2219	2159	2035	2140	2195	2096	1916	1672	1669	1906	1943	1633	1749	1838	1891	1689	1879	1779	2232	2054	1376
FBgn0011659	857	601	622	966	789	1034	1143	637	896	917	743	773	640	765	604	746	710	912	677	870	704	1081	749	728
FBgn0011660	1313	880	1001.92	1534	1096.76	1473	1614	843	1274	1147	1212	1018	766	1281	1041	1133	1054	1566	1146.95	1286	1182	1798	979	1074
FBgn0011661	12189	12362	10658	12686	14640	11014	13285	12051	12376	10842	11515	11008	10716	11645	10365	11608	9983	12956	9836	11871	11205	12329	11926	9402
FBgn0011666	2345	1833	1718	2303	2129	2141	2409	1746	1899	1743	1939	1759	1961	2082	1922	2095	1832	2433	2096	2475	2362	2873	1922	2109
FBgn0011668	4	0	0	0	9	0	0	0	0	0	0	0	0	0	0	0	0	0	0	0	0	0	0	0
FBgn0011669	25	0	0	0	47	0	0	0	0	0	0	0	0	0	0	0	0	0	0	0	0	0	0	0
FBgn0011670	22	0	0	0	20	0	0	0	0	0	0	0	0	0	0	0	0	0	0	0	0	0	0	0
FBgn0011672	3746	3239	3453	3836	3730	4226	4026	2817	3974	3322	3153	3217	1941	2954	2316	2606	2293	3194	2542	3040	2551	3718	2423	2440
FBgn0011674	799.07	562	758.15	855.76	753.46	976.73	968.61	605.65	1002.85	795.21	731.33	715.31	529.6	684.56	542.94	622.87	656.07	712.72	609.73	632.67	655.28	744.75	785.32	431.6
FBgn0011676	54	92	66	80	60	80	76	61	76	79	60	64	47	56	48	47	61	50	43	58	61	51	67	27
FBgn0011692	3211	2595	2406	3638	2965	3463	3508	2617	3091	3087	2847	2726	2551	2905	2906	2944	2661	3579	2898	3276	2940	4414	2855	3008
FBgn0011693	2639	2549.33	2324.78	1042.72	1368.7	839.74	1671.94	989.34	1340.92	1221.91	1145.87	1136.93	1847.77	3220.89	1823.87	1042	1378	1193.86	1095.79	1275.83	1011.95	1371	1310.21	852
FBgn0011694	78	0	0	0	59	0	0	0	0	0	0	0	0	0	0	0	0	0	0	0	0	0	0	0
FBgn0011695	13416	14901	12310	13696	17667	14424	21179	14462	19862	15597	14370	15090	6279	10189	6215	7716	7824	7858	7394	7331	6869	7862	7164	4719
FBgn0011701	239	287	215	214	232	220	212	219	270	214	133	221	203	233	153	159	203	118	149	150	162	172	238	73
FBgn0011703	5882	4114	4367	6456	5108	6919	7188	3946	5949	5380	5356	5006	3569	5675	4701	5346	4745	6733	5197	6492	5212	8186	3969	4787
FBgn0011704	8228	8199	5676	9429	8213	9156	9695	6943	8212	8347	7492	7368	7163	7162	6385	7538	7317	8890	7674	8621	7555	12002	8785	7722
FBgn0011705	976	684	909	1195	976	1147	1409	790	1181	1037	1030	963	707	956	849	876	878	1115	885	1022	887	1266	776	801
FBgn0011706	3	1	2	1	6	0	2	0	1	5	2	5	0	1	0	2	0	1	2	2	2	1	1	0
FBgn0011708	2839	1740	2300	3055	2535	3123	3463	2061	3108	2535	2660	2535	1753	2496	2115	2328	2264	2898	2362	2797	2480	3517	2289	2179
FBgn0011710	2802	2312	2305	3430	2846	3203	3337	2423	3037	2806	2788	2786	2325	2795	2576	2649	2428	3288	2648	3060	2694	3594	2559	2545
FBgn0011715	2690	2602	2152	3394	3049	3283	3570	2793	3188	3198	2643	2616	2906	2662	2359	2560	2584	3137	2573	2698	2497	3789	3668	2666
FBgn0011722	1005	1359	1027	1136	1807	975	2286	2443	2503	2409	1936	2303	1086	1543	979	1246	1218	1281	999	1030	1079	1139	995	650
FBgn0011723	154	179	115	140	146	117	124	121	138	109	103	106	87	111	61	85	91	57	93	88	91	80	105	56
FBgn0011725	8431.65	6948.13	6771.43	10437.5	9291.97	9735.26	9964.74	8209.19	8544.36	9210.17	7775.99	7962.54	7488	8348.23	8079.83	8322.54	7584.1	9991.81	8489.32	8960.02	8144.01	11668.8	9592.72	8325.28
FBgn0011726	5860	4790	5310	6638	4678	7879	9644	3286	7442	5795	6616	5734	2623	6207	3816	4872	5184	7139	4412	6490	5076	7322	3837	4388
FBgn0011737	1614	1380	1330	1930	1537	1766	1964	1404	1667	1523	1397	1418	1271	1566	1409	1522	1407	1862	1434	1764	1554	2181	1498	1393
FBgn0011739	2394	2345	1840	2713	2173	2499	2740	1897	2319	2154	2247	1971	1786	2196	1877	2162	2020	2602	2294	2609	2265	3194	2021	2058
FBgn0011740	1890	1462	1427	1972	1813	1973	2020	1595	1899	1788	1624	1688	1410	1844	1686	1752	1532	1986	1624	1864	1631	2459	1603	1567
FBgn0011741	1240	1028	1022	1394	1367	1342	1541	1180	1439	1368	1117	1218	1035	1291	1003	1201	1102	1334	1134	1193	1026	1461	1435	1068
FBgn0011742	2846	2565	2509	3197	3124	3362	3707	2767	3401	2854	3147	3122	2467	3254	2687	3048	2753	3628	2978	3326	3313	4059	2877	2639
FBgn0011743	5	0	0	1	8	0	1	0	1	0	0	0	0	0	0	0	0	0	0	0	0	0	1	0
FBgn0011745	2550.99	2215	2100	2725.98	2852.99	2960	3503.99	2222	3059	2744.99	2732.99	2782	2065.97	2837	2147.99	2376	2512	3051	2283	2701.98	2445	3174	2630	2376
FBgn0011746	115	137	108	115	182	122	147	110	151	130	139	135	92	119	103	86	107	133	94	124	102	86	104	72
FBgn0011747	3183	2064	2729	3369	2430	3677	4195	1678	3614	2264	3138	2624	1400	3706	2630	2682	2831	3677	2582	3792	3015	4314	1579	1943
FBgn0011754	2074	1631	1957	2226	2371	2445	3075	1975	2911	2136	2258	2454	1695	2562	1992	2180	2181	2642	1964	2602	2545	2660	2167	1720
FBgn0011758	22	29	27	13	25	23	42	29	32	22	24	20	19	25	22	17	39	30	18	13	5	27	44	11
FBgn0011760	5078	3964	4875	5950	4594	5738	6519	4193	5838	4633	5014	4730	3601	5576	4560	5039	4443	6171	4767	6079	5443	6578	4189	4054
FBgn0011761	23313	27534	20992	29696	25306	34687	37397	21929	27223	26356	26192	24610	23397	23323	19601	21586	22736	31341	22392	30166	22085	32680	27312	21357
FBgn0011762	465	317	298	473	345	476	549	282	445	368	430	385	267	411	312	377	351	521	382	475	380	621	280	375
FBgn0011763	4267	4292	3368	5015	4567	4467	5026	3991	4495	3979	4088	3883	3446	4470	3915	4344	3772	5141	4173	4907	4429	5669	3921	3710
FBgn0011766	6576	5189	5336	7177	7039.84	6415	7153	6280	6234	6145	5959.99	5513	6140	5706	5622	6379	5490	7431.99	6057	7007	6420	7897	6983	5919.93
FBgn0011768	3619	3921	2931	3980	5005	3818	5379	4156	4615	4443	4546	4469	3910	4425	3084	3864	3940	4508	3549	3863	3493	4753	4818	3488
FBgn0011769	221	219	211	273	227	274	310	221	282.55	282	263	255	173	244	193	207	200	247	215	275	198	314	253	177
FBgn0011770	1808	1757	1548	2127	2326	2292	2874	2083	2439	2310	2272	2174	2412	2510	1769	2349	2750	2824	1926	2540	2435	3053	2702	2098
FBgn0011771	1215	805	904	1329	1037	1405	1359	728	1348	992	1091	1010	742	1386	1021	1062	1016	1340	1065	1272	1103	1593	784	897
FBgn0011774	1535	1176	1214	1897	1514	2068	1918	1161	1735	1614	1340	1417	1095	1372	1267	1422	1156	1687	1445	1529	1450	2204	1414	1306
FBgn0011785	5461.98	4626	3889.03	6048	5348	5551	5746	4762	5345.96	5009	5238.93	4769.95	4439	5316.98	4858	5435	4575	6198.98	5674.55	5999	5063	7657.98	4664.95	4718.98
FBgn0011787	1860	1558	1542	2212	1871	2526	2975	1564	2286	2398	2035	1825	1664	2080	1591	1771	1836	2156	1752	2198	1928	2523	2191	1605
FBgn0011802	1104	705	890	1197	789	1214	1330	614	1182	846	975	903	543	1104	920	920	862	1270	927	1229	1033	1485	667	908
FBgn0011812	0	0	0	0	1	0	0	0	0	0	1	0	3	0	0	0	0	0	0	0	0	2	0	0
FBgn0011817	1685	1269	1243	1853	1534	1578	1802	1325	1616	1412	1487	1364	1383	1395	1483	1575	1219	1856	1552	1701	1771	2201	1475	1450
FBgn0011818	2558	1593	1791	2694	2282	2743	2851	2258	2357	2241	2197	2091	2306	2265	2036	2286	2023	2711	2270	2698	2314	3100	2388	2078
FBgn0011822	89	123	121	164	124	174	422	79	289	162	167	156	21	129	69	46	116	116	50	79	97	91	50	32
FBgn0011824	1335	957	1137	1305	1535	1369	1744	1374	1580	1539	1452	1458	1165	1510	1087	1357	1222	1500	1332	1378	1185	1309	1461	946
FBgn0011826	4894.26	4559.34	4276.58	5562.48	5315	5559.78	5876.34	4437.1	5178.81	4718.51	4807.61	4623.83	4401.83	5063.1	4476.36	4912.42	4573.15	6153.53	4606.1	5386.19	4989.64	6773.96	5229.74	4343.74
FBgn0011828	1373	1930	1179	1442	1587.97	1289	1355	1234	1385	1114	807	832	1163	1753	1073	1276	1399	1140	969	971	973	954.99	1628	532
FBgn0011829	15.03	9.03	12.02	9.01	17.04	12.02	11.03	9.02	20.03	19.05	14.03	7.01	9.05	16.03	5	14.03	17.03	7.02	9.02	6.02	9.01	7.01	9.01	4.02
FBgn0011832	141	137	174	100	164	183	226	82	204	112	126	136	55	218	99	113	137	122	101	96	121	89	27	60
FBgn0011834	81	78	57	59	143	56	110	114	132	80	109	101	129	111	79	89	117	115	70	103	110	140	110	61
FBgn0011836	1477	904	995	1482	1155	1480	1643	957	1432	1235	1241	1215	836	1397	1143	1202	1069	1418	1215	1455	1279	1632	1054	1126
FBgn0011837	2689	2073	2225.93	2843	2868	2373	2566	2612	2492	2270	2515	2226	2568	2115	2265	2686	2072	2988	2444	2997	2887	3346	2755	2509
FBgn0011840	0	0	0	0	0	0	0	0	0	0	0	0	0	0	0	0	0	0	0	0	0	0	0	0
FBgn0011844	0	0	0	0	0	0	0	0	0	0	0	0	0	0	0	0	0	0	0	0	0	0	0	0
FBgn0011845	0	0	0	0	0	0	0	0	0	0	0	0	0	0	0	0	0	0	0	0	0	0	0	0
FBgn0011848	0	0	0	0	0	0	0	0	0	0	0	0	0	0	0	0	0	0	0	0	0	0	0	0
FBgn0011849	0	0	0	0	0	0	0	0	0	0	0	0	0	0	0	0	0	0	0	0	0	0	0	0
FBgn0011850	0	0	0	0	0	0	0	0	0	0	0	0	0	0	0	0	0	0	0	0	0	0	0	0
FBgn0011851	0	0	0	0	0	0	0	0	0	0	0	0	0	0	0	0	0	0	0	0	0	0	0	0
FBgn0011852	0	0	0	0	0	0	0	0	0	0	0	0	0	0	0	0	0	0	0	0	0	0	0	0
FBgn0011853	0	0	0	0	0	0	0	0	0	0	0	0	0	0	0	0	0	0	0	0	0	0	0	0
FBgn0011854	0	0	0	0	0	0	0	0	0	0	0	0	0	0	0	0	0	0	0	0	0	0	0	0
FBgn0011855	0	0	0	0	0	0	0	0	0	0	0	0	0	0	0	0	0	0	0	0	0	0	0	0
FBgn0011858	0	0	0	0	0	0	0	0	0	0	0	0	0	0	0	0	0	0	0	0	0	0	0	0
FBgn0011859	0	0	0	0	0	0	0	0	0	0	0	0	0	0	0	0	0	0	0	0	0	0	0	0
FBgn0011860	0	0	0	0	0	0	0	0	0	0	0	0	0	0	0	0	0	0	0	0	0	0	0	0
FBgn0011861	0	0	0	0	0	0	0	0	0	0	0	0	0	0	0	0	0	0	0	0	0	0	0	0
FBgn0011862	0	0	0	0	0	0	0	0	0	0	0	0	0	0	0	0	0	0	0	0	0	0	0	0
FBgn0011863	0	0	0	0	0	0	0	0	0	0	0	0	0	0	0	0	0	0	0	0	0	0	0	0
FBgn0011864	0	0	0	0	0	0	0	0	0	0	0	0	0	0	0	0	0	0	0	0	0	0	0	0
FBgn0011865	0	0	0	0	0	0	0	0	0	0	0	0	0	0	0	0	0	0	0	0	0	0	0	0
FBgn0011866	0	0	0	0	0	0	0	0	0	0	0	0	0	0	0	0	0	0	0	0	0	0	0	0
FBgn0011867	0	0	0	0	0	0	0	0	0	0	0	0	0	0	0	0	0	0	0	0	0	0	0	0
FBgn0011868	0	0	0	0	0	0	0	0	0	0	0	0	0	0	0	0	0	0	0	0	0	0	0	0
FBgn0011869	0	0	0	0	0	0	0	0	0	0	0	0	0	0	0	0	0	0	0	0	0	0	0	0
FBgn0011870	0	0	0	0	0	0	0	0	0	0	0	0	0	0	0	0	0	0	0	0	0	0	0	0
FBgn0011871	0	0	0	0	0	0	0	0	0	0	0	0	0	0	0	0	0	0	0	0	0	0	0	0
FBgn0011872	0	0	0	0	0	0	0	0	0	0	0	0	0	0	0	0	0	0	0	0	0	0	0	0
FBgn0011877	0	0	0	0	0	0	0	0	0	0	0	0	0	0	0	0	0	0	0	0	0	0	0	0
FBgn0011878	0	0	0	0	0	0	0	0	0	0	0	0	0	0	0	0	0	0	0	0	0	0	0	0
FBgn0011879	0	0	0	0	0	0	0	0	0	0	0	0	0	0	0	0	0	0	0	0	0	0	0	0
FBgn0011880	0	0	0	0	0	0	0	0	0	0	0	0	0	0	0	0	0	0	0	0	0	0	0	0
FBgn0011881	0	0	0	0	0	0	0	0	0	0	0	0	0	0	0	0	0	0	0	0	0	0	0	0
FBgn0011882	0	0	0	0	0	0	0	0	0	0	0	0	0	0	0	0	0	0	0	0	0	0	0	0
FBgn0011883	0	0	0	0	0	0	0	0	0	0	0	0	0	0	0	0	0	0	0	0	0	0	0	0
FBgn0011884	0	0	0	0	0	0	0	0	0	0	0	0	0	0	0	0	0	0	0	0	0	0	0	0
FBgn0011885	0	0	0	0	0	0	0	0	0	0	0	0	0	0	0	0	0	0	0	0	0	0	0	0
FBgn0011887	0	0	0	0	0	0	0	0	0	0	0	0	0	0	0	0	0	0	0	0	0	0	0	0
FBgn0011888	0	0	0	0	0	0	0	0	0	0	0	0	0	0	0	0	0	0	0	0	0	0	0	0
FBgn0011889	0	0	0	0	0	0	0	0	0	0	0	0	0	0	0	0	0	0	0	0	0	0	0	0
FBgn0011890	0	0	0	0	0	0	0	0	0	0	0	0	0	0	0	0	0	0	0	0	0	0	0	0
FBgn0011891	0	0	0	0	0	0	0	0	0	0	0	0	0	0	0	0	0	0	0	0	0	0	0	0
FBgn0011892	0	0	0	0	0	0	0	0	0	0	0	0	0	0	0	0	0	0	0	0	0	0	0	0
FBgn0011893	0	0	0	0	0	0	0	0	0	0	0	0	0	0	0	0	0	0	0	0	0	0	0	0
FBgn0011894	0	0	0	0	0	0	0	0	0	0	0	0	0	0	0	0	0	0	0	0	0	0	0	0
FBgn0011895	0	0	0	0	0	0	0	0	0	0	0	0	0	0	0	0	0	0	0	0	0	0	0	0
FBgn0011896	0	0	0	0	0	0	0	0	0	0	0	0	0	0	0	0	0	0	0	0	0	0	0	0
FBgn0011897	0	0	0	0	0	0	0	0	0	0	0	0	0	0	0	0	0	0	0	0	0	0	0	0
FBgn0011902	0	0	0	0	0	0	0	0	0	0	0	0	0	0	0	0	0	0	0	0	0	0	0	0
FBgn0011904	0	0	0	0	0	0	0	0	0	0	0	0	0	0	0	0	0	0	0	0	0	0	0	0
FBgn0011905	0	0	0	0	0	0	0	0	0	0	0	0	0	0	0	0	0	0	0	0	0	0	0	0
FBgn0011906	0	0	0	0	0	0	0	0	0	0	0	0	0	0	0	0	0	0	0	0	0	0	0	0
FBgn0011909	0	0	0	0	0	0	0	0	0	0	0	0	0	0	0	0	0	0	0	0	0	0	0	0
FBgn0011910	0	0	0	0	0	0	0	0	0	0	0	0	0	0	0	0	0	0	0	0	0	0	0	0
FBgn0011915	0	0	0	0	0	0	0	0	0	0	0	0	0	0	0	0	0	0	0	0	0	0	0	0
FBgn0011916	0	0	0	0	0	0	0	0	0	0	0	0	0	0	0	0	0	0	0	0	0	0	0	0
FBgn0011919	0	0	0	0	0	0	0	0	0	0	0	0	0	0	0	0	0	0	0	0	0	0	0	0
FBgn0011921	0	0	0	0	0	0	0	0	0	0	0	0	0	0	0	0	0	0	0	0	0	0	0	0
FBgn0011927	0	0	0	0	0	0	0	0	0	0	0	0	0	0	0	0	0	0	0	0	0	0	0	0
FBgn0011928	0	0	0	0	0	0	0	0	0	0	0	0	0	0	0	0	0	0	0	0	0	0	0	0
FBgn0011931	0	0	0	0	0	0	0	0	0	0	0	0	0	0	0	0	0	0	0	0	0	0	0	0
FBgn0011932	0	0	0	0	0	0	0	0	0	0	0	0	0	0	0	0	0	0	0	0	0	0	0	0
FBgn0011933	0	0	0	0	0	0	0	0	0	0	0	0	0	0	0	0	0	0	0	0	0	0	0	0
FBgn0011934	0	0	0	0	0	0	0	0	0	0	0	0	0	0	0	0	0	0	0	0	0	0	0	0
FBgn0011935	0	0	0	0	0	0	0	0	0	0	0	0	0	0	0	0	0	0	0	0	0	0	0	0
FBgn0011936	0	0	0	0	0	0	0	0	0	0	0	0	0	0	0	0	0	0	0	0	0	0	0	0
FBgn0011937	0	0	0	0	0	0	0	0	0	0	0	0	0	0	0	0	0	0	0	0	0	0	0	0
FBgn0011938	0	0	0	0	0	0	0	0	0	0	0	0	0	0	0	0	0	0	0	0	0	0	0	0
FBgn0011944	0	0	0	0	0	0	0	0	0	0	0	0	0	0	0	0	0	0	0	0	0	0	0	0
FBgn0011945	0	0	0	0	0	0	0	0	0	0	0	0	0	0	0	0	0	0	0	0	0	0	0	0
FBgn0011948	0	0	0	0	0	0	0	0	0	0	0	0	0	0	0	0	0	0	0	0	0	0	0	0
FBgn0011949	0	0	0	0	0	0	0	0	0	0	0	0	0	0	0	0	0	0	0	0	0	0	0	0
FBgn0011950	0	0	0	0	0	0	0	0	0	0	0	0	0	0	0	0	0	0	0	0	0	0	0	0
FBgn0011951	0	0	0	0	0	0	0	0	0	0	0	0	0	0	0	0	0	0	0	0	0	0	0	0
FBgn0011952	0	0	0	0	0	0	0	0	0	0	0	0	0	0	0	0	0	0	0	0	0	0	0	0
FBgn0011953	0	0	0	0	0	0	0	0	0	0	0	0	0	0	0	0	0	0	0	0	0	0	0	0
FBgn0011954	0	0	0	0	0	0	0	0	0	0	0	0	0	0	0	0	0	0	0	0	0	0	0	0
FBgn0011955	0	0	0	0	0	0	0	0	0	0	0	0	0	0	0	0	0	0	0	0	0	0	0	0
FBgn0011956	0	0	0	0	0	0	0	0	0	0	0	0	0	0	0	0	0	0	0	0	0	0	0	0
FBgn0011957	0	0	0	0	0	0	0	0	0	0	0	0	0	0	0	0	0	0	0	0	0	0	0	0
FBgn0011958	0	0	0	0	0	0	0	0	0	0	0	0	0	0	0	0	0	0	0	0	0	0	0	0
FBgn0011959	0	0	0	0	0	0	0	0	0	0	0	0	0	0	0	0	0	0	0	0	0	0	0	0
FBgn0011960	0	0	0	0	0	0	0	0	0	0	0	0	0	0	0	0	0	0	0	0	0	0	0	0
FBgn0011961	0	0	0	0	0	0	0	0	0	0	0	0	0	0	0	0	0	0	0	0	0	0	0	0
FBgn0011962	0	0	0	0	0	0	0	0	0	0	0	0	0	0	0	0	0	0	0	0	0	0	0	0
FBgn0011963	0	0	0	0	0	0	0	0	0	0	0	0	0	0	0	0	0	0	0	0	0	0	0	0
FBgn0011965	0	0	0	0	0	0	0	0	0	0	0	0	0	0	0	0	0	0	0	0	0	0	0	0
FBgn0011966	0	0	0	0	0	0	0	0	0	0	0	0	0	0	0	0	0	0	0	0	0	0	0	0
FBgn0011970	0	0	0	0	0	0	0	0	0	0	0	0	0	0	0	0	0	0	0	0	0	0	0	0
FBgn0011971	0	0	0	0	0	0	0	0	0	0	0	0	0	0	0	0	0	0	0	0	0	0	0	0
FBgn0011974	0	0	0	0	0	0	0	0	0	0	0	0	0	0	0	0	0	0	0	0	0	0	0	0
FBgn0011975	0	0	0	0	0	0	0	0	0	0	0	0	0	0	0	0	0	0	0	0	0	0	0	0
FBgn0011976	0	0	0	0	0	0	0	0	0	0	0	0	0	0	0	0	0	0	0	0	0	0	0	0
FBgn0011977	0	0	0	0	0	0	0	0	0	0	0	0	0	0	0	0	0	0	0	0	0	0	0	0
FBgn0011980	0	0	0	0	0	0	0	0	0	0	0	0	0	0	0	0	0	0	0	0	0	0	0	0
FBgn0011981	0	0	0	0	0	0	0	0	0	0	0	0	0	0	0	0	0	0	0	0	0	0	0	0
FBgn0011982	0	0	0	0	0	0	0	0	0	0	0	0	0	0	0	0	0	0	0	0	0	0	0	0
FBgn0011983	0	0	0	0	0	0	0	0	0	0	0	0	0	0	0	0	0	0	0	0	0	0	0	0
FBgn0011984	0	0	0	0	0	0	0	0	0	0	0	0	0	0	0	0	0	0	0	0	0	0	0	0
FBgn0011985	0	0	0	0	0	0	0	0	0	0	0	0	0	0	0	0	0	0	0	0	0	0	0	0
FBgn0011986	0	0	0	0	0	0	0	0	0	0	0	0	0	0	0	0	0	0	0	0	0	0	0	0
FBgn0011987	0	0	0	0	0	0	0	0	0	0	0	0	0	0	0	0	0	0	0	0	0	0	0	0
FBgn0011993	0	0	0	0	0	0	0	0	0	0	0	0	0	0	0	0	0	0	0	0	0	0	0	0
FBgn0011994	0	0	0	0	0	0	0	0	0	0	0	0	0	0	0	0	0	0	0	0	0	0	0	0
FBgn0011998	0	0	0	0	0	0	0	0	0	0	0	0	0	0	0	0	0	0	0	0	0	0	0	0
FBgn0011999	0	0	0	0	0	0	0	0	0	0	0	0	0	0	0	0	0	0	0	0	0	0	0	0
FBgn0012000	0	0	0	0	0	0	0	0	0	0	0	0	0	0	0	0	0	0	0	0	0	0	0	0
FBgn0012001	0	0	0	0	0	0	0	0	0	0	0	0	0	0	0	0	0	0	0	0	0	0	0	0
FBgn0012002	0	0	0	0	0	0	0	0	0	0	0	0	0	0	0	0	0	0	0	0	0	0	0	0
FBgn0012003	0	0	0	0	0	0	0	0	0	0	0	0	0	0	0	0	0	0	0	0	0	0	0	0
FBgn0012004	0	0	0	0	0	0	0	0	0	0	0	0	0	0	0	0	0	0	0	0	0	0	0	0
FBgn0012009	0	0	0	0	0	0	0	0	0	0	0	0	0	0	0	0	0	0	0	0	0	0	0	0
FBgn0012010	0	0	0	0	0	0	0	0	0	0	0	0	0	0	0	0	0	0	0	0	0	0	0	0
FBgn0012011	0	0	0	0	0	0	0	0	0	0	0	0	0	0	0	0	0	0	0	0	0	0	0	0
FBgn0012016	0	0	0	0	0	0	0	0	0	0	0	0	0	0	0	0	0	0	0	0	0	0	0	0
FBgn0012017	0	0	0	0	0	0	0	0	0	0	0	0	0	0	0	0	0	0	0	0	0	0	0	0
FBgn0012018	0	0	0	0	0	0	0	0	0	0	0	0	0	0	0	0	0	0	0	0	0	0	0	0
FBgn0012024	0	0	0	0	0	0	0	0	0	0	0	0	0	0	0	0	0	0	0	0	0	0	0	0
FBgn0012025	0	0	0	0	0	0	0	0	0	0	0	0	0	0	0	0	0	0	0	0	0	0	0	0
FBgn0012026	0	0	0	0	0	0	0	0	0	0	0	0	0	0	0	0	0	0	0	0	0	0	0	0
FBgn0012027	0	0	0	0	0	0	0	0	0	0	0	0	0	0	0	0	0	0	0	0	0	0	0	0
FBgn0012028	0	0	0	0	0	0	0	0	0	0	0	0	0	0	0	0	0	0	0	0	0	0	0	0
FBgn0012034	3675	3830	3363	3575	4823	3709	4766	3891	4583	3814	4401	4396	5059	5778	4665	5085	5936	6063	4120	4923	5264	7301	4602	4530
FBgn0012036	10506	11098	8398	10659	13231	11262	16911	10305	13221	12602	12428	12092	11680	16082	10281	11430	13795	14017	9717	12017	10673	14793	13700	9410
FBgn0012037	1815	1878	2042	1607	2328	1611	2989	2309	3228	2367	2154	2405	2203	3243	2202	1961	2381	2291	1736	1838	2064	2053	2573	1343
FBgn0012042	507.25	864.06	476.19	510.36	632.26	529.26	312.02	256.48	263.09	216.13	159.04	229.13	29	29	24.01	21	9	25	6	10	30	8	5	4
FBgn0012051	768	707	708	801	711	894	1128	510	961	740	714	680	381	723	521	603	634	707	563	645	580	755	548	457
FBgn0012058	2945	2171	2507	3216	2722	3150	3374	2336	2978	2683	2780	2572	1911	2813	2500	2882	2639	3386	2705	3141	2849	3961	2641	2655
FBgn0012344	187	151	177	241	214	215	152	100	135	99	114	93	94	178	60	105	93	94	89	96	75	70	107	43
FBgn0013263	3185.39	2295.03	2579.52	3359.94	3482.33	3036.63	3610.43	3376.47	3564.7	3025.43	2928.05	3075.97	2924.4	2973.54	2621.13	2887.07	2575.08	3394.1	2956.56	3202.48	3049.95	3789.72	3491.22	2488.08
FBgn0013269	10319	9267	8488	11830	11086	11057	14070	9496	11805	11685	11054	10408	8728	11501	9528	11126	10170	12828	10833	11564	10149	13509	11724	9627
FBgn0013272	9511	9519.99	9844	9609.96	10456	10889	11774	9249	12849	9156.98	9489	9996	6123	10582	7834.97	7767.99	8383.96	9189.99	6979.99	8645	8251.98	9138	8218	5276
FBgn0013275	0	0	0	0	0	125.99	0	0	0	0	0	0	0	0	0	0	0	0	0	0	0	0	0	0
FBgn0013276	491.63	585.68	488	854.33	1149	478.01	886.29	465.65	629	463.06	535	640.65	1686.21	851.68	487	1047	837	449	295	674	616	1146	606	544
FBgn0013277	13.05	15.42	18.85	28.89	21.57	23.37	27.67	5.11	18.04	12.3	16.63	9.6	0	24.21	24.31	13.12	35.94	15.13	8.51	18.61	10.24	39.96	8.87	39.28
FBgn0013278	99.08	55.34	77.6	127.58	177.66	157.49	203.17	53.68	104.89	56.77	99.11	130.09	182.27	123.45	65.54	145.72	133.44	78.18	47.74	119.94	78.82	108.42	65.23	57.31
FBgn0013279	4.2	11.03	0	10.08	5.28	11.69	19.01	0	3.58	0	8.28	11.76	0	10.29	0	4.08	4.35	10.99	0	8.76	0	8.85	0	5.13
FBgn0013300	8	0	0	0	3	0	0	0	0	0	0	0	0	0	0	0	0	0	0	0	0	0	0	0
FBgn0013301	8	0	0	0	9	0	0	0	0	0	0	0	0	3	0	0	0	0	0	0	0	0	0	0
FBgn0013303	575.8	420.57	490.6	612.72	387.43	810.6	945.74	238.29	721.72	519.2	544.95	484.57	226.43	615.67	377.52	484.5	524.23	690.61	414.71	560.72	478.7	693.79	319.51	386.9
FBgn0013305	2404	1863.97	2335	2705.99	2624.99	3907	3393.99	1585	3062.99	2278.99	2053	2097	1126	1835	1247	1364	1658.99	1847.98	1263.99	1697	1639.99	1958.99	1370.99	1208
FBgn0013307	314	328	332	574	448	308	788	422	719	730	321	429	419	537	336	619	567	380	475	357	352	405	972	315
FBgn0013308	4	4	3	11	5	6	13	6	7	7	8	12	8	7	8	7	12	7	8	5	7	7	7	8
FBgn0013323	23	17	29	36	35	28	50	28	21	31	16	30	9	12	18	15	23	13	22	16	16	16	20	18
FBgn0013325	28712	29224	24393	32444	35280	32621	44904	29305	35776	38540	31359	31457	32798	31292	22660	27918	31171	30856	23433	25282	23844	33531	42435	23020
FBgn0013334	2082	2289	1893	2173	1926	2131	2305	1310	1968	1630	1619	1459	1304	1837	1357	1572	1619	1908	1397	1827	1490	1947	1664	1280
FBgn0013342	1012	1059	821	1008	889	934	1002	738	1073	782	640	692	494	910	512	653	683	622	472	673	624	704	689	330
FBgn0013343	686.24	603.16	634.08	800.59	791.15	726.98	797.86	542.87	671.7	582.72	685.82	614.17	595.32	677.13	588.99	624.24	599.13	731.22	616.48	827.26	713.76	822.8	500.03	530.29
FBgn0013347	1659	1210	1315	1900	1850	1917	2157	1708	1979	2081	1536	1614	1568	1531	1395	1539	1456	1773	1496	1625	1555	2032	1989	1464
FBgn0013348	328	418	255	278	287	280	308	113	232	163	167	138	177	460	136	183	322	224	149	253	165	180	162	68
FBgn0013432	399	220	291	417	316	455	488	323	472	407	364	360	243	345	290	307	292	446	320	393	345	408	335	226
FBgn0013433	25	25	26	25	19	25	26	19	35	21	26	18	17	30	22	10	22	22	18	8	28	26	29	10
FBgn0013435	265	205	231	279	236	289	360	201	301	261	245	244	167	321	177	253	231	325	247	264	222	330	230	187
FBgn0013467	101	108	93	106	69	100	143	40	90	52	74	64	43	80	41	45	61	80	41	66	50	44	53	23
FBgn0013469	129	86	102	94	124	83	133	103	126	112	128	108	130	119	102	114	121	115	89	124	106	117	148	60
FBgn0013531	412	297	328	454	390	483	547	359	434	458	365	378	386	349	323	382	331	469	388	425	403	578	418	389
FBgn0013548	5340	4531	3675	6382	5531	6042	5792	4896	5344	5440	4595	4652	5574	4810	5029	5073	4504	5852	5077	5384	5205	7301	6204	5120
FBgn0013563	827	585	680	893	686	938	1021	561	882	753	712	701	542	1023	735	750	748	1042	737	934	793	1092	703	680
FBgn0013576	4984	4826	4239	5341	5330	5257	5804	4249	5333	4592	4918	4347	3916	5377	4200	4498	4518	5510	4678	5380	4910	5952	4559	4016
FBgn0013672	1789	2412	2675	2698	1744	3231	5122	103	2152	2146	2604	2129	124	2708	952	1438	2006	2198	1090	2429	1009	1545	670	479
FBgn0013673	0	0	3	0	0	1	0	0	0	0	0	0	0	1	0	0	0	0	0	0	0	0	0	0
FBgn0013674	7014	6194	8996	7369	4483	10502	19481	1233	7995	5237	7118	5995	1443	10605	3641	4830	6703	8609	3567	8155	4008	7519	2288	2068
FBgn0013675	1256	1866	1831	1475	1050	1876	4156	373	1642	1295	1610	1447	501	1941	675	1033	1552	1843	681	1657	796	1185	655	500
FBgn0013676	3639	2965	6149	4495	2401	6676	11827	433	5656	3302	5735	5720	537	6060	2040	3051	4275	6019	2434	7510	3108	4604	963	1187
FBgn0013678	3138	2281	4852	3669	1851	4839	7859	358	3010	1874	3111	2462	588	4915	1525	2315	3526	4714	1262	3171	1442	2789	868	807
FBgn0013679	87	250	105	67	71	95	141	38	78	105	115	104	64	150	48	66	118	105	52	111	52	74	81	48
FBgn0013680	0	1	0	1	0	0	0	0	2	1	1	0	0	4	1	0	4	0	0	0	0	0	0	0
FBgn0013681	4	6	12	4	11	2	9	1	6	7	9	6	8	13	6	14	16	17	2	6	4	3	4	2
FBgn0013683	0	0	0	0	0	0	0	0	0	0	0	0	0	0	0	0	0	0	0	0	0	0	0	0
FBgn0013684	72	90	189	118	76	108	218	19	77	70	145	107	42	153	65	81	134	125	53	149	42	53	31	21
FBgn0013685	0	0	0	0	0	0	0	0	0	0	0	0	0	0	0	0	0	0	0	1	0	0	0	0
FBgn0013686	13053	23120	14575	13296	11685	13875	22396	2810	11185	11414	11907	10258	4531	13875	6326	9275	13135	13693	5742	10656	5558	6400	5715	4368
FBgn0013687	0	0	0	0	0	0	0	0	0	0	0	0	0	0	0	0	0	0	0	0	0	0	0	0
FBgn0013688	0	15	7	4	5	0	0	0	0	0	0	0	0	2	2	0	8	1	0	0	0	0	0	0
FBgn0013689	0	0	0	0	0	0	0	0	0	0	0	0	0	0	0	0	0	0	0	0	0	0	0	0
FBgn0013690	0	0	0	0	0	0	0	0	0	0	0	0	0	0	0	0	0	0	0	0	0	0	0	0
FBgn0013691	0	0	0	0	0	0	0	0	0	0	0	0	0	0	0	0	0	0	0	0	0	0	0	0
FBgn0013692	0	0	0	0	0	0	0	0	0	0	0	0	0	0	0	0	0	0	0	0	0	0	0	0
FBgn0013693	0	0	0	0	0	0	0	0	0	0	0	0	0	0	0	0	0	0	0	0	0	0	0	0
FBgn0013694	0	0	0	0	0	0	0	0	0	0	0	0	0	0	0	0	0	0	0	0	0	0	0	0
FBgn0013695	0	0	0	0	0	0	0	0	0	0	0	0	0	0	0	0	0	0	0	0	0	0	0	0
FBgn0013696	0	0	0	0	0	0	0	0	0	0	0	0	0	0	0	0	0	0	0	0	0	0	0	0
FBgn0013697	0	0	0	0	0	0	0	0	0	0	0	0	0	0	0	0	0	0	0	0	0	0	0	0
FBgn0013698	0	0	0	0	0	0	0	0	0	0	0	0	0	0	0	0	0	0	0	0	0	0	0	0
FBgn0013699	0	0	0	0	0	0	0	0	0	0	0	0	0	0	0	0	0	0	0	0	0	0	0	0
FBgn0013700	0	0	0	0	0	0	0	0	0	0	0	0	0	0	0	0	0	0	0	0	0	0	0	0
FBgn0013701	0	0	0	0	0	0	0	0	0	0	0	0	0	0	0	0	0	0	0	0	0	0	0	0
FBgn0013702	0	0	0	0	0	0	0	0	0	0	0	0	0	0	0	0	0	0	0	0	0	0	0	0
FBgn0013703	0	0	0	0	0	0	0	0	0	0	0	0	0	0	0	0	0	0	0	0	0	0	0	0
FBgn0013704	0	0	0	0	0	0	0	0	0	0	0	0	0	0	0	0	0	0	0	0	0	0	0	0
FBgn0013705	0	0	0	0	0	0	0	0	0	0	0	0	0	0	0	0	0	0	0	0	0	0	0	0
FBgn0013706	0	0	0	0	0	0	0	0	0	0	0	0	0	0	0	0	0	0	0	0	0	0	0	0
FBgn0013707	0	0	0	0	0	0	0	0	0	0	0	0	0	0	0	0	0	0	0	0	0	0	0	0
FBgn0013708	0	0	0	0	0	0	0	0	0	0	0	0	0	0	0	0	0	0	0	0	0	0	0	0
FBgn0013709	0	0	0	0	0	0	0	0	0	0	0	0	0	0	0	0	0	0	0	0	0	0	0	0
FBgn0013710	0	0	0	0	0	0	0	0	0	0	0	0	0	0	0	0	0	0	0	0	0	0	0	0
FBgn0013717	2212	1816	1786	2584	2479	2415	2707	1977	2350	2353	1981	2024	1954	2070	1934	1937	1947	2536	1947	2252	2082	2851	2491	2072
FBgn0013718	2512	2370	2142	2804	2395	2641	2971	1893	2615	2249	2298	2310	2009	2497	2046	2359	2206	2712	2301	2747	2429	3284	2224	1867
FBgn0013720	1406	964	1226	1657	1484	1612	1697	1292	1538	1616	1262	1437	1145	1249	1179	1260	1237	1596	1312	1318	1345	1756	1556	1192
FBgn0013725	27	27	25	32	22	20	30	16	32	30	21	13	5	26	15	8	33	7	12	16	29	27	19	5
FBgn0013726	7087	6098	5915	8514	7456	8055	8952	6926	7674	7683	6850	7035	6369	7334	6226	6957	6414	8839	6821	7724	7005	9323	8088	6805
FBgn0013732	2231	1368	1769	2417	1610	2556	2635	1370	2223	1920	2064	1823	1114	2200	1814	1964	1652	2635	1975	2440	2155	3299	1499	1790
FBgn0013733	14285	11124	10481	12412	14502	12046	14729	13539	14612	10362	14268	12411	10504	13182	11075	12488	12470	12224	10388	12985	10958	13679	9547	7497
FBgn0013746	1472.41	1056.04	1189.31	1617.95	1206.7	1647.38	1971.13	1079	1666.11	1367.5	1434.9	1473.82	857	1465.69	1204.39	1315.97	1249.65	1761.78	1308.42	1649	1428.94	1988.7	1146.61	1324.96
FBgn0013749	684	482	653	702	463	966	1302	273	857	569	714	643	202	773	379	512	584	880	473	729	590	895	320	413
FBgn0013750	1708	1144	1515	1960	1530	1848	2141	1241	1860	1590	1718	1568	1063	1729	1388	1636	1501	2000	1553	2054	1715	2114	1268	1414
FBgn0013751	14	7	17	5	10	12	31	10	17	7	4	10	5	17	10	16	12	12	6	8	11	9	9	5
FBgn0013753	1164	1249	772	1260	1322	1206	1376	997	1056	1233	987	1031	1276	1010	871	1018	1001	1147	959	1036	954	1504	1387	1000
FBgn0013755	6	3	0	0	1	1	1	0	0	0	0	2	0	0	0	0	0	1	0	2	0	1	0	0
FBgn0013756	9217	7100	6269	9303	7723	8968	9207	6817	7970	7069	7772	6474	6258	9111	7595	8295	7428	10245	8436	10210	8211	12131	6798	7508
FBgn0013759	4954.98	4558	4031.6	5727	5560	5392.05	5534.24	5396.54	5264.46	5184.57	4825	4652	4895	5125.1	4759	5007	4504	5831.47	4947.38	5263.88	4972	6471.01	5635	4425
FBgn0013762	788	796	638	933	895	987	995	751	864	898	746	762	755	701	619	633	656	841	690	709	690	940	931	621
FBgn0013763	9696	9954	7844	9840	10761	9264	11854	9055	11772	10425	9986	9755	6864	9158	6841	7837	7980	8349	6872	7703	7431	9075	8236	5933
FBgn0013764	2608	2357	2077	2999	3009	3036	3412	2967	2913	2908	2515	2533	2931	2489	2328	2570	2388	2863	2403	2577	2568	3559	3288	2474
FBgn0013765	3193	2388	2224	3240	2617	3116	3282	2090	2980	2387	2711	2374	1902	2895	2326	2683	2466	3371	2713	3253	2777	4097	2097	2447
FBgn0013767	24	15	15	19	22	22	41	38	34	31	22	19	23	16	10	21	18	17	19	17	17	23	15	5
FBgn0013770	20760.2	21505.6	20028.3	26946.1	27448.5	26370.1	32043.1	22996.2	29776.3	27755.6	23218.3	27628.2	19947.2	22592.1	19299.2	22144.4	22126.4	25784.2	20151.2	23031	21764.1	27059.2	25824.4	19778.3
FBgn0013771	558.32	545.02	587.48	674.22	491.01	747.52	752.25	424.22	794.02	584.86	523.41	554.25	245.14	515.35	325.75	380.05	448.59	543.02	415	519.35	479.81	609.7	372.74	316
FBgn0013772	110	143	150	93	135	151	250	80	238	152	134	182	68	208	115	95	161	145	147	159	151	127	141	119
FBgn0013773	1360	960	1060	1493	1171	1668	1713	913	1370	1353	1187	1099	939	1222	985	1110	1132	1384	1239	1302	1202	1680	1196	1090
FBgn0013799	2956	2498	2322	3351	3224	2789	3166	3002	2804	2896	2652	2719	2849	2556	2604	2933	2411	3269	2868	3059	2762	3695	3104	2558
FBgn0013810	197	109	94	166	112	109	158	93	103	65	178	122	107	126	144	151	148	156	121	198	140	215	102	96
FBgn0013811	95	60	100	94	89	93	89	64	81	77	32	59	31	48	43	44	60	34	37	33	42	53	53	41
FBgn0013812	110	100	106	115	132	150	100	78	92	97	71	102	55	116	74	78	108	98	62	63	64	97	48	43
FBgn0013813	482	381	266	455	434	437	420	342	281	280	450	269	289	396	344	357	417	389	314	506	244	371	253	229
FBgn0013949	678	636	672	651	907	754	1345	769	1055	1002	773	935	671	852	501	766	689	761	526	567	608	553	602	398
FBgn0013953	511	574	580	552	743	573	742	627	713	574	582	554	532	665	445	529	504	651	519	567	522	697	680	451
FBgn0013954	10133	9064	8178	12145	14766	11822	16642	14985	13525	14467	12635	12691	14881	12494	10452	11596	11599	13010	10778	11911	10712	14560	15886	10767
FBgn0013972	245	390	252	286	289	259	312	235	254	254	177	181	185	282	159	194	220	181	154	157	131	160	269	123
FBgn0013973	178	229	175	195	193	194	191.29	139	179.28	151	103	133	117	153	117.28	136	136	112	115	118	109.27	106	150	68
FBgn0013981	9338	8467	7576	12203	13127	10381	14828	10640	12146	14046	10399	10848	11699	9366	6845	8657	10617	9908	7316	7423	6495	10342	14470	7455
FBgn0013983	330	304	330	349	483	469	414	330	421	366	333	385	241	329	212	245	264	285	206	268	239	312	267	217
FBgn0013987	4353	3882	3629	5370	5269	4963	5187	4511	4924	4786	3938	4218	3864	4012	3761	3996	3936	4542	3905	4085	3834	5031	4736	3590
FBgn0013995	3704	3584	2650	3895	4052	3857	4130	3632	3818	3480	3471	3693	3661	3727	3286	3758	3298	4053	3456	3964	3752	4843	3667	3057
FBgn0013997	1038	877	816	1046	1067	1092	1073	907	1212	906	1001	959	760	1128	820	823	900	1028	800	995	908	1153	734	648
FBgn0014000	432	399	419	471	533	517	813	381	717	617	486	536	344	556	290	431	518	443	346	442	375	502	590	251
FBgn0014006	2995	2361	2390	3307	2906	3451	3430	2301	3094	2503	2646	2590	1835	2941	2441	2621	2616	3237	2604	3011	2588	3504	2283	2222
FBgn0014007	1614	1038	1122	1692	1172	1744	1877	890	1563	1159	1489	1224	753	1685	1269	1278	1104	1719	1377	1777	1578	2292	838	1176
FBgn0014009	2962	1997	2461	3378	3177	3319	3521	2830	3327	3127	2523	2906	2191	2724	2406	2369	2375	2983	2595	2778	2659	3275	2969	2182
FBgn0014010	4281	3191	3932	5023	4683	4455	5134	4116	5007	4283	4129	4302	3481	4119	3626	4169	3809	4814	3880	4375	4074	5170	4250	3671
FBgn0014011	503	572	561	558	731	524	683	566	625	531	560	538	398	468	393	437	429	551	363	463	433	460	460	369
FBgn0014018	7298	6111	6891	7343	7179	10773	5986	3569	5844	4599	3861	4109	1647	2655	2014	2110	2155	2486	2012	2173	2207	3044	1964	1658
FBgn0014019	561	473	429	938	1056	1000	1117	721	1165	970	739	881	368	446	271	593	702	598	475	639	530	589	882	366
FBgn0014020	2563	1879	2474	2768	2352	3035	3328	1485	3145	2244	2410	2455	1087	2534	1720	1853	1908	2538	1715	2340	2037	2480	1396	1426
FBgn0014022	384	265	328	452	288	414	545	299	430	346	380	333	267	357	275	318	334	437	346	450	393	515	294	291
FBgn0014023	845	712	723	1053	1081	1053	1347	687	1027	1002	897	846	798	1016	749	836	887	1075	756	956	811	1182	891	825
FBgn0014024	2410	2058	1873	2685	2573	2454	2821	2525	2672	2532	2336	2444.41	2528	2512	2444	2529	2302	2978	2469	2726	2619	3398	2731	2198
FBgn0014026	47152	44427	40421	50700	50012	51691	67678	45750	57583	51430	47659	47541	45887	50403	37875	44407	44230	52384	42706	48111	43787	55572	56603	36377
FBgn0014028	6317	7912	5449.89	6437.86	7343.45	6477.72	6892	6404	6716.72	5513	5194.75	5148	6279.91	7037	5001.89	5070.88	6517.8	5421	4789	5805.74	5238	6076	8136	3798
FBgn0014029	2953.98	2690	2468	3888.94	4090	3690.92	4093	3756	3707.98	3846	3141	3518.98	3411.87	3010	2860.94	3007.9	2972.98	3393.92	2893.97	2959.91	2861.99	3910.98	4153.93	2774
FBgn0014031	1213	1274	1322	1427	2105	1357	2567	2016	2398	2230	1786	2272	2121	2473	1574	1936	2244	1910	1265	1600	1551	2065	2259	1238
FBgn0014032	813	660	706	957	854	956	1117	804	1038	832	941	854	525	896	649	804	846	990	750	944	854	1115	799	856
FBgn0014033	79	96	62	95	133	91	215	227	290	203	266	237	218	372	249	248	253	329	216	291	275	300	236	188
FBgn0014037	9514	7808	8144	10490	10530	8613	9422	8517	8188	8150	7964	7564	8060	8233	8489	9232	7459	10430	8241	9750	8718	10365	8852	8002
FBgn0014073	366	357	313	439	413	490	430	401	452	356	352	378	213	321	213	267	250	306	267	297	302	372	295	215
FBgn0014075	3168	2411	2385	3124	2699	3434	3497	2177	3240	2378	2917	2568	1787	3484	2647	2699	2488	3750	2820	3471	2895	4113	1969	2370
FBgn0014076	18	6	21	3	659	33	497	624	295	233	475	762	404	412	335	1022	376	970	758	881	867	631	40	585
FBgn0014092	444	288	372	418	360	572	752	231	521	362	473	419	191	507	302	400	401	534	378	476	439	588	286	321
FBgn0014127	1691	1280	1268	1944	1291	1928	1864	1106	1637	1427	1507	1347	1094	1556	1307	1468	1397	1900	1598	1878	1502	2301	1305	1409
FBgn0014133	18705	15644	14931	22738	20543	21045	22918	19384	19789	20488	18611	18471	17484	18749	17727	19352	16930	23352	19565	21418	19327	27352	21329	18606
FBgn0014135	36	61	47	69	78	75	101	70	92	56	83	79	52	83	57	63	62	86	59	96	99	93	59	42
FBgn0014141	8245.09	8835.34	7151.43	8798.23	10639.2	8481.04	9030.97	8859.25	9222.64	8099.4	7956.71	8205.09	7309.39	8385.88	6479.82	7520.48	7171.49	8194.62	7132.17	7455.91	6447.27	8969.23	7619.8	5813.43
FBgn0014143	13	17	20	13	26	14	27	19	15	10	8	15	9	9	7	15	23	9	13	13	12	15	18	14
FBgn0014163	3730	4022	3575	4208	3725	3293	4046	2816	3289	3438	3193	2802	2711	2490	2704	3432	2554	3479	2835	3599	3119	3667	3479	2816
FBgn0014179	6	1	11	0	0	2	3	0	2	1	1	0	0	1	0	0	0	0	5	2	1	0	1	0
FBgn0014184	18388.5	14448.8	16571.4	20500.9	20388.2	20394.7	25881.9	15909.8	23457.4	20264.4	17332.5	19494.8	12243	17558.2	12801.3	16170.9	17082.3	17960.4	14551	17339.5	16211.2	18880.1	18026.3	12079.4
FBgn0014189	8346	8049	6742	9674	9980	10201	10833	8561	9938	10239	8683	8749	8703	8407	7964	8481	7799	9912	8204	8918	8267	11801	10114	8021
FBgn0014269	2159	1820	1818	2656	2390	2619	2895	2143	2401	2576	2103	2166	1939	2001	1937	1980	1929	2358	2041	2321	1974	2784	2633	2008
FBgn0014340	910	802	588	1038	833	890	920	600	817	806	787	744	763	835	620	832	676	872	762	865	748	1157	733	721
FBgn0014342	87	46	61	93	69	108	114	63	97	82	67	78	67	105	68	73	68	59	61	75	79	105	87	50
FBgn0014343	143	174	140	110	131	115	151	170	195	103	141	89	158	196	152	124	165	172	126	173	181	152	175	87
FBgn0014366	1620	1186	1305	1676	1522	1883	2234	1115	1709	1682	1525	1473	1137	1672	1272	1417	1422	1806	1336	1602	1386	2136	1504	1355
FBgn0014368	1	2	0	2	2	0	2	4	1	1	2	0	1	1	0	3	0	1	4	1	0	1	1	2
FBgn0014380	369	390	444	436	500	464	548	347	546	377	441	434	252	446	241	259	368	389	224	308	327	372	340	220
FBgn0014388	366	446	401	368	442	275	372	301	342	277	355	263	342	279	274.81	292	271	271	205	260	250	234	335	169
FBgn0014391	1384	1321	1089	1420	1480	1532	2112	1110	1669	1625	1378	1351	1221	1566	957	1142	1428	1437	970	1543	1143	1378	1451	865
FBgn0014395	32	17	33	29	27	37	55	23	43	26	36	31	16	33	23	37	30	24	36	34	41	48	30	25
FBgn0014396	4926	4784	5063	5176	5359	5634	3981.92	4217	5425	2902	3597	3110	4495.43	6759.05	4910	3651	4110.46	4118.9	2670	3828	3508	3012	4219	1990.46
FBgn0014411	3000.97	2747.91	2743	3780.98	3375.99	3603.99	4082.97	2878	3532.96	3307.98	3191.98	2978	2625.99	3321.95	2930.98	2947.94	2743.96	3705	3007.96	3530.98	3222.97	4109.92	3363.91	2808.98
FBgn0014417	1412	1064	1084	1586	1389	1631	1755	1188	1576	1382	1349	1320	1019	1448	1217	1387	1289	1679	1364	1567	1344	1920	1406	1384
FBgn0014427	2195	2088	1889	2495	3141	2748	3707	2466	3098	2907	2833	2992	2359	3005	2023	2526	2572	2988	2274	2550	2286	3191	2966	2380
FBgn0014454	77.78	628.37	22.64	66.54	292.62	42.82	50.38	163.96	112.27	50.97	78.8	47.63	107	159.64	32.81	55.9	141.86	37.1	27.86	57.75	18.91	17.92	19.59	2
FBgn0014455	13423	13464	11294	16131	18791	14795	20287	17677	16757	17711	15559	16695	18579	16729	13736	15811	15956	17635	14372	15268	14095	18949	21032	13574
FBgn0014464	10	7	16	54	398	236	418	1059	590	755	572	966	42	86	108	892	190	964	887	1599	835	812	79	597
FBgn0014465	6	5	185	9	745	450	1836	1125	414	739	1008	1671	172	169	296	1238	288	1492	1940	2554	1677	1511	128	931
FBgn0014466	25	14	278	40	986	485	1892	1669	479	764	1055	1934	262	280	339	1693	330	1755	2315	3032	2093	2020	272	1384
FBgn0014469	1204	792	1009	1337	1023	1499	1623	870	1493	1154	1373	1167	729	1408	1060	1092	1117	1524	1135	1462	1284	1823	963	1027
FBgn0014848	0	0	0	0	0	0	0	0	0	0	0	0	0	0	0	0	0	0	0	0	0	0	0	0
FBgn0014849	0	0	0	0	0	0	0	0	0	0	0	0	0	0	0	0	0	0	0	0	0	0	0	0
FBgn0014850	0	0	0	0	0	0	0	0	0	0	0	0	0	0	0	0	0	0	0	0	0	0	0	0
FBgn0014851	0	0	0	0	0	0	0	0	0	0	0	0	0	0	0	0	0	0	0	0	0	0	0	0
FBgn0014857	3397	3125	2791	3734	4044	3972	4587	3540	4276	3890	3587	3710	3234	3646	2927	3042.43	3326	3971	3361	3577	3368	4033	3954	2970
FBgn0014859	67	41	57	92	77	85	70	59	78	53	51	58	31	53	38	73	62	50	31	41	36	59	44	17
FBgn0014861	5818	5335	4161	6676	5983	6231	6646	4789	5622	5735	5214	5139	4688	5570	5230	5759	4969	6605	5678	5951	5010	7890	5474	5410
FBgn0014863	4723	6772	4408	4340	6054	3863	5471	4381	4620	3721	3729	3453	5002	5957	3640	4683	4959	4485	3240	3658	3348	3499	4700	2093
FBgn0014865	5228	5816	4944	4960	7512	5350	5418	5339	4696	4651	2585	3580	1540	1528	745	666	702	701	379	226	437	342	322	184
FBgn0014868	4565	4017	3469	4643	5519	4646	6165	4815	4969	4970	4491	4690	4751	4779	3483	4247	4516	4748	3754	4187	3862	5068	5138	3814
FBgn0014869	8462	7595	6045	8892	9598	8331	9610	9827	9100	8742	8334	7929	9522	9530	7435	8280	8779	9489	8214	9319	8419	11516	11019	7904
FBgn0014870	2380	1764.19	1923	2331.54	2139.24	2417	2626	1769	2412.7	2102	2259.27	1984	1611.73	2386.63	1834.84	2109.78	1926	2485.75	2079	2483	2116.58	2836	1854	1773
FBgn0014877	1308	945	1069	1466	1065	1628	1880	951	1499	1314	1329	1208	918	1378	1009	1156	1185	1530	1143	1481	1218	1856	1089	1124
FBgn0014879	4020	3167	3215	4673	3735	4770	6218	2990	4682	4479	4039	3820	3072	4238	3280	3615	3629	4712	3649	4282	3776	5154	4137	3386
FBgn0014903	251.52	248.16	249.02	199.45	390.68	247.74	396.36	419.33	492.58	259.44	508.71	431.37	330.58	417.99	350.93	390.68	401.09	561.63	352.93	504.36	628.84	598.33	326.52	495.7
FBgn0014906	3130	2225	2643	3683	3489	3470	3523	3299	3477	3227	2979	2987	3109	3041	2848	3034	2793	3457	2883	3213	3061	3889	3321	2811
FBgn0014930	785	689	688	838	1085	895	1060	793	924	957	845	829	761	817	643	648	805	816	638	758	653	810	993	611
FBgn0014931	363	338	284	430	314	335	495	247	403	336	331	377	291	334	273	336	322	422	344	426	341	440	267	252
FBgn0014949	1	0	0	3	0	2	0	1	1	0	0	2	1	0	0	1	4	1	0	1	0	0	1	0
FBgn0015000	1469	1114.64	1125	1668	1511	1797	1981	1267	1676	1507	1397	1432	1046	1428	1168	1304	1282.67	1675.7	1251	1492	1393.72	1877	1413	1224
FBgn0015001	369	344	343	269	416	294	536	426	541	485	390	431	428	561	291	434	495	347	329	319	329	344	586	173
FBgn0015008	4	0	0	0	2	0	0	0	0	1	0	0	0	0	0	0	0	0	0	0	0	0	0	0
FBgn0015010	5158	4984	4990	4658	5460	5166	4621	3560	4507	3769	3109	3677	2468	3578	2177	2745	2940	2772	2145	2338	2480	2748	3025	1885
FBgn0015011	214	185	192	246	299	320	363	264	379	309	225	268	143	252	152	178	279	227	220	236	217	254	348	165
FBgn0015019	14243	15044	11924	16959	20505	16659	19714	20011	17706	18515	16244	16582	19327	16673	14937	16342	15550	19126	15527	16582	15648	21354	21863	15815
FBgn0015024	3358	3270	3175	3367	3486	2660	3912	2649	3142	2848	3113	2981	2582	2899	2512	3353	2556	3504	2410	3694	2977	3160	2796	2327
FBgn0015025	122	92	110	118	70	135	143	48	136	126	116	95	66	129	84	89	68	122	122	157	134	154	64	87
FBgn0015031	1456	878	1295	1455	1896	1529	1715	1813	1622	1613	1366	1327	1739	1636	1257	1344	1625	1449	1276	1447	1111	1130	1885	1001
FBgn0015032	3	6	7	8	15	8	12	17	10	12	5	16	1	20	7	5	9	2	12	13	8	3	5	3
FBgn0015033	68	91	69	78	175	92	163	179	147	141	142	123	199	208	134	201	226	183	161	224	159	214	173	107
FBgn0015034	94	74	69	64	69	69	100	50	97	61	58	75	50	113	63	50	95	70	38	80	55	78	60	49
FBgn0015035	103	65	34	68	103	85	20	9	20	18	8	9	27	42	12	25	18	13	10	16	23	39	13	15
FBgn0015036	297.33	267.68	277.17	230.77	362.85	238.01	332.25	283.19	401.24	279.94	297.13	309.27	275.36	505.68	304.59	260.49	317.16	332.5	224.44	309.31	331.45	296.18	338.21	202.51
FBgn0015037	1396	1036	1337	1311	1256	1943	1333	720	1661	947	1033	1101	216	782	419	385	646	671	379	604	757	613	450	401
FBgn0015038	193	188	215	178	181	349	207	81	223	166	120	127	38	98	49	54	85	64	52	70	71	75	53	26
FBgn0015039	1484	1383	1564	1297	2227	1563	2544	1838	2534	1650	2609	2141	1323	2933	1658	1719	2225	2530	1376	2198	2304	2041	1707	1482
FBgn0015040	338	335.6	379.02	395.45	368	461.59	483.69	240.74	453.35	371.48	320.65	325.21	203.09	371.26	256	222.55	361	269.45	224.17	288.42	318.53	339.54	365	211.61
FBgn0015075	1267.31	1396.61	934.87	1375.31	1515.05	1333.29	1652.62	1208.44	1311	1251.59	1235.31	1299.85	1226.64	1518.72	1153.63	1204.14	1245.35	1501.25	1169.34	1394	1150.28	1565.29	1272.56	1265.21
FBgn0015218	8113	6227	7042	9178	7362	9461	11102	6821	9531	7712	8491	7548	6004	8746	7254	7668	7069	10152	7813	9880	8489	11438	7148	6881
FBgn0015221	11684	11896	11797	11178	13024	13561	14680	10499	15184	11818	12017	11448	7822	12051	8420	8674	9151	10601	8243	10423	10727	10801	9179	6981
FBgn0015222	17730	18211	17113	19019	21739	22308	24868	18260	24118	20877	17188	19696	14521	18473	12855	13824	15158	16825	12560	14888	15297	17085	17432	11523
FBgn0015229	1275	999	1089	1318	952	1399	1723	871	1508	1026	1325	1066	793	1196	955	1077	942	1487	1051	1452	1268	1809	975	892
FBgn0015230	6	0	2	0	5	1	0	0	0	0	0	1	0	0	0	0	0	0	0	0	0	1	1	0
FBgn0015239	1900.32	1572.68	1576.99	2032.42	1790.95	2172.57	2432.56	1503.09	2030.51	1934.2	1860.61	1858.41	1392.03	2037.14	1621.84	1696.39	1815.63	2310.64	1787.6	2073.59	1825.63	2603.78	1752.71	1699.46
FBgn0015240	2081	1672	1771	2400	2268	2615	2670	1869	2404	2356	2066	2087	1608	2155	1764	2083	2024	2678	2008	2320	2082	3076	2192	1954
FBgn0015245	17072	20861	13885	20015	29058	18133	26532	29194	23076	23820	22129	23248	33808	24497	20314	22502	23119	24868	19364	21408	20027	25770	32090	18315
FBgn0015247	2841	2777	2276	3059	2803	3515	3331	1903	2847	2659	2253	2380	1674	2224	1831	1940	2012	2279	1807	2027	2000	2575	2117	1674
FBgn0015268	19367.2	16327.1	16258.3	21977.3	21608.4	21700.2	28698.6	18218.4	24626.4	22383	21041.4	21479.5	16445.3	21008	16855	20280.3	18828.5	23067	19995.5	21414.3	19083	25326.2	21434.7	16386.6
FBgn0015269	1239	781	735	1197	970	1207	1163	763	965	749	1015	844	792	1039	899	904	964	1049	931	1190	1052	1628	597	798
FBgn0015270	1470	977	1116	1767	1294	1794	1717	1030	1564	1395	1313	1170	1045	1344	1238	1238	1155	1650	1394	1435	1346	1980	1238	1300
FBgn0015271	711	700	542	789	674	894	878	502	728	633	668	585	529	737	652	600	572	750	650	721	671	1003	540	647
FBgn0015277	1300	1376	1029	1362	1504	1279	1567	1182	1381	1365	1044	1220	1027	1179	838	1094	1067	1177	956	956	943	1209	1432	872
FBgn0015278	2808	2086	1972	3031	2664	2812	2970	2366	2821	2472	2712	2453	2304	2821	2550	2709	2447	3248	2686	3232	2790	3842	2381	2346
FBgn0015279	3200	2642	2757	3664	3360	3611	3722	2786	3531	2993	3095	2914	2357	3296	2823	3000	2850	3598	3123	3503	3160	4435	2661	2737
FBgn0015282	5598	5511.98	4522	6462	6676.96	6357	8252	5398.99	6449	6180.98	5724.97	5556	5382.99	6072.97	4766	5491	5479	6616	5155	5840	5234	7246	6446	4873
FBgn0015283	5233	5326	4194	5961	6162	5498	6223	5192	5435	5151	4917	4996	5165	5364	4597	5210	4893	6109	4857	5556	4870	6302	5830	4707
FBgn0015286	994	740	948	1092	771	1146	1387	459	1095	801	995	897	465	1039	752	821	833	1248	790	1141	985	1274	581	714
FBgn0015288	22669.6	20642.9	17854.5	21047	19242.7	22717.8	30079.7	18808.9	26650	20768.3	22019.2	19341.2	18412.1	25060.7	16741.3	19166	19571.6	24184	20271.9	22698.2	20715	27440.2	22578.2	14798.1
FBgn0015295	1987	1598	1456	2227	2079	2229	2388	2002	2166	2118	2028	2166	2123	2022	1824	2071	1744	2430	2100	2199	2060	2930	2256	1855
FBgn0015296	1666	1132	1244	1923	1858	1918	2040	1713	1943	1890	1670	1710	1371	1473	1452	1493	1425	1907	1683	1695	1684	2261	1809	1534
FBgn0015298	518	420	402	539	621	606	769	451	649	524	480	448	405	544	385	447	439	561	397	534	422	559	473	373
FBgn0015299	426	383	286	443	308	564	788	223	497	439	435	385	253	387	268	311	357	500	312	442	330	567	309	315
FBgn0015300	1	1	0	2	9	0	1	0	0	0	1	1	0	0	0	0	1	1	1	0	0	1	0	0
FBgn0015316	19	18	13	25	21	20	68	52	50	60	66	59	41	39	31	36	78	48	24	85	64	133	103	18
FBgn0015320	2914	2300	2304	3241	2777	3316	3506	2454	3007	2667	2602	2388	2415	2550	2358	2599	2361	3155	2387	3199	2732	3702	2768	2495
FBgn0015321	5519	4239	4527	6408	5768	6273	7018	5235	5669	5953	5370	5411	5184	5221	4548	5303	4850	6221	5211	5696	5112	7103	5985	5195
FBgn0015331	638	557	573	735	721	762	896	630	719	660	706	671	513	681	587	618	649	809	583	735	646	933	703	591
FBgn0015336	124	109	145	148	134	120	151	147	205	131	200	184	126	191	107	102	133	162	87	143	159	148	169	149
FBgn0015338	1218	865.97	926	1216.95	1123	1418	1826	832	1348	1268	1156	1086	871	1190	760	910	1150	1271	877	1011	963	1405	1189	903
FBgn0015351	220	194	185	255	287	370	226	164	259	201	212	196	138	193	136	168	167	193	128	174	201	201	139	157
FBgn0015359	1777	1211	1500	2138	2040	1898	2405	1688	1990	1989	1947	1835	1547	1764	1605	1739	1694	2236	1880	1984	1819	2377	2100	1688
FBgn0015360	2769	2355	1959	3016	2570	2965	3246	2247	2835	2506	2620	2322	2061	2790	2379	2581	2321	3279	2753	2925	2580	3846	2396	2392
FBgn0015371	6084	5087	4422	6870	6040	6302	6329	4679	5406	5351	4918	4641	4944	5541	5086	5339	4885	6622	5706	6179	5483	7712	5450	5284
FBgn0015372	1279	1336	1272	1509	1551	1542	1578	1165	1425	1533	1324	1294	989	1047	1034	1114	1047	1327	1071	1179	1231	1469	1281	1056
FBgn0015376	1178	901	921	1445	1180	1369	1374	859	1247	1083	1102	982	763	1181	1097	1184	1057	1503	1216	1382	1212	1667	1051	1122
FBgn0015379	1139.14	897.89	1027.77	1322.55	1208.27	1392.5	1677.73	1081.73	1400.9	1244.64	1265.32	1164.32	964.6	1098.31	918.44	1008.47	1015.68	1374.67	1097.56	1308.05	1090.05	1559.65	1242.21	987.66
FBgn0015380	142	119	157	153	141	145	162	136	184	136	103	110	70	139	75	108	119	90	92	107	104	97	154	43
FBgn0015381	1	4	0	10	0	0	2	7	4	2	1	7	2	2	1	0	0	0	0	2	2	1	3	1
FBgn0015391	4271	2855	3124	4661	3158	4525	4472	2933	3945	3436	3407	3063	2676	3869	3632	3503	3104	4533	3648	4395	3711	5464	3142	3329
FBgn0015396	3626	2439	2747	4083	2951	4218	3860	2318	3526	3130	2825	2883	2298	3195	3057	3046	2642	3832	3145	3539	3391	4539	2889	2933
FBgn0015399	415	480	341	432	584	410	467	455	380	343	420	288	301	378	341	337	338	428	301	422	367	353	414	236
FBgn0015400	90	85	66	64	71	57	72	57	80	48	51	65	45	82	44	71	56	55	47	50	42	55	54	18
FBgn0015402	1670.17	1300.05	1024.05	1702.18	1567.36	1691.18	1813.17	1441.2	1716.1	1575.32	1528.08	1548.2	1491.12	1634.07	1521.12	1578.15	1347.3	1771.32	1583.12	1746.12	1570.34	2340.14	1700.15	1427.17
FBgn0015477	3131	2260	2146	3110	2852	3177	3427	2205	3131	2380	3259	2695	2004	3314	2557	3044	2854	3564	2988	3770	2996	4471	2153	2528
FBgn0015509	8817.99	6619.67	6805.13	9973.46	8246.55	9767.7	10094.5	6219	8850.14	7773.83	7712.54	7698.61	5841.89	8705.36	7430.58	7850.74	7552.12	10495.9	7780.17	9238.58	7727.19	11466	6991.96	7780.76
FBgn0015513	3595	2521	2683	3587	3037	3989	3850	2824	3819	3017	3288	3151	2363	3231	2788	2947	2844	3344	2889	3451	3174	4418	2455	2494
FBgn0015519	54	47.04	48	44.06	68	43	36	76	49	24.01	37	28.02	50	39	49	43	43	24	21	37	39	29	52	24.03
FBgn0015520	1101	749	808	1133	860	1262	1207	696	1049	953	948	900	676	1015	899	985	845	1239	998	1143	1008	1415	873	934
FBgn0015521	7497	5459	7017	9144	8133	9152	12419	7087	9856	10317	7907	9013	7124	7708	5613	7003	8067	8497	6599	7847	6078	7106	8859	5301
FBgn0015522	1793	1707	1504	2009	2107	1907	2039	1965	1951	1876	1672	1650	1985	1625	1537	1697	1771	2140	1587	1726	1639	2072	2288	1593
FBgn0015524	50	27	37	35	39	30	57	41	53	30	30	29	15	37	23	27	45	34	40	27	39	29	34	16
FBgn0015527	2843.86	2510.11	2284.23	3162.45	2935.73	3104.5	4088.27	2413.27	3303.1	2743.36	2873.68	2807.68	2289.4	3286.69	2387.56	2612.53	2972.32	3240.33	2598.44	3024.95	2532.95	3485.35	3125.79	2156.34
FBgn0015543	0	0	0	0	0	0	0	0	0	0	0	0	0	0	0	0	0	0	0	0	0	0	0	0
FBgn0015544	978	697	848	1113	837	1206	1396	701	1179	862	1086	856	672	993	897	871	860	1241	900	1205	1011	1551	762	861
FBgn0015546	1701	1399	1329	2059	1655	1957	2078	1455	1842	1700	1555	1532	1426	1621	1554	1573	1536	2000	1670	1833	1651	2389	1594	1544
FBgn0015550	0	5	2	3	3	3	5	2	3	2	2	2	1	2	2	4	3	2	0	0	1	2	1	0
FBgn0015553	2183	1521	1777	2442	1737	2548	2601	1313	2159	1846	1799	1753	1224	2087	1752	1900	1713	2562	1966	2279	1867	3057	1518	1772
FBgn0015558	687	664	574	662	659	651	642	612	644	587	501	527	648	672	527	615	578	555	452	546	540	613	650	355
FBgn0015561	42	76	23	36	39	29	31	40	28	35	21	31	15	38	20	17	26	25	20	19	41	13	42	7
FBgn0015568	1291	1225	1164	1465	1723	1503	2320	1508	1768	1722	1672	1617	1430	1830	1256	1510	1615	1679	1345	1619	1324	1759	2067	1160
FBgn0015569	133	116	91	146	159	158	245	108	203	129	146	150	103	209	100	148	176	194	123	160	173	173	143	121
FBgn0015570	67	82	72	83	115	86	200	118	190	130	184	158	131	333	140	247	235	286	173	268	191	284	168	156
FBgn0015571	767.59	754.35	648.89	747.75	818.25	858.32	986.72	556.63	847.93	693.34	745.03	721.53	530.9	715.12	499.64	574.82	675.62	762.68	556.44	682.13	654.6	789.57	672.19	490.74
FBgn0015572	54	37.31	39.3	52.72	33.94	57	53.71	41.58	67.47	38.69	43	30.47	27	50.27	24.79	39	46	57	48	36	41.68	41	31.79	12
FBgn0015574	7	3	6	2	8	3	2	10	9	7	6	10	7	12	4	4	4	10	5	5	11	6	5	9
FBgn0015575	636	663	617	878	948	798	1375	878	1530	1042	1149	1268	791	1469	805	1072	1297	1405	959	1280	1267	1266	1114	886
FBgn0015576	415	435	393	496	588	481	658	516	672	491	520	526	257	552	331	431	431	455	380	472	488	477	424	305
FBgn0015577	448	502	421	425	477	439	595	371	589	447	457	457	299	608	438	359	401	438	332	429	407	444	349	226
FBgn0015582	846.83	808	743.78	1034.66	896.04	1134.29	1167.32	738.5	1028.92	1051.72	898.19	959.98	705.57	882.66	870.76	819.76	837.42	1092.53	845.21	925.52	845.1	1244.7	1025.51	892.13
FBgn0015583	3	0	0	0	7	0	0	0	0	0	0	0	0	0	0	0	0	0	0	0	0	0	0	0
FBgn0015584	51	0	0	0	65	0	0	0	0	0	0	0	0	0	0	0	0	0	1	0	0	0	0	0
FBgn0015585	17	0	0	0	10	0	0	0	0	0	0	0	0	0	0	0	0	0	0	0	0	0	0	0
FBgn0015586	31	0	0	0	27	0	0	0	0	0	0	0	0	0	0	0	1	0	0	0	0	0	0	0
FBgn0015589	2951	2529	2196	3161	2781	3408	3175	2435	3092	2700	2863	2498	2274	2976	2521	2734	2387	3272	2831	3212	2840	4218	2381	2441
FBgn0015591	134	146	131	150	156	182	179	133	204	145	157	115	108	173	81	117	120	143	86	103	147	145	142	74
FBgn0015600	4464	3911	2971	4969	4386	4230	4670	3612	4039	3848	4251	3808	3242	4411	3659	4582	3628	5237	4822	5239	4045	6596	3371	3883
FBgn0015602	1797.5	1118.18	1370.04	2091.94	1709.61	1875.44	2052.53	1498.87	1828.1	1778.01	1513.27	1671.55	1509.2	1543.99	1507.45	1660.59	1464.24	1885.95	1663.25	1830.66	1680.48	2331.05	1694.25	1507.02
FBgn0015609	405	238	264	328	291	374	260	174	268	168	252	155	245	267	273	301	352	229	157	331	236	293	179	102
FBgn0015614	2476	1956	2086	2919	2359	3130	3596	1972	2875	2484	2562	2529	1745	2648	1978	2389	2215	3029	2148	2788	2497	3537	2267	2015
FBgn0015615	2735	2270	1917	2938	2207	2835	2893	1830	2621	2249	2422	2138	1774	2580	2205	2379	2070	3072	2347	2838	2555	3705	2014	2228
FBgn0015618	457	254	318	443	406	469	510	325	443	371	396	394	338	379	353	409	359	469	378	485	379	596	352	389
FBgn0015621	1203	915	961	1497	1493	1473	1598	1331	1432	1598	1166	1215	1411	1212	1070	1187	1127	1407	1249	1360	1272	1710	1711	1248
FBgn0015622	4897	4263	4179.04	5085	4679	5285	5810	4246	5400	4448	4734	4658	3669	4896	3896	4226	4262	5536	4471	5199	4776	6097	4320	4118
FBgn0015623	14863	13398	13089	16223	17301	15649	19281	14861	19142	16645	14237	15114	13154	17495	13706	14130	15434	16120	12907	14762	14216	17135	18352	11001
FBgn0015625	8464	6216	6337	9639	7096	9867	9943	6294	8134	7765	7013	6704	6000	7667	7085	7424	6759	9436	8117	9014	7873	11374	7465	7621
FBgn0015663	194	136.13	177.74	160.37	122	160.57	192.58	118.2	162	148.6	150.45	117.58	81	171.5	123.65	106.55	102.43	113	116	146.46	142	183	66	81
FBgn0015664	2558	1971	1927	2940	2396	2742	2745	2107	2643	2494	2359	2275	2094	2520	2214	2409	2042	2788	2465	2692	2456	3603	2464	2374
FBgn0015714	9	17	17	12	9	8	8	4	7	2	12	5	3	10	5	1	10	5	2	4	11	0	2	3
FBgn0015721	30	26	32	26	36	38	39	26	34	32	17	48	29	24	17	22	27	15	17	16	23	18	28	19
FBgn0015737	4812	3596	3742	5018	5125	4897	5759	5140	5346	4580	4596	4525	4722	4717	4208	5006	4285	5233	4490	4992	5056	6010	4857	3898
FBgn0015754	3375	2770	2981	3883	2961	4129	4395	2066	3587	2950	3050	2965	1859	3286	2411	2749	2770	3855	2753	3453	2884	4110	2561	2445
FBgn0015756	38520	34740	34387	46395	50505	44618	59273	48351	52633	54298	41891	47105	47120	42933	34252	41030	40965	43626	37061	39499	36261	47328	59820	33466
FBgn0015765	607	412	549	656	584	776	813	528	825	636	654	618	392	618	537	528	555	795	617	743	692	856	552	521
FBgn0015766	14988	22731	14731	16424	21170	15614	19267	21057	21119	17407	15120	16351	11862	14382	9767	11876	12919.1	12455	10196	11775	11358	12125	17142	7890
FBgn0015770	0	0	0	0	0	0	0	0	0	0	0	0	0	0	0	0	0	0	0	0	0	0	0	0
FBgn0015772	3393	2707	2541	3479	2777	3516	3511	2451	3123	2842	2929	2664	2261	2892	2522	2856	2584	3460	2734	3508	2935	4283	2596	2510
FBgn0015773	257	313	255	260	321	297	266	227	308	199	208	216	138	198	137	159	218	166	143	173	213	141	227	106
FBgn0015774	138	149	138	160	189	144	120	132	134	98	137	134	132	133	120	148	132	124	87	167	116	116	114	70
FBgn0015776	4601	3841	3882	4859	3957	5385	5998	3088	5394	4286	4387	4480	2918	5220	3711	4037	4140	5317	3912	5008	4539	5524	3725	3266
FBgn0015777	850	847	681	851	837	731	1015	603	835	710	666	569	503	908	557	598	790	623	525	684	581	623	591	335
FBgn0015778	17994	16136	15196	18890	19891	15620	17728	17192	15676	14232	16335	13872	18363	15787	16707	18485	14549	20110	15853	19364	17788	20744	18096	15592
FBgn0015781	1293	1005.7	1034	1346	1492	1379	1581	1316	1358	1401	1127.65	1275	1338.7	1273	1144	1224	1264	1390	1091	1240	1075.65	1489	1443	1049
FBgn0015789	4333	3328	3653	4782	4169	4953	5747	3537	4697	4237	4288	4321	3139	4527	3753	4218	3982	5061	4017	4808	4249	5494	3730	3371
FBgn0015790	6796	5814	6254	8076	7969	8334	9823	6680	8473	7647	7295	7080	5872	7376	5837	6648	6467	8268	6304	7346	6966	8998	6991	6049
FBgn0015791	1807	1218	1694	2254	1863	2121	2318	1528	2139	1899	1656	1726	1118	1690	1475	1716	1544	1925	1631	1915	1743	2341	1597	1505
FBgn0015793	617	405	462	615	532	721	752	342	577	569	456	450	308	495	363	432	458	591	397	527	500	605	422	397
FBgn0015794	1358	1267	1182	1701	1720	1840	2027	1298	1683	1652	1229	1477	1123	1155	971	1128	1156	1172	960	1131	973	1350	1539	943
FBgn0015795	2478	2695	2541	2919	2851	2990	3444	2209	2994	2624	2485	2425	1670	2450	1982	2197	2040	2450	2067	2505	2177	2783	2277	1701
FBgn0015797	2508	2379	2150	2965	2881	2923	3122	2687	3022	2738	2356	2576	2316	2538	2181	2342	2339	2844	2306	2627	2633	3118	2652	2340
FBgn0015799	6988	5595	5333	8144	7077	8150	8359	5904	7487	7310	6421	6400	5629	6617	6471	6595	6075	8258	6817	7399	6648	9647	7069	6552
FBgn0015801	929	827	857	1071	976	1265	1174	833	1124	1006	761	964	663	877	663	750	756	832	705	812	793	998	797	604
FBgn0015803	2496	1968	2092	2713	2508	2598	2452	1994	2550	2149	1927	1978	1747	2257	1988	1978	1950	2326	2040	2063	2082	2715	2047	1787
FBgn0015805	4524	3338	3544	5128.97	4080	5162	5235	3383	4756	4127	4233.97	4023	3132	4507	3923	4025	3777	5410	4264	5004	4253	5948	4100	3852.98
FBgn0015808	1624.68	1673.97	1437.54	1761.07	2161.51	1965.71	2484.17	1836.11	2236.98	2049.48	1882.24	2095.1	1889.74	2278.32	1608.7	1875.52	2082.81	2289.65	1666.42	1835.44	1715.46	2382.99	2215.12	1720.34
FBgn0015818	1696	1367	1328	1843	1614	1814	2186	1383	1814	1715	1671	1432	1342	1631	1340	1441	1444	1734	1468	1691	1683	2107	1713	1401
FBgn0015828	3404	3540	2745	4364	4456	4131	4887	4044	3959	4812	3629	3901	4018	3735	3469	3671	3611	4181	3462	3584	3233	5022	5136	3631
FBgn0015829	332	289	294	350	273	393	476	251	418	273	305	292	200	336	245	259	279	358	270	369	278	434	285	241
FBgn0015831	1	0	0	4	2	0	0	1	0	0	0	0	0	0	0	0	0	0	0	0	1	2	0	2
FBgn0015834	8646	7040	7224	10360	10142	9707	11168	9104	10342	9767	8681	9203	8709	8740	7477	8855	8168	9874	8172	8591	7763	10411	10735	7561
FBgn0015838	1848	1184	1318	1992	1549	1771	2169	1463	1795	1812	1720	1577	1400	1616	1380	1676	1427	1984	1742	2100	1639	2247	1491	1554
FBgn0015872	335	377	286	336	348	405	441	279	425	325	266	302	170	331	168	254	303	307	180	276	231	316	233	137
FBgn0015903	4046	2556	3216	4709	3813	4495	4755	3530	4275	3996	3825	3669	3141	3851	3768	4056	3338	4753	3925	4365	4122	5622	3963	3543
FBgn0015904	64	56	63	41	70	73	80	57	85	52	61	71	42	57	39	40	57	41	27	37	47	26	61	33
FBgn0015905	795	589	583	762	650	811	906	542	758	704	687	641	491	726	492	601	664	772	626	804	627	1018	575	627
FBgn0015919	110	107	136	128	138	109	151	121	156	120	81	94	83	108	76	97	94	90	87	75	97	97	96	48
FBgn0015924	3943.76	2896.63	3580.76	4349.55	3464	4715.7	5338.85	2628	4495.79	3834	4037.81	3870	1967	4004	2993.48	3345	3421	4817	3449	4456.81	3724	5357	3012	3244
FBgn0015925	1429	998	1182	1720	1259	1676	1653	1158	1573	1366	1330	1322	923	1516	1287	1338	1260	1673	1429	1575	1474	2031	1302	1259
FBgn0015926	3864	3352	3039.77	4608	4270	4756.53	4797.42	3491	4181.76	4464	3456.46	3716	3564.76	3618	3486	3602	3440.75	4476	3673.73	3685.74	3444	5150.2	4996	3946
FBgn0015929	6257	4645	4657	6979	6300	7057	7306	5158	6272	6196	6003	5540	4728	6032	5775	5984	5484	7401	6107	6758	5836	8773	6316	6050
FBgn0015946	0	0	0	0	4.29	0	0	0	1.58	0	0	0	0	0	0	0	0	0	0	0	0	0	0	0
FBgn0015949	2507	1525	2169	2769	2099	2867	3205	1819	2768	2131	2308	2030	1393	2370	1826	2089	2007	2513	2033	2490	2302	3013	1869	1658
FBgn0016013	73	66	71	92	80	103	132	71	125	107	88	104	70	147	59	83	102	130	75	79	96	118	109	76
FBgn0016031	2638	2926	2194	2766	2768	2686	3022	2061	2733	2305	2036	2149	1617	2391	1786	2009	1968	2435	1915	2191	1836	2370	1761	1533
FBgn0016032	115	135	109	88	133	116	140	118	102	97	87	89	93	104	69	64	77	74	65	89	76	52	83	56
FBgn0016034	1307	911	1076	1553	1270	1715	1736	1074	1451	1285	1362	1217	947	1545	1149	1252	1219	1678	1342	1577	1408	1889	1336	1229
FBgn0016036	15	14	10	23	19	29	18	9	26	11	22	21	21	18	18	16	14	25	18	15	15	37	14	28
FBgn0016038	1114	762	1015	1253	919	1404	1552	743	1293	1113	1091	975	619	1085	843	962	1010	1248	991	1244	1104	1357	998	903
FBgn0016041	4733	3242	3593	4895	4299	4716	5836	3906	4861	4181	4539	3993	4111	4500	3741	4336	3870	5435	4402	4989	4511	5774	4520	4015
FBgn0016047	24	32	34	44	35	24	51	23	45	45	18	38	14	32	26	28	26	20	20	16	22	27	24	12
FBgn0016053	2314.07	1568.3	1883.81	2809.17	1896.42	3210.03	3684.88	1396.03	2643.89	2655.44	2202.74	2215.85	1405.38	2174.95	1789.45	1996.68	2100.29	2797.15	2121.49	2593.42	1966.56	2921.65	2201.11	1850.9
FBgn0016054	45	42	42	55	54	49	138	38	79	55	63	72	30	67	35	45	54	89	40	72	65	80	44	37
FBgn0016059	4414	3629	3255	4513	3847	4421	4482	3294	4219	3588	3834	3517	2913	4167	3628	3795	3376	4562	3740	4547	3909	5627	3145	3327
FBgn0016061	147	164	147	160	188	151	162	107	133	110	97	114	99	143	94	115	109	102	79	83	109	78	108	60
FBgn0016070	33090	24580	25313	38257	29401	36707	36289	27863	33605	31047	30208	29678	24533	31919	32935	31956	26885	39452	31461	36470	33043	47340	30422	29954
FBgn0016075	4382	6156	3859	4526	7591	3661	7800	7778	8207	6666	7631	6508	7443	10342	6475	6991	8156	7580	6274	7398	6039	6495	8852	4049
FBgn0016076	2088	1726	1959	2299	2389	2873	2011	1625	2362	1802	1474	1575	1303	1736	1165	1207	1685	1431	908	1265	1402	1495	1690	788
FBgn0016078	1082	729	947	1229	1129	1165	1349	968	1178	1075	1013	1029	807	1053	901	927	859	1092	855	980	964	1150	1052	820
FBgn0016081	3318	2941	2790	3295	3644	3528	3208	2935	3438	2646	3096	2768	2617	3494	2979	2951	2882	3437	2959	3414	2923	4087	2613	2527
FBgn0016119	4123	4033	3036	4069	4086	3724	4766	3396	4323	3650	3652	3377	3090	4623	3030	3502	3815	4250	3598	4455	3686	3861	3907	2781
FBgn0016120	4993	4649	3854	5111	5854	5133	6736	4314	5588	5039	4745	4553	5062	6289	3892	4348	5469	5005	3768	4876	4216	5249	5829	3122
FBgn0016122	1858	1594.76	1637	2433	2687.14	2188.5	3162	2930.78	3233	2718	2741	2801	1852	2746.93	2207	2878	2587	3434	2510	3323	3092	3561	2949	2353
FBgn0016123	2411	3212.25	2074	2568.2	3225.34	2440	3701	2500	3563	2659	2839	3077	2670	4494.49	2378	2937	3612	3539	2788	3216	2973	3750	3835	2487
FBgn0016126	1245	918	1292	1471	945	1612	1906	653	1695	1204	1305	1312	522	1554	880	1101	1141	1532	966	1455	1152	1605	762	850
FBgn0016131	1226.97	982.98	1077	1403.95	1402.99	1400.98	1773	1064.98	1438	1324.98	1419.98	1194.97	1027	1341.98	1078	1307.98	1272.99	1532.96	1170	1469.97	1223.99	1578	1316.98	961.98
FBgn0016641	2392	1673	1607	2570	2036	2359	2703	1771	2325	2053	2102	2099	1691	2296	1882	2058	1820	2462	2253	2556	2141	3305	1835	2017
FBgn0016650	145	158	153	163	202	157	199	152	190	130	166	147	83	117	125	153	148	113	117	120	135	127	151	88
FBgn0016660	27	26	13	25	39	25	20	37	30	30	28	29	35	50	20	26	19	13	16	31	16	38	19	18
FBgn0016672	2604	2641	2249	2966	3767	3096	3515	3504	3177	3412	2684	2812	3450	2885	2342	2623	2612	2914	2403	2375	2254	3198	4572	2667
FBgn0016675	63	67	69	57	71	96	117	66	123	84	111	117	39	113	46	66	101	138	74	128	135	132	95	77
FBgn0016684	710	587	580	608	749	685	892	578	905	636	719	709	533	864	552	560	759	620	531	596	546	597	539	343
FBgn0016685	5218	4918	4482	5575	5064	5903	7728	4639	6358	5256	5950	5303	4510	6191	4528	5297	4842	6450	4970	6054	5357	7036	5303	4481
FBgn0016687	6901	5977	5965	8256	8651	8090	10762	7614	9257	8916	8255	8683	7181	8926	6837	7723	8228	9492	7085	8736	7953	9445	9188	6610
FBgn0016691	7764	7034	5690	7365	9449	7112	9405	7723	8202	7492	7284	7106	8158	9873	6360	7170	8782	7752	6320	7992	6720	7613	9377	5311
FBgn0016693	4230	4447	3664	4737	5695	4862	5573	4729	5149	4836	4428	4597	4822	4896	4059	4260	4443	5135	3929	4563	4130	5427	5365	3898
FBgn0016694	1540	1420	1490	1425	1504	1304	1248	1273	1448	845	1159	903	1348	1597	1187	1069	1123	1126	760	1223	1143	966	1158	594
FBgn0016696	4300	3327	3287	4456	3593	4667	4713	2827	4386	3469	3691	3497	2696	4117	3276	3371	3325	4322	3750	4314	4032	5007	2977	3142
FBgn0016697	4767	3901	4006	5388	5954	5785	6169	5261	5415	5511	4669	5168	5156	4933	4315	4648	4973	5720	4376	4577	4423	6463	5992	4652
FBgn0016698	688	572	581	814	727	681	839	599	741	728	692	642	631	698	569	659	564	772	669	649	599	756	640	614
FBgn0016701	1259	968	1191	1476	1057	1551	1647	770	1543	1313	1101	1189	674	1308	905	1006	1076	1336	1056	1308	1187	1497	932	886
FBgn0016715	157	156	120	127	184	154	259	196	266	169	238	219	187	279	178	196	259	293	145	296	240	275	247	177
FBgn0016726	4981	3983	4349	5671	4940	6347	8163	4383	6321	6623	4980	5233	4141	5118	3657	4308	5099	5547	4042	5224	4221	4545	5527	3449
FBgn0016754	1355	944	1060	1397	1283	1349	1384	1106	1429	1164	1201	1166	948	1211	1084	1015	1008	1397	1164	1363	1244	1643	1203	994
FBgn0016756	7976	7270	6781	9090	8822	8914	8866	7765	8966	7765	7204	7438	6258	8077	7117	7618	7198	8730	7591	8351	7230	9724	7814	6478
FBgn0016762	354	282	280	362	434	431	524	302	393	366	361	358	246	304	265	292	339	379	329	307	281	450	382	295
FBgn0016794	3995	2978	3428	4758	4501	5059	5113	3800	4334	4247	3676	3749	3230	3801	3450	3758	3645	4490	3705	4026	3555	5266	3986	3636
FBgn0016797	599	704	577	585	758	623	792	598	800	606	631	536	496	658	448	503	596	591	463	600	572	621	596	342
FBgn0016917	5946	4510	4728	6764	5846	6354	7168	5311	6988	5498	5844	5818	4443	6133	5674	5930	5338	6701	5590	6609	6193	8190	5146	4838
FBgn0016919	12	12	8	10.1	17	13.76	11	4	14	5	8	11	5	10	3.87	8	6	7.77	7	3	7	4	8	6
FBgn0016920	38	36	55	62	53	54	66	35	52	33	27	31	18	41	30	26	45	26	24	37	22	33	26	23
FBgn0016926	6421	5843	5988	7032	6773	6805	8102	5770	7897	6595	5505	5996	4737	5580	4594	5345	6008	6275	4888	5748	5639	7440	5841	4294
FBgn0016930	1451	1191	1213	1728	1674	1626	1794	1412	1524	1329	1358	1282	1312	1471	1349	1477	1329	1641	1432	1639	1393	1884	1351	1166
FBgn0016970	585	372	448	702.9	645	744	908	597	680	789	615	663	559	563	534	570.91	584	686	629.92	631.94	555	808	776	575
FBgn0016974	195	118	146	225	184	191	208	220	179	195	166	191	206	180	176	216	170	191	216	198	206	256	187	146
FBgn0016975	445	416.5	370.5	451.5	389.5	424.5	463.5	283.5	427.5	274.5	283.5	293.5	237	425	255	274.5	336.5	284	250	339.5	280	268	259.5	145
FBgn0016976	445	416.5	370.5	451.5	389.5	424.5	463.5	283.5	427.5	274.5	283.5	293.5	237	425	255	274.5	336.5	284	250	339.5	280	268	259.5	145
FBgn0016977	6053	2995	3504	5093	4080	5397	5231	3664	4374	3396	5185	3604	4008	4592	4592	4477	4299	5276	4592	6446	5228	8382	3136	4032
FBgn0016978	2763	2959	2288	3247	3247	3103	3620	2812	3056	3107	2528	2652	3226	2840	2317	2767	2676	3306	2631	2610	2547	3789	3610	2581
FBgn0016983	3673	2726	2894	3719	2913	4163	4878	2618	4064	3437	3449	3379	2448	3771	3143	3195	2992	4206	3123	3991	3488	4870	2891	2820
FBgn0016984	4609.93	3734	3607.85	5456.24	4845.54	5262.27	5568.39	4339.35	5113.15	4813.79	4769.67	4462.69	3944.4	4878.44	4241.06	4600.13	4240.93	5790.28	4823.27	5474.33	4919.72	6687.25	4753.68	4615.4
FBgn0017414	212	153	170	209	158	256	327	116	273	233	227	201	158	184	132	181	161	227	176	239	194	305	207	187
FBgn0017418	2742	2444	2324	2941	2785	2868	2845	2510	2826	2306	2354	2214	2195	2593	2390	2443	2417	2876	2403	2824	2566	3126	2462	2175
FBgn0017424	0	15.27	0	0	0	0	0	0	0	15.53	0	0	9.83	0	0	0	9.55	0	9.67	0	0	0	0	27.82
FBgn0017429	1106	975	977	1228	1230	1284	1609	1170	1395	1258	1127	1113	1083	1249	977	1055	1129	1296	1114	1207	1111	1469	1269	970
FBgn0017430	444	284	334	394	288	511	553	226	474	387	349	340	206	415	268	308	339	457	313	432.78	356	637	287	292
FBgn0017448	595	545	535	723	721	747	1036	631	1038	845	958	865	452	792	618	630	721	933	739	842	729	952	659	652
FBgn0017456	3	2	1	0	1	2	2	1	1	0	4	1	1	1	3	3	3	2	3	4	0	2	2	1
FBgn0017457	2244.02	1632.14	1721.01	2557.02	2251.01	2617.04	2986.01	1690	2341.01	2448.01	2039	2084.01	1845.01	2028.02	1692	1947	1960.01	2362.02	1922.02	2189.04	1928	2706.03	2304	1868.02
FBgn0017482	170.93	146.7	158.19	159.83	223.58	193.97	304.12	140.97	251.11	201.56	179.26	197.15	141.62	261.05	132.55	148.32	196.71	199.85	133.51	176.58	142.44	186.35	191.89	114.1
FBgn0017545	38317	26932	32220	42763	30607	45633	59211	22130	46811	38044	37628	36857	19410	43038	26172	32383	36004	43724	29076	36973	30909	47821	28524	26176
FBgn0017550	5027.33	4859.58	3903.34	5667.57	5448.01	5053.08	5786.3	4660.66	4873.85	4723.93	4852.61	4456.47	4184.74	4985.01	3914.03	4970.36	4262.7	5674.91	4802.79	5636.36	4566.55	6248.52	4747.63	4347.66
FBgn0017551	2352	1745	1684	2713	2221	2943	2965	2198	2337	2215	2018	1976	2128	2105	1840	2061	1918	2750	2115	2436	2312	3257	2366	2277
FBgn0017556	17	0	0	2	16	0	2	1	0	1	0	1	0	0	0	2	0	1	1	0	0	0	1	0
FBgn0017558	2805	2697	2499	3231	2933	3177	3745	2515	3387	2931	2794	2846	1961	2926	2633	3154	2827	3505	2926	3311	3131	4050	2917	2636
FBgn0017561	2619	2369	1906	2809	2934	2730	3610	3068	2944	2820	3175	2998	3349	3054	2947	3311	2746	3852	3398	3561	3416	4349	3176	2978
FBgn0017566	10022	12956	8791	11127	15187	9752	12814	13238	11808	11491	10531	10706	13976	13678	9820	10780	12571	12065	9210	10496	9417	12068	16050	8262
FBgn0017567	2653	2428	2134	2711	2517	2628	3198	2332	3087	2423	2324	2512	2029	3191	2296	2360	2667	2736	2401	2908	2511	3007	2616	1924
FBgn0017572	1743	1726	1534	1969	1825	1784	2233	1512	2047	1687	1744	1662	1416	1700	1485	1664	1581	1998	1568	1921	1708	2186	1744	1424
FBgn0017577	6284	5042	4731	6868	5837	6697	7058	4857	5925	5724	5772	5205	4564	5827	5204	5881	5427	7007	5985	6184	5522	8392	5829	5842
FBgn0017578	512	384	475	539	412	634	681	295	610	503	462.99	404	297	507	344	425.16	366	511	392	522	492	638	347	376.99
FBgn0017579	37735	26884	31357	42701	41130	42646	54720	36279	47804	49618	39074	42959	35514	38538	30073	35523	36082	39420	34430	35744	32989	42743	52710	30595
FBgn0017581	34056	26926	29777	37402	31661	36559	36626	30004	37124	30189	29074	30140	24294	31094	28457	30596	27459	33940	29108	32471	31222	37903	32381	25201
FBgn0017590	112	92	78	76	104	98	103	56	120	47	54	59	45	85	54	59	87	49	50	79	59	53	73	20
FBgn0019624	13909	14828	9964	15011	19388	13006	16644	18627	14581	15365	13154	13444	19942	18147	12485	13966	16280	14365	11885	13593	12357	14907	21341	10866
FBgn0019637	2646.18	2248.04	2147.33	3086.96	2872.85	3063.15	3413.22	2347.57	2965.08	2840.73	2458.17	2604.18	2110.52	2524.31	2257.29	2600.98	2471.26	3228.9	2517.33	2813.25	2542.1	3443.58	2953.92	2423.19
FBgn0019643	1015	1209	891	1000	1306	919	1425	980	1351	1110	1023	1040	1056	1503	869	1091	1427	1227	957	1144	1070	1233	1417	715
FBgn0019644	9342	11518	6912	9035	12366	8062	11584	9792	9441	9377	8694	8353	11676	12309	7475	8846	11060	9066	7320	8728	7176	9035	12424	6363
FBgn0019650	52	52	53	57	43	67	85	36	50	38	60	34	20	51	34	45	60	58	29	45	38	38	41	26
FBgn0019660	2	0	0	2	0	2	0	0	2	3	0	2	0	1	0	1	2	2	0	0	2	0	1	0
FBgn0019661	45	11	35	9	17	12	19	9	21	4	11	12	2	5	0	12	3	9	15	6	2	6	6	2
FBgn0019662	762	627	625	804	709	852	985	598	795	705	636	746	543	720	593	630	600	767	587	765	636	917	594	477
FBgn0019686	7962	5516.54	5817	8805.81	6131	9332	9900	4832	8324	7391	6989	6850	4711	7632	6323	6888	6391	9025	6940	8056	7126	10904	6155	6373
FBgn0019809	2	1	0	3	0	0	7	0	0	3	5	5	0	1	0	1	0	0	0	0	0	0	2	1
FBgn0019828	9	0	0	0	1	0	1	0	0	0	0	0	0	0	0	0	0	0	0	0	0	0	0	0
FBgn0019830	2315	2459	1800	2589	2826	2562	3280	2287	2756	2693	2364	2405	2750	3152	2208	2537	2750	2813	2263	2532	2330	2960	3439	2027
FBgn0019890	2951	2570	2526	3324	2741	3317	3266	2231	3121	2372	2521	2649	1705	2565	1955	2451	2301	2726	2285	2675	2354	3122	2116	1891
FBgn0019925	3636	3346	3091	3629	3687	3877	4261	3156	3693	3416	3255	3223	2457	3488	2811	2919	2942	3689	2969	3519	3120	4018	3209	2706
FBgn0019928	88	90	98	38	141	51	173	216	199	100	189	190	344	305	234	294	269	319	170	243	198	187	296	163
FBgn0019929	461	476	411	449	481	518	669	395	709	534	515	545	240	465	257	321	408	379	261	301	291	327	366	200
FBgn0019932	476	307	405	573	450	570	748	261	599	462	499	486	246	579	388	430	435	596	412	551	482	649	321	365
FBgn0019936	14477	15793	12025	15190	13496	16332	21737	13668	18738	15471	15638	15055	11496	15135	10681	12805	12481	16092	13025	15862	13442	16833	13423	10713
FBgn0019938	2183	1623	1744	2114	1969	2209	2743	1844	2584	2020	2272	2216	1692	2627	2172	2155	2007	2699	2225	2664	2157	2940	1883	1731
FBgn0019940	507	485	394	815	1062	908	1032	825	1028	914	689	798	498	370	265	591	694	546	455	463	530	599	1306	499
FBgn0019949	645	624	524	827	601	751	829	536	831	643	623	551	511	696	565	577	572	737	621	695	618	898	664	589
FBgn0019952	257	250.96	226	232	352	266	405	362	466	352	305	381	293	447	267	348	375	413	302	316	344	372	385	261
FBgn0019957	4085	4487	3329	4361	5168	3940	4969	3991	4437	3902	3694	3684	3828	4974	3471	3867	4432	4470	3451	3909	3342	4211	4593	2739
FBgn0019960	4916	4452	3870	5148	5214	4837	6232	4426	5523	4618	4860	4513	3926	5886	4106	4705	4906	5648	4506	5289	4735	5955	5068	3960
FBgn0019968	2188	1958	2011	2448	2624	2543	2575	1962	2738	1931	2266	2102	1640	2349	1868	2101	1960	2141	1881	2166	2052	2437	1885	1457
FBgn0019972	1821	1535	1403	2212	2068	2208	2223	1651	1960	1868	1755	1689	1631	1754	1618	1746	1587	2239	1728	2079	1827	2506	1807	1678
FBgn0019982	1694	1668	1317	1722	2069	1931	2229	1698	1878	1964	1582	1672	1922	1807	1336	1549	1911	1800	1410	1546	1470	1955	2189	1377
FBgn0019985	65	36	64	79	42	73	89	24	63	41	50	34	23	55	51	33	48	54	33	63	44	68	25	20
FBgn0019990	2489	1879	1921.59	2731.88	2318	2609.56	2761.15	1979.01	2277	2279	2230.91	2110	1772	2416.78	2089	2362	2077.89	2703	2426	2574	2319.45	3359.01	1915	2124
FBgn0020018	822	860	727	1039	1130	999	1178	832	976	1045	878	983	1009	955	799	926	883	1011	878	859	857	1130	1226	847
FBgn0020224	4370	3227	3346	5070	4202	4808	4820	3439	4429	4164	3805	3981	3423	4020	3906	3868	3651	4996	4040	4596	4218	5768	4024	3864
FBgn0020235	13504	15013	10469	13840	19266	12292	16356	16756	14748	15177	13182	13251	17195	17768	12335	13941	15993	14514	12287	13307	11460	14406	19702	10600
FBgn0020236	7491.98	6936	6016	7782	9041	8002	10381	8219	10107	8454	9453	9683.01	7824	10493	8023	9551	10835	12190	8608	11475	10449	13066	8886	8144
FBgn0020238	16167	13698	14221	18177	17937	17395	23986	12440	18236	16736	17816	16390	11431	16290	13184	15648	14859	19678	14240	18962	16243	19799	14970	13632
FBgn0020248	794	541	645	839	684	913	1287	625	1013	819	966	967	697	841	700	891	779	1102	860	986	794	1179	713	700
FBgn0020249	2350	2018	1994	2681	2584	2747	2864	2004	2652	2491	2180	2303	1934	2229	1885	2115	2087	2414	1814	2042	1856	2450	2534	1765
FBgn0020251	805	700	607	777	743	767	907	623	793	659	745	674	602	887	663	649	730	879	729	925	737	906	576	524
FBgn0020255	17778	13730	14718	21411	21144	19344	22100	19075	19595	19503	17140	17853	18101	19080	17430	18876	16989	21527	17638	19685	17956	23167	19730	16381
FBgn0020257	374	296	354	313	331	330	387	247	382	301	302	283	190	352	191	234	265	272	240	260	292	306	273	165
FBgn0020258	22	14	20	11	22	14	18	16	16	14	14	13	4	18	7	3	6	18	7	10	5	11	11	7
FBgn0020261	5206	4466	3948	5988	6168	5644	5655	5384	5096	5276	4795	4692	5342	5266	5099	5213	4875	6145	5235	5710	5019	7070	6027	4968
FBgn0020269	171	216	181	184	215	151	183	162	193	152	112	140	136	174	78	127	146	131	88	99	83	93	167	61
FBgn0020270	1766	1549	1534	2034	1774	2200	2181	1562	1989	1949	1586	1679	1204	1627	1404	1521	1585	1851	1576	1844	1630	2158	1543	1471
FBgn0020272	1309	995	963	1448	1358	1463	1527	1152	1266	1384	1177	1184	1170	1323	1137	1158	1173	1372	1268	1344	1165	1632	1387	1224
FBgn0020277	45	41	46	37	35	49	81	50	53	74	44	48	15	77	40	57	45	31	38	23	40	37	59	16
FBgn0020278	1318.83	1287.14	1073.1	1575.81	1682.57	1714.62	1699.25	1311.88	1634.24	1352.64	1451.44	1442.53	1261	1181	1086.67	1275.8	1099.88	1505.33	1261.14	1411	1377.38	1942.52	1233	1135.16
FBgn0020279	23722	23248	18468	26436	31238	23684	26524	29904	24656	25076	23957	23852	27490	25130	23524	25856	22970	30613	25553	27553	23754	32713	28458	23771
FBgn0020280	2	0	0	0	1	1	1	0	0	0	0	0	0	0	0	0	0	0	0	0	0	0	0	0
FBgn0020294	316	381	250	308	344	283	361	269	315	251	240	240	163	327	215	275	239	275	246	247	276	263	288	135
FBgn0020299	588	557	438	634	575	547	596	530	682	550	451	418	348	452	364	327	404	370	335	389	380	454	499	231
FBgn0020300	88	64	60	55	57	76	89	49	77	75	61	69	35	90	46	52	66	78	65	65	64	87	62	53
FBgn0020304	4519.23	4025	3778	5066.36	4843	5460	5626.08	4306	5488.22	4792.02	4305	4343	3664	4193	3605.39	3823	3895	4321	3890	4297	4001	5267.23	4508	3142
FBgn0020305	1157	835	845	1419	1118	1408	1591	838	1314	1214	1109	1090	980	1153	920	1058	1048	1299	1034	1096	896	1482	1230	1098
FBgn0020306	16673	12065	12209	17042	14698	16477	17692	12861	16584	13433	15934	13591	11708	17035	14482	15268	14139	18950	15483	19023	15174	22572	12462	12731
FBgn0020307	298	345	264	276	342	326	357	333	398	297	306	292	263	421	241	219	311	257	213	300	274	257	348	172
FBgn0020309	6690	5370	5069	7656	7591	7088	7576	7781	7133	6684	6641	6439	7537	6742	6300	6752	6049	7298	6738	7069	7011	9365	7440	5977
FBgn0020312	2013	1550	1493	2358	2217	2261	2407	2171	2136	2156	2133	2116	1974	1985	1911	2114	1677	2423	2255	2359	2124	3210	2147	2175
FBgn0020369	4899.98	5776.92	4435.98	5712.99	6286.98	5822	7170.99	4759.96	5840.98	5666.98	5194.98	5463.99	4417.89	5796.95	4373.96	4840.95	5267.97	6520.96	4747.98	5226.99	4611.94	6524.98	5234.9	4759.98
FBgn0020370	10274	9206	7973	11432	12265	10818	11541	10328	10595	10297	10041	9652	9351	10816	9971	10678	9858	12856	10345	11202	9599	13955	10334	9773
FBgn0020371	2	0	0	0	4	0	0	0	0	0	0	0	0	0	0	0	0	0	0	0	0	0	0	0
FBgn0020372	266	373	211	298	272	277	293	170	265	214	202	172	151	241	124	168	221	173	152	166	143	166	189	98
FBgn0020376	0	0	0	0	0	1	0	0	1	0	0	0	0	0	0	0	0	0	0	0	0	0	0	0
FBgn0020377	7	0	1	0	0	0	0	1	1	2	0	1	0	0	0	3	0	0	1	0	0	0	0	0
FBgn0020378	140	149	125	128	156	83	144	155	176	152	114	120	114	128	81	120	123	112	83	86	90	106	154	64
FBgn0020379	1104	1033	895	1224	1260	1143	1108	1168	988	944	925	964	1032	996	999	1028	889	1058	1041	1044	1007	1314	1071	876
FBgn0020381	568	626	536	723	669	616	819	615	708	620	578	670	443	577	453	474	522	631	498	542	496	631	547	465
FBgn0020385	2755.14	2540.15	2313.36	2533.24	3531.34	2646	4194.93	3159	3882	3076.51	3512.18	3687.33	4052	4795.28	3289.24	4141.13	4397.2	5002.73	2775	3972.25	4208.3	4670.67	3587.43	3226.08
FBgn0020386	6320	5396	4920	7287	6503	6679	7261	5558	6472	5955	5634	5659	5285	5762	4990	5959	5128	6685	5634	6322	5618	7782	5419	5038
FBgn0020388	2360	2168	1866	2896	2616	3206	3067	2021	2696	2593	2080	2284	1893	2262	1843	1939	1969	2454	1851	2022	1993	2747	2352	1916
FBgn0020389	1271	1247	997	1275	1659	1348	1789	1553	1609	1435	1444	1368	1523	1630	1296	1471	1331	1738	1363	1555	1380	1768	1717	1346
FBgn0020391	76	82	78	81	99	88	94	72	111	85	87	103	51	59	57	79	75	89	67	79	76	99	68	42
FBgn0020392	4203	3350	3422	4996	4609	4879	5020	3685	4797	4255	4191	3949	3505	4604	3955	4166	3921	5259	4242	4686	4288	6203	4242	4019
FBgn0020399	8	0	2	1	11	1	1	0	1	0	0	0	0	1	0	0	1	0	1	2	0	0	0	0
FBgn0020407	990	706	788	1129	972	1105	1143	879	1050	1044	850	785	826	961	846	876	861	1090	925	1021	971	1257	1007	950
FBgn0020412	2092	1684	1641	2180	1910	2089	2664	1681	2406	1987	2253	1910	1572	2019	1648	2065	1663	2536	2050	2505	2265	2921	1702	1840
FBgn0020414	2872	2954	2815	2977	2959	3777	3649	1910	3167	2627	2244	2429	846	1389	956	1085	1198	1202	883	1055	979	1182	1095	677
FBgn0020415	2698	2343	2407	2798	2691	3137	3791	2362	3605	3076	2777	2903	1366	2466	1699	2200	2079	2580	1943	2253	2098	2580	1850	1735
FBgn0020416	1069	1005	1268	1138	993	1527	1448	567	1353	987	823	1001	243	593	414	404	413	433	362	392	414	557	275	275
FBgn0020429	5	6	2	4	3	5	6	2	6	6	5	5	2	6	3	3	3	6	0	1	4	3	4	2
FBgn0020440	1207	889	889	1309	946	1356	1363	716	1295	965	1103	1000	616	1196	982	1010	956	1390	1060	1300	1227	1685	735	929
FBgn0020443	7599	7275	5930	7948	7811	7920	8962	7895.99	8108	7286	7759	7454	7868	7879	6934	7691	6764	8832	7374	8410	7750	9832	7693	6374
FBgn0020445	2159	1743	1606	2394	2088	2495	2485	1973	2347	2091	2338	2119	1978	2145	2011	2293	1778	2685	2279	2660	2424	3342	1891	2059
FBgn0020493	623	516	514	747	616	713	807	626	841	713	626	663	527	701	583	565	649	696	606	724	696	855	604	495
FBgn0020496	8418	8224	6944	9633	9393	8078	9250	7748	7774	7990	7411	7020	7654	7452	7105	8181	7024	9062	7037	8440	7678	9681	8814	7198
FBgn0020497	6362	4692	4824	7060	5915	6742	7210	4813	6473	5209	6051	5454	4097	6885	5855	6156	5468	7791	6263	7343	6131	8860	4690	5494
FBgn0020503	2742	2568	2277	2615	2277	2764	3250	1628	2874	2008	2386	2004	1281	2606	1651	1926	1969	2392	1730	2321	1904	2534	1586	1324
FBgn0020506	71	31	11	30	130	50	114	140	65	50	127	173	344	175	187	342	174	403	180	271	227	459	92	91
FBgn0020508	814	815	1095	439	1739	568	2348	2360	1340	1425	1397	1744	1508	1416	744	1328	939	1233	1074	813	909	1101	757	387
FBgn0020509	34	0	0	0	39	0	1	1	1	0	0	1	2	2	1	0	0	0	0	0	0	0	0	0
FBgn0020510	2436	1725	1916	2862	2487	2680	2739	2326	2492	2351	2230	2239	2108	2261	2074	2187	2043	2641	2219	2554	2297	3183	2431	2129
FBgn0020513	3354	3148.86	2983	3295	4429.91	2955.99	4624.99	5016.01	4712	3793.98	4419.96	4691	5160	6112.01	4111	5060	5037	5760	3695	4772	4908	5468	4818.01	3608
FBgn0020518	0	0	0	0	0	0	0	0	0	0	0	0	0	0	0	0	0	0	0	0	0	0	0	0
FBgn0020521	839	1164	769	810	1185	818	1286	1375	1293	1235	972	1009	862	1190	719	842	1015	869	725	854	785	864	1122	476
FBgn0020545	3845	4030	3405	4664	5798	5394	5160	4199	4746	5188	3205	3936	3199	2803	2296	2723	2906	2850	2632	2484	2569	3381	4540	2567
FBgn0020546	1	3	3	0	1	0	0	0	1	0	0	0	1	1	0	1	0	0	0	0	0	1	0	0
FBgn0020556	0	0	0	0	0	0	0	0	0	1	0	1	0	0	0	0	0	0	0	0	0	0	0	0
FBgn0020616	1471.93	1231	1054	1712.98	1243	1534.97	1729	1016	1560	1319	1242	1196	876	1409.98	1173	1329	1207	1499.96	1332	1540.98	1372	1999	1053	1172
FBgn0020617	14	19	5	15	8	4	18	11	6	11	11	14	5	8	5	14	7	11	9	4	14	7	18	6
FBgn0020618	47781	46956	41292	54267	64821	50123	66345	65146	62347	61130	50689	55535	64715	55461	48631	53377	53477	56619	48998	52990	51348	58567	77491	41868
FBgn0020620	2464	1782	1875	2742	2317	2530	2844	1980	2409	2399	2042	2142	1689	2137	1901	2209	1925	2520	2052	2296	2130	2981	2077	1952
FBgn0020621	4085.63	3744.79	3126.4	4333.23	3571.74	4488.01	4467.51	3133.96	4169.38	3485.83	3604.64	3458.93	2751	3860.76	3225.84	3385.66	3281.49	3839.89	3378.71	3905.36	3458.62	4622.97	3483.91	2753.72
FBgn0020622	2533	2104	2003	2807	2220	2606	2914	1669	2612	1973	2377	2073	1664	2355	2032	2299	2087	2937	2224	2864	2492	3139	1794	2078
FBgn0020626	4348	4068	3449	4972	5301	4896	5321	5162	5185	4958	4435	4597	4639	4701	4097	4439	4210	5234	4073	4615	4408	5519	5247	3854
FBgn0020633	5387.1	4396.87	3921.83	6308.36	5723.5	5843.1	6018.36	5065.1	5301.42	5616.66	5067.83	4985.43	4964.89	5078.31	4914.16	5373.34	4632.79	6401.81	5435.44	5587.96	4947.52	7387.8	5839.67	5444.75
FBgn0020637	5	6	0	1	13.59	0	5	6	6	0	6	8	7	13	6	15	18.77	13.08	10.8	13.86	8.54	16	9.13	5
FBgn0020638	1	0	1	1	1.41	2	0	0	0	0	0	0	0	0	0	0	2.23	0	0	1.07	1.24	0	0.7	2
FBgn0020639	0	0	0	0	0	0	0	0	0	0	0	0	0	0	0	0	1	0	0	0	0	0	0	0
FBgn0020640	0	0	0	0	0	0	0	0	0	0	0	0	0	0	0	0	0	0	0	0	0	0	0	0
FBgn0020641	0	0	0	0	0	0	2	0	0	0	1	1	0	0	0	0	0	0	0	0	1	0	0	0
FBgn0020642	1	5	2	6	12	3	10	14	12	15	6	13	1	4	4	8	6	4	5	1	4	4	3	1
FBgn0020643	0	0	0	0	0	0	0	0	0	0	0	0	0	0	0	0	0	0	0	0	0	0	0	0
FBgn0020644	0	0	0	0	0	0	0	0	0	0	0	0	0	0	0	0	0	0	0	0	0	0	0	0
FBgn0020645	0	0	0	0	0	0	0	0	0	0	0	0	0	0	0	0	0	0	0	0	0	0	0	0
FBgn0020646	0	0	0	0	0	0	0	0	0	0	0	0	0	0	0	0	0	0	0	0	0	0	0	0
FBgn0020647	4538	5073	3449	4818	5378	4522	4335	4225	4348	4023	3874	3702	3914	4281	3365	3843	3718	4066	3524	3917	3627	4665	4477	3237
FBgn0020653	11567.5	11250.8	9106.39	12617.5	15050.3	13150.6	14215.7	12698.5	13147.7	12225.5	11905.6	11991.4	12547.1	12678	10715	11787.8	11511.7	13690.6	11866.9	12328.9	11174	15025.4	13383.1	10660.7
FBgn0020655	2609	2373	2038	2695	2725	2901	3220	2154	2774	2543	2551	2325	1976	2631	1976	2373	2297	2990	2386	2676	2428	3143	2455	2103
FBgn0020660	1619	1106	1565	1679	1017	2192	2861	601	2125	1239	1743	1376	466	1848	1012	1237	1444	2090	1232	2083	1534	2379	748	1057
FBgn0020762	860	716	966	816	957	977	1089	826	1196	950	866	1014	521	876	617	709	672	790	663	802	677	759	736	429
FBgn0020764	4176	3953	3385	4356	4360	3940	4313	3763	4675	3752	3292	3327	3511	4200	3394	3394	4053	3782	3279	3554	3776	4201	4892	2691
FBgn0020765	7	108	6	11	59	2	33	33	25	33	50	21	24	66	20	17	51	20	7	18	12	14	12	6
FBgn0020767	1558	1651	1215	1575	1631	1528	1816	1173	1533	1493	1460	1353	1391	1487	1337	1400	1375	1628	1358	1478	1450	1807	1419	1193
FBgn0020880	28	10	19	29	25	28	28	18	16	23	23	18	13	8	8	6	10	4	11	2	8	10	4	0
FBgn0020887	5122	3925	4107	5878	5189	5675	5869	4592	5243	5340	4716	4600	4293	4869	4588	4881	4374	5845	4746	5451	4794	6946	5333	4709
FBgn0020906	985	777	810	384	6128	987	4590	5398	1612	1174	3564	2148	7395	5299	2347	6706	4869	8444	6075	4951	4931	4285	828	1678
FBgn0020907	455	577	382	397	513	346	519	461	471	381	406	392	440	640	326	373	484	412	314	391	378	430	381	256
FBgn0020908	3222	3488	2361	2860	2274	2942	3045	793	1900	1039	1119	786	877	3358	826	1448	2456	1399	959	1601	865	1166	1049	372
FBgn0020909	544	430	423	570	585	545	779	439	614	604	546	526	422	555	441	529	461	658	458	523	438	688	524	421
FBgn0020910	78173.9	69104	69430.8	89946.9	105989	77815.9	95399.9	104669	96397.9	94148.9	78654.8	87878.9	101590	86218.8	77956.8	87065.8	78387.8	89485.8	77269.9	78956.9	74866.9	93513.9	115558	64952.9
FBgn0020912	336	301	302	238	384	303	328	334	453	279	340	308	329	395	300	267	348	299	262	251	321	308	393	181
FBgn0020930	1285	1134	1070	1399	1408	1463	1710	1072	1376	1445	1069	1276	1128	1255	1005	1075	1181	1272	1088	1163	1042	1503	1333	1057
FBgn0021738	5	1.18	3	6	0	2	4	0	2	0	4.6	1.12	1	2	2	1	0	1	1	2.98	1.37	0	0	0
FBgn0021742	0	0	1	1	1	3	1	1	3	1	0	1	1	3	0	1	0	1	0	0	1	1	2	1
FBgn0021750	861	750.71	661	1019	925	978	1016.67	811	975.5	904.8	808	750	720	857	766	798	812.88	996	809	902	860	1097	893	818
FBgn0021760	5038	3683	3748	5283	4642	5165	5259	3690	4598	4056	4321	3975	3373	4658	4071	4419	3927	5297	4504	5089	4207	6301	3757	3906
FBgn0021761	3769.81	2773	2660.94	3883.11	3456	3711.66	3806	2652.6	3425.75	2808	3632.92	2908.32	2438.49	4058.3	3320.96	3595	3126.78	4318.54	3669.21	4397.41	3415.51	5244.22	2426.54	3215.51
FBgn0021764	4095.99	2939.99	2832.98	4425	3554	4348	4202.99	2946	3793	2921.98	3656	3046	2563	4005	3386	3613	3323	4315	3566.99	4316.99	3576.99	5374	2774	3203
FBgn0021765	8284	9559	6098	9576	12548	8356	10948	11561	8972	10460	8779	9013	12540	9048	7502	8756	9141	9756	8033	8207	7353	10880	13199	8400
FBgn0021767	58	36	50	61	69	43	42	63	52	43	30	48	40	52	31	35	54	26	34	48	23	37	55	23
FBgn0021768	1167	890	989	1294	992	1419	1910	722	1412	1116	1262	1051	672	1254	850	1053	1175	1522	942	1287	1065	1644	879	914
FBgn0021776	127	71	126	59	55	48	87	53	88	66	50	55	41	42	45	50	37	44	71	38	43	33	66	34
FBgn0021795	3824	3640	3380	3657	4052	3798	4621	3661	4264	3667	3855	3655	3210	3828	2791	3359	3158	3948	3135	3401	3200	3867	3547	2871
FBgn0021796	2125	1630	1355	1938	1874	1933	2252	1798	2151	1818	1993	1898	1548	2183	1749	1939	1909	2315	1921	2289	1868	2850	1613	1663
FBgn0021800	1365	1185	1184	1447	1332	1179	1723	1081	1322	1141	1444	1145	1108	1343	1081	1451	1173	1626	1188	1544	1366	1642	1152	1131
FBgn0021814	906	779	877	1149	1186	1318	1399	1017	1210	1222	1003	1083	887	994	737	826	918	990	736	851	889	1083	1170	744
FBgn0021825	1849	1734	1609	1956	2233	2109	2312	1742	2145	1867	1825	1890	1677	1910	1644	1776	1694	2151	1615	1831	1792	2143	1871	1512
FBgn0021847	1762	1466	1389	1973	1811	2082	2105	1573	2029	1869	1640	1630	1409	1770	1573	1702	1544	2010	1581	1777	1637	2192	1740	1505
FBgn0021856	618	462	499	762	662	809	924	598	785	641	653	645	520	695	554	582	605	760	618	707	658	863	648	565
FBgn0021872	10425	10492	9520	12180	13056	13946	15580	10473	13783	11801	9882	10840	9174	10730	6971	8111	9703	9695	7228	8665	8528	10917	10807	6862
FBgn0021874	661	711	619	796	931	767	1108	747	970	916	739	778	680	852	595	686	762	779	596	623	649	774	892	552
FBgn0021875	521	365.66	459.27	535.25	491.41	604.27	864	450.18	660.35	532.27	506.15	481	382.22	525.09	366.1	464.2	457.22	558.26	423.1	546.21	427	644.34	551.45	381
FBgn0021895	1927.26	1812.23	1610.42	2052.53	1882.91	2298.56	2505.56	1564.46	2274.89	1804.36	1921.67	1704.39	1439.1	1928.67	1478.97	1675.44	1694.74	2224.34	1705.73	2049.7	1928.67	2494.44	1877.67	1457.58
FBgn0021906	8346	10109	6593.14	8086	10075	7528	9689.08	8137	8521	7697	7221	6733	8859	10109	6529	7554	8637	7577.07	6630	7543	6436	8119	10627	5417
FBgn0021944	2246	1814	1709	2529	2272	2700	3030	1938	2584	2492	2265	2271	2025	2412	1949	2255	2185	2593	2123	2305	2177	2933	2560	2055
FBgn0021967	3307	4674	2768	3652	4831	3441	4870	4492	4201	4090	3734	3664	4606	4736	3273	3679	4204	3873	3163	3734	3359	3890	5373	2802
FBgn0021979	4930	4841	4169	5559	5963	5371	6155	5178	5408	5400	4720	4785	4601	5094	4235	4968	4848	5491	4510	5059	4737	6169	6331	4500
FBgn0021995	2025	1725	1628	2262	2055	2323	3042	1637	2447	2030	2179	2114	1478	2406	1693	1985	1924	2539	1927	2257	1828	2521	1920	1573
FBgn0022023	7939.18	6760	7085.27	9996.94	10556.1	8785.35	10287.5	9774.23	9349.38	10214.6	7778.42	8758.41	9492.45	7849.22	7329.27	8258.9	7833.22	8717.3	7461.2	7524.18	7308.13	9366.15	11306.1	6502.24
FBgn0022027	616	789	581	728	724	794	973	642	764	786	634	702	580	615	472	565	608	719	485	543	486	729	729	571
FBgn0022029	1778	1095	1627	1947	1789	2045	2342	1490	2099	1849	1723	1714	1147	1905	1622	1607	1609	2070	1732	1937	1734	2325	1590	1361
FBgn0022069	3194	2617	2461	3299	3164	3353	4066	2752	3496	3146	3139	2945	2383	3467	2731	3054	2937	3874	3206	3420	3018	4075	3035	2859
FBgn0022097	4805	5051	4149	5368	6052	5425	7568	5031	6123	5912	5063	5235	5207	5840	3983	4416	5154	5359	3835	4341	4006	5750	6070	3799
FBgn0022153	3594	2835	2791	3833	3472	3707	3916	2982	3783	3189	3263	3057	2668	3662	3177	3340	3103	3935	3382	3762	3427	4683	3178	2915
FBgn0022160	4701	7271	3734	4176	6365	3290	4632	4650	4564	4071	3803	3539	5110	6445	3411	4007	5972	3424	3213	3829	3349	3852	6125	2093
FBgn0022213	4627	3149	3369	4909	3553	5669	5793	2825	4900	3957	4394	3931	2329	4826	3567	4143	3789	5728	4356	5354	4344	7412	2835	4070
FBgn0022224	95	73	86	98	135	119	127	115	102	131	98	106	90	98	88	100	100	115	92	132	69	88	87	95
FBgn0022238	1015	747	921	1186	783	1230	1593	643	1182	980	1045	879	600	994	809	854	818	1269	907	1256	1069	1452	743	792
FBgn0022288	2839	2312	2152	3125	3095	2814	3529	2803	3142	2817	2717	2691	2676	2935	2520	2795	2598	3439	2750	2887	2649	3741	3146	2550
FBgn0022338	6516	4555	5423	8466	7152	8526	9051	5666	7234	7924	6523	6388	5602	6230	5908	6182	6302	7780	6049	6883	6336	9312	7711	6212
FBgn0022343	3202	2944	2683	3640	3331	3801	5101	2675	3886	3793	3538	3335	2842	3599	2595	3152	3343	3783	2879	3727	3211	4075	3499	2611
[truncated: 15,808 more rows]

## Sheet: Ecc15_infec_time_course_Counts
gene_ID	Ecc15.12.1	Ecc15.12.2	Ecc15.12.3	Ecc15.24.1	Ecc15.24.2	Ecc15.24.3	Ecc15.48.1	Ecc15.48.2	Ecc15.48.3	Ecc15.72.1	Ecc15.72.2	Ecc15.72.3	PBS.12.1	PBS.12.2	PBS.12.3	PBS.24.1	PBS.24.2	PBS.24.3	PBS.48.1	PBS.48.2	PBS.48.3	PBS.72.1	PBS.72.2	PBS.72.3
FBgn0000003	646.95	519	317	386.5	895	448.5	353	467.5	547.5	834.78	373.5	394.5	549.5	368	251.5	475.5	330	707.5	325.5	355.5	203.5	252.5	787	352
FBgn0000008	911	636	789	1061	1068	1023	1088	1196	1191	1064	1004	981	1018	966	944	1080	813	1217	1081	1131	1187	1427	1305	1010
FBgn0000014	203	173	179	127	171	163	160	118	189	135	154	146	129	176	125	128	138	146	107	137	120	148	135	75
FBgn0000015	63	81	66	72	77	70	74	70	113	68	59	47	40	105	41	36	63	62	53	62	41	56	51	36
FBgn0000017	4682	3852	3425	5080	4532	4646	4967	3849	4356	4162	4281	3933	3762	4348	3846	4299	3896	5162	4397	5090	4413	6323	4227	4174
FBgn0000018	284	210	251	268	293	284	423	247	363	276	301	323	190	285	238	291	235	330	243	307	320	338	263	227
FBgn0000022	0	0	2	0	0	1	0	0	6	1	0	0	0	0	0	0	0	1	3	2	1	0	0	2
FBgn0000024	538	573	506	565	583	538	497	443	580	362	415	385	314	488	371	413	472	394	284	399	378	405	356	191
FBgn0000028	17	14	19	17	30	12	22	14	20	11	10	10	11	25	6	20	11	3	5	8	6	18	10	10
FBgn0000032	1974	1379	1621	2354	1789	2209	2941	1508	2195	1977	2037	1856	1346	2107	1646	1979	1756	2530	1935	2324	2053	2948	1680	1770
FBgn0000036	25	24	35	19	17	33	29	13	13	16	17	8	15	19	20	19	22	16	8	31	19	20	7	11
FBgn0000037	142	160	159	212	166	174	160	156	191	161	141	136	105	134	116	124	128	104	93	99	112	110	134	55
FBgn0000038	306	323	286	348	238	290	360	191	323	204	281	229	151	260	196	207	223	202	169	206	189	196	218	117
FBgn0000039	60	62	46	68	64	74	55	36	69	61	40	54	27	65	34	39	48	48	33	31	33	47	64	16
FBgn0000042	68266.9	78944.1	60593	82306	114055	79169	99264	111916	95483	93832	84855	94968	83452.9	73384.9	68195.9	70880	67280	83460.9	66596	74424	74619.9	86238.9	86370	68303
FBgn0000043	6632	6231	6474	7982	9829	7983	12312	9864	11952	9594	10770	10349	5251	7452	6141	6385	6343	8575	6416	7982	7890	9293	6324	6694
FBgn0000044	10612	15078.4	10991	10985	20552	9715	16523	19901.6	16273.1	13769	14467	13500	22888	22449.1	16689.2	21000	18057.2	20956.5	14275.2	15980	16079	14166.4	16728.9	7946.07
FBgn0000045	5655	9456.09	3810	4552	8908	3648	3903	6516	4093	3198	3840	2927	9000	8832	5144	6149	8035	5593	4959	5939	4623	4746	8137	2403
FBgn0000046	4187.07	5688.4	3583	3905	6390	2982	4562	5892	4613	3897	3726	3734	4998.06	5642.08	3696.06	4709	4882	4288.11	4021	3988	3932.06	3421	5109	2224
FBgn0000047	1992	4511.24	2063	2644	4052	2446	2252	2433	2115	1917	1533	1195	10600	4456	4076	5554	3761	4838	1348	2412	2526	1247	2383	1066
FBgn0000052	4131	3659	3359	4275	5095	4127	5408	4611	4885	4188	4699	4350	4549	5448	3879	4746	4705	5540	4313	4915	4387	5766	4552	3668
FBgn0000053	2245	2324	1939	2536	3161	2281	3707	2799	3498	2813	3277	2993	3016	3629	2404	3449	3101	3828	2625	3333	3127	3906	2986	2219
FBgn0000055	22898.7	16743.5	18051.9	20875.2	28100.3	17665.1	29044	26911	28686.2	21444.8	26598	24514	29930.3	35152.4	22202.7	29529.8	32116.7	32935	22845.5	31785.3	31700.9	34952.3	26975.7	21150
FBgn0000056	37.27	22.5	24.06	43.84	30.68	39.91	64	20.99	53.75	27.16	33.02	33.95	24.66	37.63	24.33	44.25	38.34	38.02	25.47	36.74	40.11	60.74	25.34	25.03
FBgn0000057	1726	1493	1477	2135	1915	2095	2288	1676	2106	2088	1759	1842	1508	1879	1614	1833	1706	2106	1675	1981	1694	2329	2033	1747
FBgn0000061	16	7	11	9	13	10	12	11	12	9	5	10	7	11	6	5	18	3	7	5	5	3	4	2
FBgn0000063	817	515	610	905	703	967	1022	593	832	696	775	662	552	722	678	744	669	927	737	890	853	1171	692	705
FBgn0000064	28048.5	33542.8	22557.6	26358.8	31211.9	22388.9	27107	27564	26020	20868.8	21600.7	19494.9	30098.9	35120.6	22506	25996.5	31803	25456	21411.7	27662.6	23248.8	24159.6	31363.8	15309
FBgn0000071	54	37	90	13	8	11	7	10	37	3	7	7	0	4	1	6	1	1	13	1	4	1	2	1
FBgn0000075	24	36	32	47	112	45	194	108	87	90	95	153	27	31	47	131	38	101	143	112	114	115	26	86
FBgn0000077	634	492	423	718	699	631	874	699	698	775	620	728	669	602	435	608	495	604	564	615	537	795	671	582
FBgn0000078	18595.4	19902.4	17085.8	15745	33718.9	18015	32201.7	35286	27753.3	28750.3	29597.7	33211.8	36589.6	29576.8	23037.1	26142.4	25180.6	34790.9	20804	24254.5	25459.2	33475	22983.5	21365.2
FBgn0000079	12203.6	15272.6	12133.2	10952	25670	11860	21208.3	27103	18104.7	18812.7	19143.3	21241.2	29689.4	19095.2	16620.9	18362.6	17427.4	22795.1	14024	16655.5	18769.8	21141	16218.5	13970.8
FBgn0000083	5871.34	7164.6	5732.86	7138.88	9192	7892.93	8160.22	6686.09	7648.36	7139.43	5907.22	6514.09	5325.58	4716.14	3792.79	4450	4468.92	4785.03	3557.28	3915.7	3966.44	4410.55	5157.85	3205.06
FBgn0000084	3240	4093	2996	3607	4740	3875	4171.75	4113	4021.81	3748	3053	3433.7	3329.45	2931.68	2490	2742.33	2940.74	2984.69	2364	2555	2498	2970	4304.62	2279
FBgn0000092	11	4	8	2	17	6	18	10	9	11	13	13	13	2	5	10	8	6	4	5	8	9	8	5
FBgn0000094	3	0	3	0	20	0	0	0	0	0	0	0	0	0	0	0	1	0	0	0	0	0	0	0
FBgn0000097	1970.3	1478.91	1666.86	2019.9	1910.63	2061.55	2369.65	1649	2181.75	1791.69	1919.56	1785.66	1617.84	1843.87	1617	1819.29	1580.84	2198.57	1869.91	2213.69	1889.84	2644.93	1895.74	1574
FBgn0000100	37772	32555	30509	41791	48680	38953	66557	44093	52206	51237	45696	48981	44562	48606	33246	44685	42757	45940	38777	44641	40740	49482	51776	29862
FBgn0000108	1058	1246	976	1087	1034	897	998	641	952	647	684	670	553	739	614	676	690	636	498	775	561	585	681	339
FBgn0000109	216	224	193	227	251	251	294	183	231	212	256	210	198	211	141	207	228	244	192	235	213	221	218	153
FBgn0000114	14602	12625	11488	15752	13509	14252	16758	12380	14713	13740	14064	13158	12629	13378	13010	14516	12243	17483	13327	16519	15053	18688	14561	12865
FBgn0000115	1190	806	1038	1472	1336	1614	1885	1083	1553	1369	1217	1320	970	1332	987	1148	1172	1471	1093	1221	1250	1453	1346	1105
FBgn0000116	11702	12924	9234	10527	18710	9041	14796	15804	14956	12353	14249	12538	18223	22019	12554	14518	18689	15657	12144	15346	13492	15242	20300	9603
FBgn0000117	15396	13205	12583	17629	16974	17363	19108	14061	16918	15905	14509	14595	12929	15675	13442	14800	14121	17658	14264	15342	14129	19197	16821	13383
FBgn0000119	732	606	565	712	749	764	868	745	852	709	724	696	655	781	643	725	628	803	663	767	742	910	706	600
FBgn0000120	8691	9895	8239	10248	9790	11075	11213	7075	11363	10805	5495	8795	7569	9102	6077	7269	6790	5839	5651	4913	5515	6875	8286	4389
FBgn0000121	16950	15803	16389	15956	13590	14229	17098	9902	15992	15801	7316	12395	13866	17261	11576	11152	8966	6607	8665	6690	7325	9642	12241	5695
FBgn0000137	0	0	5	0	0	0	3	1	1	0	0	0	0	0	3	0	0	1	0	0	0	0	0	2
FBgn0000139	1268	963	1063	1505	1190	1603	1554	994	1413	1191	1221	1162	827	1110	1033	1060	1062	1280	1095	1222	1110	1472	1081	1016
FBgn0000140	5429	3722	3428	5635	4446	5497	5511	3708	4758	4050	4908	4079	3340	5285	4353	4854	4199	6256	5354	6194	4987	7871	3389	4554
FBgn0000146	2092	1482	1536	2346	1691	1984	2687	1393	2181	1916	2087	1844	1211	2192	1874	2058	1765	2481	2054	2449	1955	3143	1387	1755
FBgn0000147	1570	1249	1254	1815	1501	1856	1919	1385	1545	1620	1337	1402	1410	1405	1330	1439	1400	1913	1400	1539	1387	2232	1622	1426
FBgn0000150	22362	23011	17125	23193	29076	23820	32035	23814	25465	26493	25651	24132	26597	26903	19789	23281	24369	26398	22314	24984	22336	26844	29252	20594
FBgn0000152	711.52	689.1	622.68	857.25	876.4	857.38	866.54	689.59	892.2	825.68	708.42	767.74	585.91	790.6	709.19	748.27	739.96	929.73	704.37	756.65	719.01	952.69	803.8	659.44
FBgn0000153	1614	2595	1701	1534	2009	1517	1349	1373	1416	1130	925	996	1462	1846	1213	1188	1677	1051	842	999	800	881	1572	480
FBgn0000157	81	91	68	71	77	81	92	42	77	75	48	65	27	71	41	47	63	58	45	41	39	39	49	25
FBgn0000158	570	495	504	606	555	662	670	414	605	506	510	474	402	513	563	506	496	682	480	540	505	727	554	516
FBgn0000163	2549	2481	1951	2418	2960	2458	2470	2367	2710	2374	2213	2294	2077	2178	1825	2134	2028	2438	2089	2281	2128	2738	2232	1838
FBgn0000166	2861.95	1561.84	1939.5	3097.64	2334.49	3116.71	3295.06	2143.8	2718.53	2727.68	2398.21	2298.43	2366.17	2419.63	2461.21	2671.16	2186.8	3193.71	2557.37	3033.27	2947.25	4084.6	2859	2502
FBgn0000173	4265	3650	3670	4873	4919	4001	4785	4474	4388	4426	4268	4145	4027	3880	3694	4312	3640	4863	4009	4583	4107	5159	4768	4060
FBgn0000179	46	48	52	49	57	33	58	44	51	28	36	29	45	56	25	56	43	31	26	37	30	25	43	25
FBgn0000180	92	57	63	60	52	46	74	43	84	39	62	50	40	55	41	43	33	48	59	34	33	46	51	34
FBgn0000181	23112	17196	19034	25754	20971	28102	35408	17994	28389	24375	23997	22783	17858	24603	17243	20181	22056	26659	19356	24454	21656	29051	22905	18153
FBgn0000182	14804.2	13851.1	10952.5	16714.5	15245.3	15673	16422.6	13635.7	14247.1	13844.1	13576.2	12776.4	13877.5	13861.8	12864.2	14089.3	12097.5	17420.6	14488.3	16513	14695.9	20664	15213	14559.6
FBgn0000183	5323	4017	4222	6137	5034	5955	6076	4354	5363	4800	4886	4712	3964	5486	4771	4959	4835	6298	4976	5758	4949	7135	4649	4505
FBgn0000206	327	400	335	233	179	180	292	177	245	207	118	186	200	374	226	151	140	79	125	128	133	155	148	82
FBgn0000212	5735	4532	3959	6101	5431	5845	5870	5004	5657	5089	5183	4649	4579	5638	4888	5296	4462	6169	5364	5915	5275	7683	4841	4961
FBgn0000216	0	1	12	0	0	0	0	0	2	0	0	0	0	0	0	0	0	0	0	0	0	0	0	0
FBgn0000221	435	403	314	497	519	461	515	433	454	515	434	440	461	454	372	420	427	535	412	411	399	517	576	360
FBgn0000227	22	0	0	0	0	0	0	0	0	2	0	0	0	0	0	4	0	0	8	0	0	0	0	0
FBgn0000228	2374	1980	1758	2489	2066	2323	2675	2023	2645	2206	2279	2363	1895	2155	2053	2400	1895	2815	2287	2665	2423	3234	2034	2076
FBgn0000229	340	294	317	368	296	404	462	202	422	247	314	318	145	380	200	217	244	354	236	325	307	347	163	173
FBgn0000233	14	22	30	31	21	20	31	19	24	17	13	24	13	21	20	17	19	19	15	29	23	14	23	17
FBgn0000239	5521.41	4131.92	4325.66	6133.25	4910.82	5852.91	6421.26	4202.85	5636.16	4912.35	4756.53	4813.39	3753.88	5468.3	4763.78	5080.45	4599.1	6170.28	4770.52	5473.72	5005.51	7020.33	4446.68	4642.72
FBgn0000241	135.05	190.45	150.08	136.09	182.16	141.21	189.16	116	167.07	132	164	133.14	113.07	132.11	98	96.13	113.11	137.41	85	106	114.1	110.13	153	85.08
FBgn0000244	1538	1412	1522	1889	2036	1932	2150	1770	2080	1852	1462	1659	1365	1607	1288	1419	1591	1517	1333	1452	1437	1649	1634	1095
FBgn0000246	398	249	332	388	256	391	675	202	449	283	422	337	134	431	250	335	262	539	317	475	386	666	173	288
FBgn0000247	2934.2	2529	2268.18	3138.2	2939.57	3180.33	3150.27	2820.44	2936.9	2713.27	2652.87	2560	2416.57	2964.86	2668.24	2848.35	2653.13	3251.27	2784	3182.77	2747.15	3986.28	2647.35	2506.22
FBgn0000250	9943	7251	8006	11759	9761	11372	12109	8366	10786	9992	9254	9039	7159	8864	8032	8769	7880	10334	8804	9732	9076	12983	9117	8336
FBgn0000251	4217	3558	2790	4579	3968	4386	4586	4386	4169	3852	4005	3768	4760	3750	3665	4217	3426	4694	4138	4716	4506	6250	4631	4081
FBgn0000253	6393.88	6639.47	6057.85	7025.79	6548.34	5710.79	8369.77	5142	6666.65	5543	6684.75	5453	4748.86	5911.85	4895.85	5791.54	4956.93	7402.9	5360.83	7767.68	6305.49	7244.89	5133.91	5057.89
FBgn0000256	1854	1737	1490	1969	1891	1925	2253	1504	2049	1754	1774	1642	1235	1710	1411	1597	1636	2028	1560	1881	1730	2297	1569	1479
FBgn0000257	1772	1749	1143	1970	2080	1795	1996	1809	1703	1850	1641	1654	1892	1633	1464	1755	1565	1856	1639	1633	1623	2229	2202	1626
FBgn0000259	2561	1750	2114	2952	2211	2803	3428	1970	2758	2350	2628	2258	1719	2584	2176	2379	2060	2975	2285	3074	2624	3262	2017	2233
FBgn0000261	10434	10093	8975	9992	11910	11847	13133	9910	13467	9994	10142	10120	7728	10302	6482	7677	9386	9430	6474	9091	8918	9963	9979	6175
FBgn0000273	2906	2447	2408	3052	2855	2809	3224	2548	2915	2528	2781	2415	2305	2569	2332	2708	2318	3111	2672	3228	2723	3428	2750	2292
FBgn0000274	38	21	15	22	30	14	25	17	28	23	24	17	12	24	21	24	18	23	19	18	19	26	22	8
FBgn0000276	619.11	2180.79	574.02	542.05	792.04	586.06	373.02	343.17	339.06	367.04	248.01	351	18.02	20	35.79	21	8	10	12	11	24	8	9	3
FBgn0000277	528.89	739.21	432.98	381.95	408.96	576.94	356.98	113.83	323.94	260.96	196.99	264	18.98	19	11.21	15	7	14	3	2	16	5	3	1
FBgn0000278	246	268	192	261	424	365	404	204	318	241	272	264	6	20	11	13	11	8	4	8	10	7	5	9
FBgn0000279	271	717	216	244	447	207	379	225	302	341	285	271	13	22	17	24	9	10	10	17	17	15	4	13
FBgn0000280	0	0	0	0	0	0	0	0	0	0	0	0	0	0	0	0	0	0	0	0	0	0	0	0
FBgn0000281	0	0	0	0	0	0	0	0	0	0	0	0	0	0	0	0	0	0	0	0	0	0	0	0
FBgn0000283	6492	4637	5360	7707	5530	7450	7851	4905	7092	5788	6315	5732	4334	6550	5885.84	6288	5369	7735	6032	7522	6653	9529	5286	5376
FBgn0000286	2035	1524	1580	2290	2144	2159	2378	2087	2199	2099	1899	1919	1950	1832	1888	2100	1641	2268	1953	2278	2163	2929	2127	1767
FBgn0000287	93	108	72	101	92	96	95	60	88	86	43	55	61	89	51	68	59	64	48	72	50	69	91	57
FBgn0000289	7806	6273	5756	8664	8404	7572	8133	8302	7548	7195	7048	6854	8015	7347	7010	7647	6666	8576	7635	8240	7465	10312	7860	6845
FBgn0000299	5211	7204	4629	4985	7998	4213	8790	7651	8982	7076	8697	7273	7553	12087	7128	7785	9346	8497	6781	8278	6909	7259	9061	4318
FBgn0000303	201.64	263.91	164.03	204.64	218.76	149.61	223.48	125.87	185.54	166.04	128.15	114.71	138.94	158.98	109.12	107.76	179.27	109.21	113.93	92.7	95.65	98.65	133.83	56.47
FBgn0000307	3352.04	2244.36	2551.51	3550.67	2380.32	3865.68	3879.74	1837.44	3251.54	2223.61	3047.4	2438.4	1518.41	3322.1	2526.02	2734.37	2572.2	3787.4	2930.94	3970.05	2972.31	4693.29	1789.3	2356.48
FBgn0000308	7485	5815	6939	8215	8156	8106	9857	7120	8892	7690	7766	7099	5990	7317	6117	6779	6641	8667	6413	8088	7947	8349	6877	6136
FBgn0000316	1542	991	1094	1547	1008	1650	2097	766	1613	1205	1384	1230	716	1589	1022	1128	1182	1645	1127	1527	1227	1977	935	1089
FBgn0000317	1190	784	858	1092	980	1149	1371	911	1208	846	1276	1108	860	1237	966	1178	1056	1448	1107	1510	1188	1746	859	860
FBgn0000318	3489	3698	2960	4326	5045.98	4395	5632	3835.98	4879	5053	4029	4440	4020	3704	3054	3374	3802	4039	3218	3488	3360.96	4048	5242.98	3282
FBgn0000319	12946	11373	10764	13135	16024	13277	15609	13946	14950	11682	14090	13624	11805	15482	12988	14667	12961	16435	12999	15136	13671	17089	11519	10653
FBgn0000320	619	602	465	507	698	494	754	610	688	667	585	525	597	612	485	537	594	442	470	517	447	502	784	296
FBgn0000326	533	446	445	612	478	581	700	384	605	578	518	473	357	595	406	510	504	592	511	534	502	756	423	449
FBgn0000330	916	787	743	987	1075	1099	1121	943	1080	1031	968	963	782	945	777	903	873	977	882	909	860	1158	1073	852
FBgn0000337	8.41	7.2	17	7.71	9	7.95	10.76	2	5.95	0	0	11	4	6.49	1.85	2.92	0	4	7	1.58	4	5.1	0	1.58
FBgn0000339	943	482	743	1050	923	1302	1588	610	1254	1129	981	1004	521	954	643	715	855	980	739	935	834	1267	798	697
FBgn0000346	917	931	757	970	983	893	945	797	947	716	735	785	718	992	734	683	817	833	704	721	634	771	805	531
FBgn0000351	1890	1524	1375	2202	1974	2247	2423	1554	1926	1946	1724	1668	1665	1885	1551	1724	1699	2184	1688	1918	1629	2635	1933	1792
FBgn0000352	2810	2298	2015	3116	2775	2947	2895	2332	2707	2469	2376	2385	2088	2624	2455	2599	2238	3186	2596	2806	2365	3751	2602	2390
FBgn0000355	3442	3390	2792	1482	31513	3508	15437	46654	10771	8541	20825	37890	19771	7464	10230	22634	11176	31095	26333	37520	25126	29157	5076	23558
FBgn0000356	58	230	106	171	3129	790	1575	4498	1671	1756	3303	2889	1264	343	1034	3932	846	4816	4497	5576	5671	4685	842	3948
FBgn0000357	172	957	624	94	6709	1893	3420	7075	4027	1613	8407	6430	2999	377	2501	11283	2890	10116	10342	10761	11800	10083	874	8928
FBgn0000358	45	288	128	730	10859	1935	4956	14957	4091	8080	6883	8800	4244	1039	2189	7698	1900	11718	8830	12586	12300	10351	3323	8747
FBgn0000359	18	35	610	320	6360	2999	8162	13151	4183	6967	6809	12446	1747	1745	1676	13547	2546	11783	11833	17903	10063	9683	1341	7314
FBgn0000360	71	95	1283	1200	17491	8342	19462	37246	12465	20273	18527	33523	4155	4142	4482	36439	7034	31794	31483	48323	26863	28478	3418	20705
FBgn0000370	9303.1	7288.39	8262.18	9521.11	7998.15	11028.5	13568.8	5747.39	11949.5	8360.5	8761.17	8704.64	4518.5	9494.24	5987.04	7226.78	7912.2	9399.06	6593.33	9142.73	7953.75	10029	6351.44	5080.34
FBgn0000376	4543.75	3559	3459	5091	4509	5066	5155	4367	4445	4563	4055	4147	4424	4229	4468	4531	3789	5320	4731	5021	4476	6671.78	4995	4383
FBgn0000377	1735	1716	1217	1842	1834	1867	2060	1466	1940	1770	1580	1580	1309	1739	1376	1584	1525	1875	1552	1660	1519	1894	1842	1442
FBgn0000382	4702	4104	3809	4862	4583	4645	4895	3823	4387	3837	3941	3897	3316	4109	3510	4026	3549	4479	3691	4448	3701	4992	3677	3220
FBgn0000384	1708	951	1389.22	1914	1250	1969	2176	948.33	1779	1439	1598.34	1438.17	823	1659	1331	1449	1340.15	2009.18	1531	1853	1534.28	2245	1010	1232
FBgn0000392	6624.22	5070.82	4606.3	7100.6	6513.98	6596.01	6813.34	5606.47	5896.47	5195.4	5971.72	5258.95	5421.19	6910.15	6012.48	6384.63	5546.35	8026.05	6590.86	7651.11	6407.28	9210.61	5226.69	6030.29
FBgn0000394	546.3	711.95	594.48	666.9	763.1	697.15	706	543	715.08	604.72	563.69	563.15	415.48	492.25	335.94	437.01	425.19	492.89	419.59	439.89	403.39	450.15	451.65	314.37
FBgn0000395	356	483	414	562	774	803	499	428	587	389	449	401	192	339	208	321	316	305	283	310	353	358	388	205
FBgn0000404	19859	14170	16304	23031	17874	24388	23829	13848	20266	17780	17725	17451	13595	20685	17741	18154	16679	23618	17922	22179	18728	26887	15204	15894
FBgn0000405	47978	39847	36849	54188	44733	54305	53788	37100	47204	43548	42833	41809	36393	47660	42582	43659	39850	56377	44610	51708	44335	64627	41303	41741
FBgn0000406	3874	3137	4022	4104	4791	3602	6537	5031	7234	5850	5361	6509	4852	7438	5327	5427	6777	6520	4118	5941	5619	6343	6779	4602
FBgn0000411	52	29	58	41	44	35	46	35	53	37	44	35	33	43	32	31	49	29	33	34	24	42	45	24
FBgn0000412	6192	5342	5293	6956	5887	6824	8396	4552	6583	6107	5956	5540	4436	6009	4932	5549	5304	7196	5314	6614	5823	7302	6151	5177
FBgn0000414	3329	2797	2416	3486	2905	3397	3300	2358	3108	2799	2694	2608	2070	2897	2542	2818	2610	3262	2893	3225	2769	4155	2485	2572
FBgn0000416	22041	22495	20213	23462	25199	23307	28476	22705	28771	22689	24473	24931	16607	24403	20078	22349	20565	26557	20733	25358	22827	29039	20235	18477
FBgn0000422	3046	3652	2763	4664	4128	6097	1269	942	1189	995	884	896	435	630	389	517	613	579	385	457	445	491	665	289
FBgn0000426	578	653	567	712	535	900	1135	537	883	677	685	667	505	680	442	530	569	822	565	743	601	830	607	482
FBgn0000427	165	259.98	531	84	5047	466.94	6730	5977.93	2769.95	2506.9	5516	7908.93	3196	4777.9	3473	9270	3527	10112	6931.94	10517.9	8861.93	9254.96	369	6150.91
FBgn0000439	20	32	23	15	16	16	25	20	32	22	16	13	16	36	16	14	27	14	16	13	12	24	29	13
FBgn0000442	170.69	151.45	152.03	166.09	201.12	182.37	215.31	166	225	164	140.87	146.66	128	203.38	108	135	144.6	165	130	190	161	184.64	203.13	111
FBgn0000447	1484	1089	1288	1607	1459	1679	1993	1180	1889	1570	1517	1457	989	1601	1169	1354	1404	1681	1257	1507	1367	1797	1502	1147
FBgn0000448	104.3	115.08	98.5	107.22	115.44	101.24	104.84	92.48	120.46	75.8	91.16	82.77	64.61	115.18	95.05	109.52	85.89	148.86	79.81	108.03	111.62	105.98	82.12	60.65
FBgn0000449	5.06	10.05	4.07	5.04	7.27	14.32	21.48	13.13	6.05	6.15	22.34	21.41	10	20.35	9	10.11	16.36	15.07	13	9	15.15	11.11	4.02	5.12
FBgn0000451	62	78	51	68	108	78	80	60	100	75	70	65	52	66	51	61	75	54	34	65	56	59	72	39
FBgn0000454	8334	9089	7758	9000	11836	10226	12370	9756	10574	10005	9686	10459	9236	9809	8158	8777	8794	11214	8524	10137	8606	12076	9957	8740
FBgn0000455	1502	1732	1285	1573	2280	1608	2183	2064	2105	1929	1841	1956	2007	2097	1596	1757	1965	2145	1523	1838	1827	2246	2151	1507
FBgn0000459	52	81	72	78	61	69	85	57	95	80	51	57	81	113	78	90	76	74	61	62	77	102	113	59
FBgn0000463	2396	2137	1858	2493	2357	2051	2292	2159	2006	2125	2031	1937	2214	2039	2108	2418	1704	2586	2292	2466	2113	3102	2328	2166
FBgn0000464	1792.41	1621.74	1428.48	1862.16	1887	1875.57	1930.25	1493.99	1866.91	1489.66	1689.85	1585.67	1393.87	1844.74	1480.3	1706.46	1491.99	2000	1709.01	1880.72	1699	2239.41	1432	1367.5
FBgn0000473	49	77	69	69	121	55	98	81	138	125	72	112	65	89	80	68	97	102	78	99	97	93	156	68
FBgn0000477	616	821	638	968	1521	910	1973	1586	2104	2769	2099	2206	1726	1601	1324	1211	1445	1073	956	977	976	1012	1197	692
FBgn0000479	1424	1299	1297	1342	1223	1100	1290	668	989	878	929	764	861	1065	874	1058	920	1067	804	1141	1008	1168	874	766
FBgn0000482	1075	942	869	1153	1197	1169	1208	977	1091	1095	1013	994	967	1099	998	1013	934	1237	944	1027	1017	1412	1136	955
FBgn0000489	704	829	642	697	689	714	689	511	638	499	495	490	308	500	317	390	358	435	336	337	369	430	342	225
FBgn0000490	258	302	257	262	284	288	281	238	310	180	207	191	163	309	169	185	193	203	160	197	192	181	210	129
FBgn0000492	148	171	122	112	108	131	170	104	145	137	106	112	132	110	85	58	96	77	56	68	84	60	97	42
FBgn0000499	3350	2612	2732	4141	4111	3918	3968	3654	3620	3774	3140	3274	3780	3183	3221	3449	3224	3772	3278	3582	3235	4699	4305	3404
FBgn0000500	56	37	48	62	50	68	93	55	96	62	53	71	30	62	21	29	58	52	50	40	39	41	70	34
FBgn0000504	393	395	321	323	402	285	395	389	396	285	332	278	404	447	332	308	372	335	312	344	336	351	359	155
FBgn0000520	1485	1584	1198	1822	1952	1829	1699	1747	1564	1813	1380	1502	1683	1454	1456	1563	1455	1707	1436	1501	1328	1913	2239	1542
FBgn0000524	3434	2860	2171	3620	3193	3446	3204	3241	3087	3001	2880	2809	3607	3044	3141	3234	2688	3534	3335	3293	3272	4426	3336	2996
FBgn0000527	539	788	460	643	704	690	485	395	413	330	282	307	232	402	221	258	272	226	222	217	203	251	352	131
FBgn0000529	4	10	6	17	7	4	10	5	15	4	6	7	8	7	3	7	5	3	6	5	3	4	6	3
FBgn0000533	1130	1025	945	1252	1282	1280	1448	1227	1224	1295	1170	1083	1089	1045	1022	1035	1008	1137	1021	1117	1092	1550	1380	1005
FBgn0000535	223	159	140	147	119	103	125	70	97	53	92	66	139	157	124	88	106	42	68	83	83	79	51	44
FBgn0000536	1745	1432	1470	1829	1671	1834	2198	1518	2201	1633	1699	1662	1249	2089	1602	1789	1732	2173	1490	1930	1866	2443	1357	1381
FBgn0000541	6972	3566	4665	7277	4637	7675	7344	3653	6255	4461	6098	4769	3759	6559	5597	5677	5381	7495	5628	7931	6534	9917	3733	4886
FBgn0000542	242	204	184	207	254	174	265	282	269	222	292	205	226	273	184	215	212	240	204	230	252	208.02	270	141
FBgn0000543	1830	1784	1490	2009	2241	2010	2316	1888	1962	2160	1807	1831	1767	1992	1618	1852	1822	2056	1871	1780	1667	2322	2307	1762
FBgn0000546	1824	1491	1379	2072	1622	1637	1966	1511	1751	1569	1580	1419	1676	1533	1575	1640	1341	1812	1678	1898	1765	2255	1684	1526
FBgn0000547	5179	4270.93	3807	5440.95	4982.99	4676.97	4808.95	4470	4729.96	4283.97	4372.99	4104.98	4069.98	4483.99	4324	4793	4017.99	5292.98	4495.99	5237.95	4539.98	6310.99	4341.97	4147.98
FBgn0000551	0	0	0	0	1	1	1	0	2	1	1	1	0	1	0	0	2	0	1	0	0	0	0	1
FBgn0000552	0	0	0	0	0	0	1	0	0	0	0	0	0	0	0	0	0	0	0	0	0	0	0	0
FBgn0000557	1858	1978	1940	1998	2079	2217	2578	1829	2621	2001	1497	1735	1880	2198	1659	2103	2043	2257	1571	1813	1715	1581	2174	897
FBgn0000559	121758	111162	106753	136223	143013	130005	153831	127162	149832	131500	121185	130045	115037	143621	122843	131544	121269	143454	118124	132855	122324	147377	142069	97775
FBgn0000560	5	10	2	3	9	5	3	8	7	4	7	3	2	4	5	3	6	5	7	4	4	5	4	1
FBgn0000562	4304	3951	3512	4929	4711	4685	5040	3874	4554	4008	3972	3848	3811	4426	3692	4084	3796	4551	4066	4480	3878	5385	4267	3436
FBgn0000564	1	0	0	0	0	0	1	1	0	0	1	2	0	0	0	1	0	0	1	0	0	0	0	1
FBgn0000565	714	776	628	682	829	603	1103	623	775	624	622	689	620	921	522	619	586	812	565	610	605	722	696	414
FBgn0000566	2858	2222	2378	2962	3417	2950	3764	2961	3713	3087	3174	3175	2913	3149	2560	2824	2818	3358	2796	3296	3079	3711	3524	2698
FBgn0000567	254	275	249	247	450	283	348	358	369	285	270	318	266	288	235	273	272	294	231	291	297	317	256	196
FBgn0000568	2564	2485	2178	2856	2825	2323	2674	2554	2514	2402	2237	2077	2533	2173	2052	2573	2032	2655	2116	2461	2405	2944	2563	1773
FBgn0000575	1065	890	975	1178	967	1046	1409	696	1160	898	969	862	635	893	646	869	710	1075	761	1076	913	1165	750	671
FBgn0000576	26	27	21	17	29	22	19	32	24	23	21	23	10	25	6	13	11	11	13	14	19	18	22	16
FBgn0000577	18	26	18	16	20	14	24	15	26	9	8	10	16	20	12	24	7	13	7	10	13	20	12	7
FBgn0000578	1389	1074	948	1440	1293	1353	1574	1240	1410	1278	1400	1118	1223	1329	1309	1234	1198	1556	1288	1571	1396	1991	1207	1194
FBgn0000579	44434.9	45220.8	34183.9	50348	55382.6	46205	51536	45568.1	47025	48053.7	40801	43516.3	45056.5	47407.1	39436.1	42899.9	46686.1	49222.3	40236.6	45388.5	41854.4	53757.1	57416.3	40106.2
FBgn0000581	9970	7485	6685	10224	8918	9438	10067	8128	9176	8462	8963	8196	7670	9287	8200	9212	8160	10955	9551	10688	8895	13384	8086	8783
FBgn0000588	1774	1358	1143	1972	1559	1841	1898	1704	1637	1737	1464	1383	1660	1520	1450	1620	1440	1835	1569	1571	1528	2427	1753	1550
FBgn0000591	3	1	7	0	0	0	0	0	2	0	0	0	0	0	0	0	0	0	0	0	0	0	0	0
FBgn0000592	1037	757	992	1028	1691	1046	2169	1646	2425	1559	2284	2001	1869	4267	2055	2627	2780	2984	2114	2710	2397	2697	2031	1584
FBgn0000594	5.19	0	0	0	1.81	0	0	0	5.65	0	0	20.47	4.19	0	6.33	4.74	15.14	0	0	3.15	12.8	24.34	0	16
FBgn0000606	7	4	2	1	4	0	2	1	0	2	1	1	3	1	0	4	0	0	8	1	0	0	2	2
FBgn0000611	2521	1973	2088	2725	2252	2679	2942	2117	2678	2184	2278	2299	1770	2636	2234	2251	2088	2834	2217	2751	2626	3090	1977	2077
FBgn0000615	5582.2	3898	3669.34	6181.55	5523.32	6009.33	7544.02	4685.16	5513.83	5689.66	5511.62	5409.76	4951.88	5664.44	4561.95	6408.75	5153.85	7438.8	5766.47	6620.35	5685.98	8806.73	4905.58	5420.63
FBgn0000617	1098	1081	833	1271	1240	1231	1368	1263	1239	1270	1118	1133	1151	1156	1046	1099	962	1208	1102	1124	1123	1379	1402	1030
FBgn0000618	282	214	228	321	307	404	492	229	368	339	297	284	217	282	182	231	287	345	210	264	239	370	279	265
FBgn0000625	37	53	41	46	29	28	30	31	32	38	28	26	36	26	17	24	17	15	18	25	20	14	22	13
FBgn0000629	2420	1713	1948	2864	2477	2814	2905	2255	2467	2538	2184	2198	2009	2290	2109	2198	2210	2769	2327	2440	2228	3292	2588	2247
FBgn0000633	102	109	89	111	99	51	80	57	97	59	66	77	75	79	76	58	55	45	54	73	61	62	71	23
FBgn0000635	1083	1067	1033	1059	1322	924	1266	1142	1347	987	1143	1045	858	1300	928	977	1118	1139	859	1010	1062	1033	1046	623
FBgn0000636	930	1143	1001	1086	1413	1373	1135	1070	1224	923	990	1069	749	755	624	701	667	720	622	692	708	812	769	520
FBgn0000639	1	0	1	0	4	2	0	4	1	4	6	7	1	4	3	2	2	3	0	0	1	1	0	0
FBgn0000640	1	6	2	5	2	3	4	1	5	5	1	5	1	0	3	2	2	0	0	1	2	5	7	0
FBgn0000644	10	4	17	11	231	57	587	210	78	136	196	252	51	24	68	272	56	275	191	226	388	276	8	265
FBgn0000658	19	19	19	22	11	3	14	20	27	17	19	13	19	25	19	18	10	25	18	34	24	17	41	7
FBgn0000659	434	468	503	427	579	473	496	514	567	376	442	411	292	408	295	288	356	354	278	347	424	352	493	245
FBgn0000662	2613	2193	2017	2711	2196	2697	2975	1974	2768	2258	2193	2186	2068	2516	1954	2210	2162	2878	2164	2495	2277	3226	2280	1949
FBgn0000667	6695.5	8012.35	5334.94	7150.05	8008.9	6275.8	7298.51	6781.1	6456.08	6070.27	5876.09	5812.21	7204.87	7373.74	5967.78	6966.71	6676.94	7744.24	6251.74	6760.16	6196.18	7627.92	7733.64	5267.87
FBgn0000709	2571	2132	1885	2877	2520	2651	2922	2180	2755	2477	2556	2467	2180	2642	2260	2715	2278	3291	2635	2763	2493	3849	2305	2280
FBgn0000711	1100	1216	1004	1152	1028	1061	1091	896	1040	968	907	893	808	1118	941	949	838	1099	941	1139	927	1244	838	805
FBgn0000715	89	125	91	93	81	126	122	48	117	82	74	78	60	90	58	55	79	82	52	62	64	73	91	36
FBgn0000719	944	752	774	945	951	930	1097	744	953	802	873	874	738	925	733	843	731	1011	723	1034	827	894	711	646
FBgn0000721	9845	7826	8187	11080	9668	10972	11525	8319	10274	9256	8938	8656	7306	10490	8805	9434	9316	11435	9280	11024	9343	12882	9803	8527
FBgn0000723	1259.64	1284	1134.64	1381.02	1227.72	1180.61	1302.71	867	1303.79	1096	820.82	1015.78	613.89	884	633.8	717.87	820.77	750	682.89	752.82	726.94	753	814	464
FBgn0000808	326	220	231	375	351	350	410	267	308	310	296	289	311	289	282	272	286	325	289	316	251	378	339	292
FBgn0000810	830	575	684	801	675	850	1078	577	947	713	839	736	557	928	676	730	712	998	736	968	761	1083	613	626
FBgn0000826	2728	2846	2230	3481	3673	3314	3313	3709	3009	3574	2767	2921	3620	2518	2571	2907	2699	3118	2775	2666	2539	3651	4690	3253
FBgn0000927	10373	9350	7245	12500	13488	11343	12537	12609	10140	12329	10207	10219	13982	10530	10021	11168	10281	12288	10929	11021	9976	15062	14610	10926
FBgn0000928	114	98	66	73	95	83	125	93	123	104	112	77	58	120	62	73	88	56	79	91	75	71	103	48
FBgn0000964	541	590	536	466	831	444	932	938	785	603	874	747	1064	1049	780	921	774	1056	810	940	801	853	746	478
FBgn0000996	6175	4959.08	4492	6993.15	5201.16	7226	7314.16	4255.03	6178.05	5593.03	5523	4849.11	4180	5684.2	5085	5331	4953	6961.19	5468.04	6612.03	5708.08	8733	5223	5289
FBgn0001075	64	40	90	43	45	36	41	37	58	46	54	48	31	43	36	49	47	39	25	33	52	41	32	23
FBgn0001077	6	1	3	0	0	0	1	1	1	0	0	0	0	0	0	3	0	0	3	0	0	0	1	0
FBgn0001078	4353.28	3687	3334.04	4551	4284.32	4056.81	4497	3939	4055.95	3877.11	4080.83	3633.06	3773.73	3947.83	3907	4175	3459.82	4781	4160.8	4850.76	4357.66	5306.01	3716.78	3508.6
FBgn0001079	1661.98	1533.98	1136	1892	1523.99	1636	1778	1625	1554	1562.98	1336	1400	1578.99	1389	1405	1536	1331	1614	1567	1604	1562	2230	1550	1550
FBgn0001083	78	144	72	79	115	78	85	109	98	91	88	98	88	122	71	83	105	70	37	75	59	63	89	36
FBgn0001084	406	231	321	465	313	500	589	264	426	463	341	371	284	372	311	336	346	453	363	340	386	536	438	375
FBgn0001085	1178	984	856	1105	834	1114	1280	721	1011	788	988	818	623	1060	868	893	789	1145	973	1139	1040	1394	776	864
FBgn0001086	3240	2847	2368	3567	2943	3400	3496	2343	2914	2967	2732	2486	2265	2821	2526	2771	2531	3465	2754	2974	2632	4010	2810	2836
FBgn0001087	3489	2871	2958	4017	3557	3591	3904	3246	3424	3275	3238	2979	2886	3385	2996	3374	2952	4160	3148	3744	3331	4673	3253	3073
FBgn0001089	620.33	689.78	517.24	585.04	1136.91	656.43	1238.7	1353.21	1231.79	967.82	1170.75	1159.37	1303.88	1440.92	1031.01	1487.1	1420.67	1775.98	1177.45	1468.16	1255.86	1683.35	1378.71	972.06
FBgn0001090	1521	1802	1408	1435	1563	1643	1708	1253	1863	1422	1237	1237	708	1341	759	1029	1222	1046	993	1117	1088	1095	1162	599
FBgn0001091	26171	36310	17303	27202	36128	22992	28422	28810	23297	24884	22899	22282	32093	32085	21010	24769	31187	26309	20673	25080	21867	26760	32371	19153
FBgn0001092	31936	26221	24048	38142	40202	36195	42601	41057	36985	38210	35369	37068	41444	38380	33715	38385	36481	43841	35904	40869	37314	50982	43573	36222
FBgn0001098	9453	9875	7840	9721	11485	9708	10603	11074	10040	9060	8771	8704	11108	10683	9108	9325	8618	10138	8862	9664	9442	11254	10510	6955
FBgn0001099	90.62	63.96	57	85.38	40.64	141.08	164.79	30.67	164.01	64	99.97	94.46	15.5	114.09	48.32	47.5	49.95	118.67	54.04	108.36	75.31	116.38	39.46	55.04
FBgn0001104	3891	3248	3073	4326	3426	4260	4490	2834	4088	3600	3510	3475	2511	3666	3060	3354	3055	4517	3318	3663	3527	5036	3216	3159
FBgn0001105	5032	4531	4604	5569	5233	4110	5194	3615	4213	4141	3777	3622	4037	3510	3830	4617	3648	4562	3367	4498	4024	4679	4649	3648
FBgn0001108	5249	4469	3863	5729	5657	5743	6139	4765	5298	5045	4760	4992	4270	5353	4678	5047	4830	6263	5053	5423	4708	6850	5102	4628
FBgn0001112	254	300	230	251	392	302	284	223	341	295	176	270	95	123	108	98	111	114	87	93	87	119	77	53
FBgn0001114	2105	1882	1760	2168	3380	1870	4227	4554	4635	3370	4213	3975	4374	6477	3929	4245	4265	4735	3146	4414	4011	4007	3294	2514
FBgn0001120	2229	1497	1685	2524	1650	3486	4272	1170	2734	2423	2388	2115	1299	2330	1450	1718	1967	2733	1575	2375	1908	3403	1786	1723
FBgn0001122	1035	782	882	1019	902	922	1097	644	911	669	948	782	540	912	750	871	776	956	814	1096	933	1073	635	658
FBgn0001123	249	334	265	221	233	298	392	177	381	255	218	212	120	279	168	150	209	229	167	251	218	203	178	118
FBgn0001124	4781	4668	3982	5424	6519	5266	6491	5834	6048	5666	5386	5333	6251	6021	5059	5655	5974	6749	5018	5905	5962	7333	6567	5253
FBgn0001125	9735	9414	7898	10803	14344	11307	15026	12229	12499	12790	11411	12081	13890	13356	10759	11641	13452	14391	10146	12155	11938	14808	14965	10705
FBgn0001128	7396	7538.97	5937.89	7342	8455.95	6838.91	9450.94	8045	8669.96	7445.97	8281.97	7905.9	8229.97	10989	7344.98	8965.98	10464.9	10074	7891	9996.97	8671	11413	9685	6721
FBgn0001133	1393	1301	1143	1748	1754	1652	1760	1551	1616	1685	1352	1410	1435	1451	1219	1434	1345	1641	1400	1429	1300	1843	1902	1387
FBgn0001134	26.31	20.74	33.71	38.49	26.66	22.15	35.91	30.63	35.24	29.38	36.17	35.86	24.49	33.72	19.2	21.21	23.95	33	17.13	23.9	33.64	36.85	30.82	26.25
FBgn0001137	544	447.82	504.29	647	561	663	806	491.13	748.35	614.32	507	517.6	475	620	438	496	500	565	503	549	510	569	583	402
FBgn0001138	34	42	25	29	23	18	24	11	21	6	21	23	24	12	12	26	24	19	18	13	10	6	25	7
FBgn0001139	7577	6911	6104	8888	8593	7526	8497	7347	7320	7730	6978	6684	6902	6563	6419	7211	6472	8601	6982	7802	6969	9324	8693	7017
FBgn0001142	7049	6933	6743	8270	8464	8958	9955	6195	8622	7636	6771	6940	5821	7004	5414	5708	6718	7485	4857	6211	5588	7320	7264	5141
FBgn0001145	8877	9845	7523	9050	11914	7497	10638	11278	10984	9057	8830	8882	8210	10084	6546	7643	7581	7134	6194	6877	6547	6763	7909	4155
FBgn0001147	1	1	6	6	3	1	7	1	1	9	6	4	0	1	0	0	0	1	4	2	5	4	0	1
FBgn0001148	6	5	7	0	7	1	1	0	2	0	3	1	0	3	0	0	0	0	3	3	0	0	0	0
FBgn0001149	13597	12878	11654	17041	16806	19875	24470	12263	17853	17717	16459	15402	13017	14863	11013	12520	14603	16299	11590	14698	14031	19130	15976	12526
FBgn0001150	37	24	31	22	28	41	29	21	36	28	12	23	21	35	20	27	19	17	25	21	18	24	23	2
FBgn0001168	979	858	969	947	1158	1074	1000	939	1069	925	782	887	645	771	570	579	781	702	511	658	688	678	802	430
FBgn0001169	3903	3271	2784	4262	3784	3746	4120	3124	3541	3311	3533	3132	2944	3401	3280	3520	2950	4202	3759	4213	3585	5251	3468	3488
FBgn0001170	15	16	13	9	8	8	7	25	19	8	8	19	4	12	8	6	15	5	3	6	14	15	4	2
FBgn0001174	26	0	2	0	0	0	0	1	0	0	0	0	0	0	0	5	0	0	6	0	0	0	0	0
FBgn0001179	1156	925	972	1344	1190	1297	1455	1161	1250	1127	1194	1092	945	1226	1082	1131	1019	1402	1110	1307	1112	1598	1027	1003
FBgn0001180	1965	1340	1181	2212	1772	1861	2071	2200	1887	1924	1931	1814	2122	1598	1722	2171	1447	2209	2228	2348	2191	3466	1782	2094
FBgn0001185	501	382	406	511	385	525	568	380	490	427	479	422	310	426	404	458	404	504	387	462	439	610	327	372
FBgn0001186	6031	5689	5001	6261	6908	5902	6370	5927	6245	5767	5590	5477	5169	5607	4487	5195	5010	5688	4770	5351	5108	6154	5826	4117
FBgn0001187	704	636	559	634	927	615	1128	960	1152	946	949	1128	1097	1739	1061	1113	1527	1476	881	1272	1092	1243	1534	810
FBgn0001189	1228	893.15	987	1332	1178	1366.17	1335.49	1128	1404	1152.55	1107	1190	910.07	1152.09	1059.58	1074	1015	1339.14	1057	1272.16	1251	1567.25	1158.55	962.45
FBgn0001197	15154	10507	12487	18235	16908	16837	17457	14850	16601	17056	15170	14639	14327	14059	13617	15338	13186	17775	15453	16107	15333	20042	17927	14730
FBgn0001202	942	747	801	1148	916	1162	1405	740	1217	946	919	1054	620	1031	811	859	904	1174	774	1010	900	1300	820	784
FBgn0001206	1671	1080	1053	1701	1367	1683	1553	1101	1476	1296	1289	1120	1225	1408	1390	1383	1188	1650	1504	1582	1361	2370	1178	1372
FBgn0001208	1088	947	1164	1397	1456	1556	2180	1338	2455	1816	1868	1832	894	1705	1157	1586	1526	1711	1207	1661	1476	1802	1249	1200
FBgn0001215	9810	6995	7679	10723	9353	10545	12090	9254	10914	10356	9685	9373	8383	9739	8029	9517	8296	11562	9604	11304	9654	13350	10040	8473
FBgn0001216	782	865	531	672	658	515	631	491	633	450	425	398	472	817	456	523	636	509	486	551	445	543	690	311
FBgn0001217	83	56	33	26	99	42	66	40	36	44	43	49	39	26	30	37	39	37	31	34	28	29	21	17
FBgn0001218	30591	30082	25833	32495	37203	29762	31331	35165	30916	30571	29123	29738	29877	30419	27879	30271	26402	34371	29128	31305	28655	36734	31161	27983
FBgn0001220	7672	7043	6239	7938	8466	7827	10207	7590	9423	8144	8124	8041	7045	9303	6986	7493	7893	9166	7289	8619	7683	9629	7906	6183
FBgn0001222	4100	2688	3222	4975	3981	4739	4716	3071	4088	3985	3525	3631	2993	3959	3630	3820	3414	4872	3801	4438	3741	5765	3672	3764
FBgn0001223	835	911	995.15	1295.33	1305	1706	1368.16	1145	1736.49	1229.51	1036.51	1178.31	1329	1039	839	963	1152.17	1136	777.48	1095.61	957	1045.7	1726	682.16
FBgn0001224	696	704	478	907	993	812	1023	623	673	753	734	605	903	611	476	792	600	773	726	838	715	1168	629	627
FBgn0001225	13273	16366	10755	15846	17749	15717	16995	15238	13432	12964	13341	12819	20964	13335	12218	13238	12004	17983	13135	14284	13212	21452	14815	15395
FBgn0001226	11603	10896	9674	14536	14761	11982	12433	14481	10622	12725	10311	10274	15447	10032	11156	12265	10421	13697	11259	11207	10571	13912	16414	12118
FBgn0001227	74.38	57.77	58.36	65.29	94.24	78.19	110.52	81.92	91.88	87.1	58.94	65.16	74.52	76.52	82.4	55.09	77.29	95.7	69.86	83.87	67.84	77.81	87.54	55.37
FBgn0001228	13	14	6.85	12.67	8	5	27.84	6	17.51	8.49	8.49	16.69	4	7	5	10	5.83	13	4.52	8.39	14	7.3	9	3.84
FBgn0001229	8	6	8	6	19	7	16	8	19	8	6	2	2	7	8	8	14	4	8	5	7	11	10	3
FBgn0001230	196	186	210	248	370	254	292	144	202	163	203	234	300	357	208	323	398	272	163	267	252	354	203	255
FBgn0001233	73637	66860	56678	78768	76595	75613	86871	65190	80383	70631	72994	72495	67860	81266	67476	75344	72015	90466	73739	83940	73451	100719	74694	67069
FBgn0001234	798	805	916	919	916	1277	1187	457	1140	830	762	803	292	951	475	568	871	735	500	742	643	1095	501	460
FBgn0001235	332	295	363	288	269	185	357	159	247	183	215	193	186	242	170	244	225	203	133	237	222	209	152	124
FBgn0001247	1867	1542	1560	2040	1747	2089	2334	1410	2224	1627	1697	1699	1154	1951	1581	1664	1646	1973	1603	1961	1744	2234	1412	1427
FBgn0001248	12646	11963	10709	12514	14569	12951	14577	13971	14675	13011	12623	12913	14074	14910	12925	13261	12816	15575	12388	14088	13362	17517	15202	11769
FBgn0001250	1458	1474	1300	1402	1739	1336	1708	1301	1659	1398	1228	1387	1211	1672	1250	1405	1363	1377	1091	1317	1130	1239	1243	739
FBgn0001253	31	36	17	25	30	33	16	35	13	21	21	15	15	12	1	4	18	8	10	13	8	5	16	13
FBgn0001254	4	0	0	0	0	0	0	0	0	1	0	0	0	0	0	2	0	0	1	0	1	0	0	0
FBgn0001255	16	16	7	15	21	24	18	9	12	19	10	13	21	10	13	15	9	14	14	11	13	30	7	15
FBgn0001256	1	1	4	2	4	3	2	1	0	7	1	1	0	1	0	0	0	0	0	0	1	0	3	2
FBgn0001257	1862	1338	1569	2109	2430	2612	2005	1772	2062	1687	1567	1765	959	1347	989	1084	1107	1226	960	1278	1263	1272	945	756
FBgn0001258	458	602	458	434	849	522	603	710	750	506	629	630	519	730	590	463	518	572	359	459	572	519	519	418
FBgn0001259	23	17	20	26	35	23	25	33	25	28	18	24	14	26	22	17	25	17	19	9	18	24	28	17
FBgn0001263	1282	1592	1261	440	370	342	538	328	552	463	222	440	1036	1378	919	358	248	199	394	200	277	342	265	235
FBgn0001269	25	41	28	12	30	23	29	20	30	27	14	18	11	25	9	27	26	16	19	15	15	11	27	8
FBgn0001276	337	235	240	349	315	344	430	297	370	328	333	331	279	298	245	331	302	367	316	425	316	467	335	339
FBgn0001280	1042	700	874	1177	861	1290	1554	854	1359	1096	1230	1118	644	1142	839	985	955	1285	1059	1347	1236	1496	1047	1012
FBgn0001281	2	0	0	0	7	1	0	0	0	0	0	0	0	1	0	0	0	0	0	0	0	0	0	0
FBgn0001285	56	56	81	22	112	27	133	183	85	61	118	96	299	310	158	253	227	263	181	171	171	214	101	65
FBgn0001291	1516	1376	1301	1875	1696	1839	1877	1305	1652	1514	1345	1291	1068	1296	1058	1244	1206	1465	1195	1328	1217	1660	1425	1130
FBgn0001296	1231	1168	1152	1305	1854	1273	2283	1598	1928	1701	1752	1763	1495	1770	1273	1535	1539	1765	1458	1575	1673	1646	1720	1042
FBgn0001297	3519	3903	3663	3843	4475	4012	3915	3574	3985	3123	3092	3146	3067	3417	2663	2871	2967	2995	2230	2931	3017	2860	3263	1981
FBgn0001301	2316	1674	1663	2577	2298	2480	2456	1985	2198	2003	1973	1947	1859	2285	1978	2182	2053	2496	2022	2412	1975	3157	2067	1924
FBgn0001308	7759	6918	6379	8732	8705	8301	8659	7660	8174	7423	7430	7016	6391	8372	7148	7559	7237	9204	7512	8433	7294	9950	7714	7099
FBgn0001311	37	54	32	38	64	39	47	30	51	49	35	25	24	38	16	20	31	24	22	20	20	17	31	6
FBgn0001313	0	0	0	0	0	0	0	0	0	0	0	0	0	0	0	0	0	0	0	0	0	0	0	0
FBgn0001316	7695	6291	6086	8062	8589	7523	9783	7418	8479	7022	8298	7535	6313	8318	6739	8191	7304	9507	7935	9376	7996	10407	7407	6061
FBgn0001319	10	20	19	22	21	15	24	21	24	13	10	12	30	16	20	17	13	15	18	25	27	15	28	8
FBgn0001320	98	97	87	89	103	86	109	84	100	82	83	88	63	70	39	58	57	57	82	46	75	51	86	40
FBgn0001321	26	16	24	30	41.95	45.76	49	32	59	29	32.44	45	16	43	12	19	26	21	28	30	24	46	27	14
FBgn0001323	75	43	52	58	60	60	81	41	85	63	56	46	28	46	36	38	57	49	41	36	38	49	57	27
FBgn0001324	2197	1826	1794	2501	2656	2213	2567	2293	2426	2160	2294	2018	1973	2404	2097	2232	1995	2744	2384	2585	2177	3246	2110	2046
FBgn0001325	12	6	13	6	2	5	5	0	11	2	2	6	1	1	7	2	2	1	3	3	2	1	4	3
FBgn0001330	1125	944	828	1162	974	1119	1182	876	1072	934	1102	975	901	1174	914	973	983	1273	1159	1209	1109	1478	943	936
FBgn0001341	871	812	729	814	804	861	1231	710	1148	871	1094	1053	694	1098	850	956	835	1182	889	1092	981	1313	775	779
FBgn0001404	3061	2572	2536	3183	2964	3022	3375	2416	3136	2714	2878	2710	2053	2595	2300	2537	2335	3080	2483	2970	2577	3598	2475	2321
FBgn0001491	443	319	407	488	384	587	666	244	490	454	406	416	303	424	303	355	378	476	340	435	361	539	325	327
FBgn0001565	5081	4313	4200	6160	5395	5791	6010	4171	5487	5293	4379	4618	3902	4658	3982	4541	4400	5165	4424	4736	4319	6086	5295	4240
FBgn0001612	1920.06	1389.24	1437.82	2301.6	1803.85	2182.19	2192.93	1437.97	1928.43	1666.26	1662.58	1567.37	1431.06	2094.1	1868.4	1903.33	1633.43	2280.19	1861.96	2157.67	1880.59	2606.58	1539.58	1579.05
FBgn0001624	3722	3059	3143	4019	3711	3564	3727	3216	3566	3084	3303	3024	2969	3690	3246	3465	3018	3837	3245	3684	3353	4212	3164	2665
FBgn0001941	2680	1883	2406	2810	2757	3259	3706	2420	3631	2872	3000	3054	2105	3030	2519	2364	2473	3314	2370	3142	3077	3831	2525	2511
FBgn0001942	43708	42068	39042	52060	53664	51426	62567	47582	54286	52175	43602	46361	46188	46181	37299	43474	44519	49389	38553	43480	40814	53328	58914	35859
FBgn0001961	3778	3805	3274	4463	5250	4452	5442	4469	5006	4657	4036	4361	3955	3983	3137	3533	3737	4180	3242	3565	3513	4280	4994	3192
FBgn0001965	2898	2509	2004	3193	3115	2937	3225	3043	2835	2947	2791	2640	2909	2905	2628	2816	2505	3139	3109	3105	2786	4149	2885	2649
FBgn0001967	3	2	1	0	2	0	3	2	0	1	5	1	7	0	0	0	0	1	2	1	0	3	0	1
FBgn0001970	878.79	416.11	394.67	830.76	453.8	787.98	966.46	363.48	551.77	610.15	668.33	591.8	323.43	769.12	371.13	409.83	582.24	776.19	606.91	634.04	604.8	864.65	400.21	408.08
FBgn0001977	1221.5	1136.13	1024.26	1327.07	1203.93	1483.43	1712.25	854.65	1470.1	1253.6	1153.7	1137.65	708.34	1130.17	840.06	994.23	1020.54	1291.51	1003.19	1130.45	1042.86	1382.11	973.12	899.38
FBgn0001978	8196	7263	6632	9797	9693	9189	10180	9179	8920	9214	8243	8206	8579	8199	7672	8283	7705	9758	8075	8899	7831	11288	9891	7786
FBgn0001981	38	38	58	37	43	45	50	51	67	26	31	29	24	31	27	17	27	37	19	28	31	23	26	26
FBgn0001983	0	1	11	0	0	0	0	0	1	0	0	0	0	0	0	0	0	0	1	0	0	0	0	0
FBgn0001986	2261	1832	1610	2283	2087	2116	2483	1911	2199	2002	2031	2023	1986	2362	1965	2044	1958	2564	2042	2285	2039	2865	2094	1884
FBgn0001987	766	730	867	897	1334	1114	1211	873	1240	823	1060	1068	568	957	711	689	862	943	612	870	936	975	750	758
FBgn0001989	1253	1461	1017	1267	1284	1350	1781	1127	1420	1252	1234	1027	1186	1456	927	1119	1282	1196	947	1351	1080	1279	1343	800
FBgn0001990	969	772	815	1266	913	1204	1245	724	1041	1029	941	939	723	983	857	973	784	1190	1004	1112	952	1385	989	860
FBgn0001991	891	927	785	932	889	906	787	555	732	510	629	532	574	812	561	648	773	625	486	717	608	613	594	287
FBgn0001992	9	17	9	12	16	8	15	4	11	12	17	12	5	8.05	12.02	23	20	12	9	8	14	14	13	10
FBgn0001994	4504	3990	3714	4944	4361	4108	4509	3531	4050	3836	3847	3516	3451	3754	3448	4080	3455	4684	3810	4454	3892	4913	4148	3778
FBgn0001995	1338	1087	1076	1533	1503	1619	1900	1374	1536	1615	1374	1335	1477	1419	1230	1253	1460	1656	1262	1285	1214	1673	1825	1262
FBgn0002021	702	542	579	779	742	822	1083	642	847	743	669	670	596	797	551	683	689	850	582	699	577	826	709	537
FBgn0002022	2129	1443	1882	2320	2520	2594	2792	2217	2655	2458	2153	2243	1805	2315	1813	1978	1941	2299	1929	2119	2080	2692	2291	1920
FBgn0002023	85	59	61	56	84	43	46	50	79	64	48	53	45	82	39	51	66	45	60	43	58	49	63	30
FBgn0002031	6135	5650	4937	6660	7191	7044	7689	6766	6866	6501	6205	6299	6964	6854	5883	6037	5959	7305	5901	6651	6023	8037	7229	5581
FBgn0002036	544	578	484	582	485	613	666	423	574	523	433	471	384	554	458	532	521	558	504	560	497	666	602	425
FBgn0002044	4923	4168	3752	5479	4524	5201	6109	4053	5513	5003	4811	4564	4250	4598	4156	4770	4132	5696	4752	5397	4947	6814	4855	4382
FBgn0002069	6213.08	5615.97	5485.97	7065.02	7104.7	7790.68	6994.34	5580.7	6669.83	5582.44	5516.46	5481.41	4572.86	5768.09	4840.69	4990.73	5026.75	6134.09	4829.06	5516.8	5376.25	6687.39	5636.15	4430.02
FBgn0002121	5001	3324	4253	5497	3880	5951	6316	2756	5297	3665	4681	3928	2328	5350	4112	4167	3929	5737	4224	5881	4621	6922	2673	3405
FBgn0002174	2732	2740	2139	3055	3426	2983	3860	3472	3222	3118	2994	2851	3603	3258	2645	2814	2817	3358	2601	2952	2777	3719	4005	2470
FBgn0002183	7052	5754	5415	7871	6901	7528	8048	6169	7325	6394	6694	6335	5101	7081	6131	6622	6028	8314	6794	7630	6571	9214	6181	6307
FBgn0002283	1513	1170	1171	2003	1855	1842	2258	1619	1794	1898	1602	1713	1622	1608	1361	1697	1540	1769	1648	1699	1411	2314	1866	1473
FBgn0002284	4516	3869	3755	5004	5276	4952	5598	4590	5048	4703	4232	4270	4358	4382	3869	4130	4097	4777	4108	4523	4351	5258	5097	3998
FBgn0002306	395	453	403	424	615	441	660	679	678	614	523	591	268	372	259	320	317	269	277	256	271	312	381	166
FBgn0002354	210	187	170	221	205	246	307	146	249	257	218	226	215	204	154	173	184	225	211	180	138	214	219	171
FBgn0002413	8169	6709	6148	9299	8399	9051	10000	8711	8836	9113	8231	8172	8075	7885	7407	8073	7101	10026	8655	9234	8399	12271	9667	8382
FBgn0002431	5841	3331	3840	5499	4379	5677	5998	3458	5403	3593	5650	4362	3540	5827	4854	4926	4834	6201	5023	6402	5230	8458	3087	4379
FBgn0002440	0	0	0	0	0	0	0	1	0	1.23	0	0	0	0	0	0	0	0	0	0	0	0	0	0
FBgn0002441	3408	2999	2439	3504	2989	3380	3791	2540	3199	2942	2924	2621	2424	3166	2502	2797	2596	3353	2975	3322	2959	4600	2803	2923
FBgn0002466	2053	1493	1296	2061	1480	2030	2024	1281	1835	1587.95	1696	1671	1378	1762	1675	1770	1413	2205	1844	2052	1804	2843	1453	1743.7
FBgn0002521	541	376	506	506	347	602	888	182	572	363	448	371	186	489	328	372	392	568	301	531	427	564	257	269
FBgn0002522	39	31	36	27	34	29	42	54	68	40	30	33	41	66	36	26	54	36	35	17	29	26	49	34
FBgn0002524	2883	2443	2187	3380	2837	3251	3564	2162	3009	2755	2623	2637	2111	2834	2489	2581	2450	3010	2441	2885	2561	3502	2286	2461
FBgn0002525	7658	6178	6321	8988	8818	8284	9470	8304	8427	8029	7408	7534	7921	7578	7049	7937	6911	9105	7539	8342	7482	10366	8945	7585
FBgn0002526	3499	3058	3156	3124	5124	3007	5373	5268	5453	3306	5786	4443	4226	6509	4641	4966	5090	5712	4102	5763	4536	4948	3555	2691
FBgn0002531	5	5	3	6	9	11	3	5	2	4	7	5	5	5	0	2	1	3	0	5	1	2	2	1
FBgn0002533	0	0	0	0	0	0	0	2	0	1	0	0	0	2	0	0	1	0	0	2	0	0	0	0
FBgn0002534	2	5	1	1	3	7	0	4	4	2	0	0	4	3	1	2	4	1	1	3	0	0	1	0
FBgn0002535	0	1	0	0	0	0	2	0	0	0	0	0	0	0	0	1	0	0	0	0	0	0	0	0
FBgn0002542	4656	3271	3571	5274	4137	5700	5548	3522	4786	4226	4227	3950	3352	4712	4119	4440	4293	5475	4220	5046	4177	6623	4310	4125
FBgn0002543	163.43	156.36	185.88	134.27	149.23	152.08	204.21	139.99	195.31	134.99	115.81	137	59.09	132.46	108	121.28	127.45	102.21	116.32	115.2	107.77	127	161.61	63.59
FBgn0002552	3123.8	2536	2178.82	3518	3245	3126.78	3010	3382	2951	3069.7	2809	2766	3885	2737.83	3140	3388	2677	3538.81	3187.8	3372	3250.86	4661	3571	3174
FBgn0002561	4	2	2	0	0	1	2	2	6	0	0	3	2	0	0	2	1	2	1	0	3	6	4	1
FBgn0002562	1	12	0	0	0	11	1	0	4	1	4	5	14	17	12	6	0	16	7	8	2	63	0	16
FBgn0002563	53	36	10	14	536	283	194	666	147	167	1275	552	3503	1667	518	1459	1648	2115	932	1393	1713	2055	208	1195
FBgn0002564	33	57	14	15	37	6	15	14	5	13	8	11	8	21	4	12	15	22	14	21	18	5	10	4
FBgn0002565	156	41.73	33	63	1357	1067	924	1793	193	657.47	3662	1182	19466.2	6348	4135	9822	4161.45	18952	5839.33	8335	18508	13850	67	14967.2
FBgn0002566	810	522	713	904	578	1000	1264	411	940	645	815	668	285	862	522	671	642	981	627	889	732	1142	406	515
FBgn0002567	4125	3462	3256	4327	4211	4311	4669	3801	4358	3978	3847	3809	3347	4451	3666	4087	3772	4715	3810	4477	3900	5360	4022	3501
FBgn0002569	939	710	829	674	1124	844	1373	980	1398	1022	1297	1209	898	1581	1112	946	1284	1496	765	1259	1387	1402	917	886
FBgn0002570	14964	10681	14358	9207	18932	13411	15769	16468	18816	12608	19348	17593	18041	23643	19490	12548	21699	22053	10189	19553	20520	21236	18044	15909
FBgn0002571	613	445	357	386	1058	511	1099	1167	965	816	1157	1256	1833	1457	1260	1536	1314	1921	1031	1423	1479	1610	965	760
FBgn0002573	10	12	4	4	9	13	24	8	21	8	6	6	6	17	10	7	7	5	8	14	9	6	10	2
FBgn0002576	45	73	71	81	84	78	64	51	59	65	43	32	40	59	35	35	35	32	32	39	37	61	74	27
FBgn0002577	59	50	43	30	66	58	47	47	54	49	61	45	37	63	45	49	60	63	49	70	48	75	48	51
FBgn0002578	278	307	272	270	331	321.6	499	249	446	279	337	299	175.76	362	161.9	237	252.91	270	238	228	251	228	232	123
FBgn0002579	26872	20133	22019	30685	28831	34148	47015	26726	36223	36584	30154	30699	27113	29586	19130	23623	26909	28944	22211	25078	22617	29948	37208	21459
FBgn0002590	22153	22607	19912	24425	27613	23311	31874	26826	31312	30921	23000	26739	25524	24598	19278	22622	24403	22952	20459	21272	21380	24811	34908	16689
FBgn0002592	14	10	16	10	19	0	9	12	16	6	11	6	9	12	8	9	6	9	8	11	12	4	19	4
FBgn0002593	35179	32042	30710	38829	40816	40668	57540	32846	48171	45260	38579	42681	31860	38426	28732	34474	37395	37124	32012	38170	34205	38100	44681	25429
FBgn0002609	109	82	87	101	126	116	163	85	151	116	128	99	62	118	85	101	125	114	80	93	121	104	130	65
FBgn0002622	46970	39453	39813	54586	59849	51915	67181	54226	57639	62079	48786	52747	58524	50480	40547	49205	50391	52527	43823	43484	42588	53374	75679	40854
FBgn0002626	37538	25494	31916	45264	50121	43775	55375	51300	52160	54018	39514	46455	50715	38687	34020	38280	37400	40884	37154	39785	38914	42184	69963	34795
FBgn0002629	9	0	9	0	0	0	0	0	0	0	0	0	0	0	0	3	0	0	2	0	0	0	0	0
FBgn0002631	5	4	2	1	0	0	0	0	4	0	0	1	0	0	0	0	0	0	4	0	0	0	0	0
FBgn0002632	3	0	3	1	1	0	0	0	0	0	0	0	0	3	2	2	0	0	2	0	1	0	1	0
FBgn0002633	12	13	23	5	5	8	9	4	12	0	3	6	5	13	1	4	4	9	9	9	5	7	8	3
FBgn0002638	8797	7153	6881	10305	8590	10325	11866	7801	10038	9086	8616	8535	7490	8933	7804	8529	8072	10872	8397	9637	8451	11767	10073	7910
FBgn0002641	1284	919	967	1327	1024	1415	1666	760	1428	1164	1111	1073	766	1283	978	994	1052	1412	930	1193	1033	1570	980	999
FBgn0002643	2133	1695	1727	2159	2154	1988	2215	2085	2013	1891	1821	1786	1949	1937	1791	1987	1590	2271	1926	2223	1995	2431	2101	1846
FBgn0002645	2992	2331	2335	3084	2666	3170	3538	1822	2768	1974	2665	2445	1685	3235	2291	2588	2404	3549	2483	3406	2749	3804	1579	2209
FBgn0002673	2769	1777	2089	3592	2350	3409	3255	2162	2865	2749	2429	2394	1914	2555	2330	2460	2185	3140	2776	3213	2808	4060	2425	2533
FBgn0002707	1067.92	740.88	765	1167.95	861.84	1110.87	1248.99	742.92	1024.91	974.82	979.97	902.97	659.96	977.98	812	923.95	810	1124.93	1013	1040.96	960.96	1519.98	767.89	928.95
FBgn0002709	598.16	341.08	423.96	608.2	490.66	592.45	696.69	360.22	575.17	442.31	497.71	456.05	321.8	561.67	480.9	497.85	442.19	633.68	519.38	615.34	562.78	783.88	381.47	464.97
FBgn0002715	622	478	481	720	533	709	780	483	617.44	595	538	526	459	563	531	545.49	488	685	571	587	600	846	479	530
FBgn0002716	17.22	14.11	12.9	16.27	9.97	19.24	28.1	13.87	19.89	26.85	16.22	7.04	10.47	16.24	20.67	10.17	3.45	15.38	18.54	8.38	21.94	29.82	4.37	10.24
FBgn0002719	8671	8226	6985	8670	11730	8320	10943	10251	9500	9347	10220	10613	11020	11670	9553	12121	11412	14409	11005	13360	12571	16847	11943	11867
FBgn0002723	755	740	721	913	887	800	871	830	811	743	741	785	749	730	698	804	667	887	748	863	796	880	804	641
FBgn0002732	19	11	30	11	29	7	33	9	32	19	22	24	6	16	11	9	6	14	17	7	18	13	25	16
FBgn0002733	116	139	150	166	188	181	202	116	178	140	144	124	71	119	84	104	167	142	68	83	98	130	134	73
FBgn0002734	1	0	9	0	0	0	0	0	5	0	0	0	0	0	0	0	0	0	0	0	0	0	0	0
FBgn0002735	6	5	16	1	3	3	2	0	5	1	3	1	1	4	1	1	0	1	5	0	1	2	1	0
FBgn0002736	1892	1387.65	1554.34	2348.5	1934.75	2384	2961.49	1742.83	2151.68	2261	1838.13	2009.56	1800.82	2044.85	1549.79	1815	1891.7	2293.31	1746	1960.81	1695	2513.81	2284.68	1765
FBgn0002772	3168	4238	2238	3019	3754	2127	3098	2528	2838	2413	2283	2028	2235	3525	1937	2656	3246	2259	2191	2767	2175	1993	2984	1211
FBgn0002773	8864	16636	7184	8433	13551	7021	11321	8742	9692	8863	8690	7711	9332	13481	6946	9779	12432	9217	7505	9356	7477	8106	11758	4369
FBgn0002774	1314	1183	1092	1414	1320	1434	1748	1068	1540	1245	1249	1230	923	1373	1045	1143	1113	1421	1179	1328	1213	1624	1142	970
FBgn0002775	1553	1081	1281	1851	1386	1874	1946	1175	1641	1651	1402	1439	1196	1453	1383	1461	1256	1843	1477	1621	1468	2258	1380	1439
FBgn0002778	2174	1817	1724	2336	2011	2154	2441	1835	2269	2054	2020	2007	1590	2194	1878	2022	1822	2499	1979	2318	2033	2769	1878	1896
FBgn0002780	6795	4822	5587	6878	4774	7776	9881	3809	8025	5677	6889	5928	3201	7814	5181	5535	5636	8436	5814	7877	6198	9456	4255	4725
FBgn0002781	18135.4	14319.5	14217.4	22113.8	17789.6	20926.8	22199.5	15550.7	18948.2	19041.8	16342.8	16275.9	15688.3	16674.6	16183.1	16818.8	15855.6	20499.8	16877.7	19119.2	17743.2	24417.7	19833.5	16459.7
FBgn0002783	8481	6751	6650	9561	7887	9586	10039	6779	8694	8101	7855	7131	6342	8508	7153	8034	7337	9820	7947	9052	7968	11632	8025	7532
FBgn0002787	4662	4222	3927	5429	5679	5369	5827	4906	5513	5371	4768	4879	4551	4776	4290	4839	4500	5562	4586	5032	4721	6153	5401	4618
FBgn0002789	3831	3835	3789	3643	4929	3840	4788	3378	4536	3536	3319	3310	3027	4517	2758	3477	3515	3333	3053	3135	3030	2985	3688	1845
FBgn0002791	1133	727	873	1252	935	1209	1470	691	1175	1032	993	1022	657	985	864	929	826	1225	1038	1169	1001	1519	790	904
FBgn0002838	2	0	0	3	2	0	3	0	0	0	0	1	0	0	0	0	1	1	0	1	0	1	2	0
FBgn0002842	1	0	0	0	0	0	1	0	0	1	1	0	0	0	0	0	0	0	0	0	0	0	0	0
FBgn0002855	34	0	0	0	13	0	1	0	0	0	0	0	0	0	0	0	0	0	0	0	0	0	0	0
FBgn0002856	15	0	0	0	18	1	0	0	0	0	0	0	0	0	0	0	0	0	0	1	0	0	0	0
FBgn0002862	20	0	0	3	29	1	1	0	0	0	0	0	0	0	0	0	0	0	0	0	0	0	0	0
FBgn0002863	19.97	0.88	0	0	43	0	0	0	0	0	0	0	1	0	0	0	0	0	0	0	0	0	0	1
FBgn0002865	94.24	0	0	0	116.11	0	0	0	0	0	1	0	0	0	0	0	0	1	0	0	0	2	0	0
FBgn0002868	2096	2855	1674	2769	2395	2757	4526	2096	3846	4239	2701	2736	1074	1398	958	1362	2119	1219	1176	1661	1372	1262	2927	1134
FBgn0002869	9	45	31	18	73	12	21	29	30	22	41	11	24	22	12	16	27	17	10	10	26	4	38	10
FBgn0002872	2188	1556.38	1746	2598	2015	2546	2742	1665	2337	1883	2207	1916	1487	2366	1952	2186	1787	2670	2266	2723	2369	3379	1664	1937
FBgn0002873	3869	3042	2538	3859	3418	3819	4025	2799	3647	3075	3740	3214	2822	4104	3409	3653	3352	4593	3968	4772	3821	5665	2931	3121
FBgn0002878	1953	1598	1169	2058	1728	1925	1935	1556	1700	1770	1714	1627	1663	1661	1519	1725	1550	2019	1839	1900	1769	2874	1651	1692
FBgn0002887	775	653	602	915	616	873	891	539	741	592	724	617	452	790	653	803	653	968	745	980	786	1183	514	685
FBgn0002891	1054.12	770.62	827.96	1310.62	1048.55	1368.88	1368.03	961.48	1336.34	1162.4	1098.28	1094.7	803.7	1023.33	1086.31	1065.46	829.63	1250.76	1120.18	1275.83	1129.86	1761.35	1049.49	1030.11
FBgn0002899	1480	928	1023.96	1631	1200	1765	1826	914	1434	1240	1264	1143	901	1347	1201	1277	1222	1709	1304	1473	1228	2121	1096	1247
FBgn0002901	888	635	631	1006	626	1034	953	553	813	715	686	657	478	801	659	717	667	997	818	993	838	1156	617	706
FBgn0002905	401	345	267.16	426.09	423	369.16	466.11	331.2	460.3	316.27	439.09	327.3	322.16	503	376.27	419	383.18	549.21	419.11	585.1	478.14	637.46	336.17	375.12
FBgn0002906	1698	1190	1180	1733	1294	1793	1954	1153	1712	1433	1577	1367	954	1621	1373	1424	1193	1881	1482	1871	1562	2531	1202	1504
FBgn0002909	440.18	311.67	330.91	493.16	383.19	495.58	523.03	282.46	455.6	407.37	404.22	402.97	249.36	456.29	353.75	394.62	378.76	507.88	412.74	524.18	426.13	691.17	316.27	337.92
FBgn0002914	3617	2508.15	3081	4101	3186	4145	4409	2733	3810	3346	3275	3211	2321	3627	3056	3225	3016	4068	3276	3912	3514	4760	2989	2751
FBgn0002917	359	516	362	383	432	373	427	352	402	346	259	289	268	365	213	287	300	256	259	280	185	240	360	155
FBgn0002921	21742	21525	17864	21265	23845	19307	23138	19234	21636	17966	20042	18701	17389	23250	18112	20605	20348	22461	18811	23012	20286	24584	18142	15356
FBgn0002922	12.49	19.29	10.35	11.36	22.44	11.49	15	15	15.4	7.24	12	13.17	11.09	13.12	12.38	20.07	16.2	7	10	15.23	12.16	10.21	8.08	6.13
FBgn0002924	3786.8	2740	2719.82	4313.8	3489.43	4088.67	4208.73	2932.56	3652.1	3711.73	3266.13	3051	3021.43	3207.14	3263.76	3245.65	3101.87	3995.73	3425	3776.23	3267.85	4871.72	3594.65	3178.78
FBgn0002926	341	273	285	238	605	253	675	672	515	375	794	846	581	1071	689	1215	690	1387	775	1227	909	1036	260	510
FBgn0002930	1941	2159	1843	2373	3178	2720	2829	2240	3371	2945	2605	2578	1617	1985	1625	1502	1755	1820	1379	1537	1636	1709	1533	993
FBgn0002931	77	52	75	62	46	89	88	32	96	79	46	44	31	70	43	22	41	32	19	43	27	38	19	11
FBgn0002932	1560.46	1225.85	1288.64	1821.33	1734.84	1541.33	1758.29	1617.51	1580.15	1449.19	1328.66	1391.66	1220.54	1482.6	1369.39	1407.23	1220.32	1741.15	1437.23	1679.95	1546.6	2082.03	1520.34	1454.41
FBgn0002933	0	0	0	0	0	0	0	0	0	0	0	0	0	0	0	0	0	0	0	0	0	0	0	0
FBgn0002936	182	176.8	160.78	88.54	107	103.55	169	102.52	168.3	129.26	99.12	116.98	102	187	93	52.79	75.74	63	63	122	81	95	195.92	60.93
FBgn0002937	184	190	147	163	223	159	186	151	216	193	174	140	138	202	111	175	205	136	119	190	141	172	244	107
FBgn0002938	3852	3931	3429	3048	2476	2445	3787	2199	3436	3068	1931	2358	2044	3769	2150	1920	1619	1191	1922	1853	1710	2422	1899	1103
FBgn0002939	23	14	10	26	29	40	46	32	51	38	38	40	157	289	111	131	156	160	109	151	63	164	86	34
FBgn0002940	27367	25223	24522	32497	29430	32205	41603	21867	33535	35209	20663	26697	18508	24082	15195	20666	21169	15476	17288	17593	16605	22294	27944	12556
FBgn0002941	21	21	11	21	30	23	28	17	14	17	26	17	14	16	9	14	16	12	9	15	7	10	21	5
FBgn0002945	174	168	198	183	204	182	211	151	193	167	120	141	124	156	124	139	136	139	123	160	146	142	158	82
FBgn0002948	3785	2888.92	2410.74	4132	3876.06	3928.65	3693	3475.14	3468	3551	2930	3191.71	3560	3564	3044	3401.73	3039	3982	3406.54	3544.16	3044	4968	3615	3351
FBgn0002962	4670	3902.03	3311	5582	4465	6187	6083	4255	5240	4797	4531	4978	5239	4799	4843	5655	4149	6373	4878	6083	5592	7723	4906	5260
FBgn0002973	1361	1320	1105	1301	1621	1212	1607	1388	1466	1417	1328	1429	1415	1385	1236	1287	1183	1425	1133	1306	1317	1687	1312	1119
FBgn0002985	132	87	121	124	138	115	177	201	207	116	150	139	141	189	133	161	108	167	128	168	147	136	171	80
FBgn0002989	958.66	794.22	807.88	1220.86	1026.81	1144.37	1202.18	842.83	1048.19	1030.34	907.63	946.35	774.24	959.84	947.38	990.15	810.11	1152.76	1045.19	1079.44	912.67	1425.2	1025.43	955.58
FBgn0003002	26	33	21	27	16	20	19	17	23	21	17	12	8	9	13	24	22	10	13	14	16	16	18	3
FBgn0003008	299	241	253	306	256	328	379	225	290	269	245	286	199	309	255	264	226	334	251	288	258	345	211	189
FBgn0003009	3	6	4	4	4	0	4	2	3	2	1	5	1	3	0	3	2	0	1	1	1	6	1	0
FBgn0003011	31	51	39	34	25	30	41	10	39	20	24	26	16	27	18	26	17	23	17	9	16	19	15	5
FBgn0003015	14943.7	9241.04	11798.5	16468.9	13604.9	17033	21159.5	12337.9	18247	14232.8	17890	15424.6	11127.9	17477	14823.5	16309	14096.6	21444	16388.7	20020.6	17711.1	25259	13086.8	13595.6
FBgn0003016	2842	2348	2122	2814	2595	2539	3064	2243	2567	2446	2643	2309	2278	2632	2294	2751	2357	2962	2592	3120	2458	3464	2277	2165
FBgn0003023	5868	4082	4567	6904	5633	6830	7501	5179	6395	5749	6173	5729	4971	6328	5974	6449	5206	7944	6403	8092	6730	9134	5099	5684
FBgn0003028	9737	7067	6949	10890	10365	9276	10011	10504	8884	9087	8924	8425	10978	9058	9127	9916	8414	11122	9667	10675	9508	13187	10428	8935
FBgn0003034	0	0	0	0	5	0	0	0	0	0	0	0	0	0	0	0	0	0	0	0	0	0	0	0
FBgn0003041	2798	2126	1928	3003	2318	3045	3267	1924	2717	2417	2498	2470	2000	2879	2391	2627	2301	3140	2567	2956	2548	3963	2153	2427
FBgn0003042	373	212	228	365	254	380	441	233	337	271	363	291	255	341	296	332	240	482	291	410	359	521	202	286
FBgn0003044	5528	3832	4372	6249	5060	5933	6407	5009	5294	5152	5096	4450	4364	5191	4898	5321	4647	6688	5428	6409	5796	7700	5034	4857
FBgn0003046	74	83	78	102	138	81	115	148	110	129	114	94	162	156	125	92	99	108	105	100	81	114	119	90
FBgn0003048	3140	2476	2147	3041	3108	2942	3108	2620	2925	2595	3026	2619	2393	2854	2631	3139	2532	3491	3191	3485	2735	4408	2436	2649
FBgn0003053	1010	1038	956	866	1416	784	1064	1190	1189	912	1209	950	1127	1304	1039	984	1029	1248	966	1174	1154	1168	1131	848
FBgn0003057	0	0	0	0	0	0	0	0	0	0	0	0	0	0	0	0	0	0	0	0	0	0	0	0
FBgn0003060	4	10	2	2	8	2	8	7	2	8	5	6	0	0	0	1	0	0	0	0	1	0	1	0
FBgn0003062	4651	5889	3653	4873	7073	4508	7494	7319	6378	6511	5968	5841	7335	6129	4442	5156	5445	5545	4811	4608	4512	5354	8558	4131
FBgn0003065	0	0	0	0	0	0	1	0	4	0	1	2	1	0	4	3	0	0	0	0	1	0	0	0
FBgn0003067	4331.5	4041	3195	2421	4733	3371	1625	2429	2047.5	2600	1813.5	1857	2248	2256.5	1689.5	2167	3748	2255	1917	2745	2101.5	4048	3195.5	2092.5
FBgn0003068	422	459	391	804	1028	1065	883	852	1104	822	650	778	322	422	322	520	783	704	505	644	676	621	933	390
FBgn0003071	5331	6065	3694	5507	6521	4445	5326	5296	5012	4540	4548	4227	5331	6149	4278	4863	5499	5553	4805	5448	4679	6104	5496	4051
FBgn0003074	10091	9145	7812	11063	12421	10792	12431	12249	11766	10826	10569	10660	12275	13122	10605	11827	13349	14226	11124	13346	13180	15431	13897	10824
FBgn0003076	5357	5113	4257	5637	6795	5671	8059	6444	7186	6672	6420	6740	7413	8686	6042	7197	8219	8179	5709	7346	6701	8064	8207	5350
FBgn0003079	1883	1194	1439	1968	1651	2111	2106	1296	1885	1593	1605	1557	1247	1784	1610	1636	1500	2151	1727	1924	1634	2533	1424	1506
FBgn0003082	2853.38	2410.48	2317.38	3460.3	3151.67	3414	4001	2636.86	3276	3374.7	2837.81	2818	2657.29	2939	2568.79	2675.35	2864	3146	2679.41	2818.88	2642	3774	3426.97	2565.97
FBgn0003086	0	0	0	0	0	0	0	0	0	0	0	0	0	0	0	0	0	0	0	0	0	0	0	0
FBgn0003087	636	346	480	663	306	826	971	204	616	454	544	466	185	503	336	368	368	678	427	634	496	865	256	373
FBgn0003089	9	4	23	2	19.01	6	20	19	17	9	30	11	17	22	15	24	19.03	26	20	35	22	12	8	8
FBgn0003090	156	199	176	203	263	165	227	203	216	204	178	186	182	176	135	145	174	145	149	133	168	153	231	103
FBgn0003091	273	258	207	221	161	175	214	112	220	129	159	161	147	272	169	151	199	190	138	204	169	187	133	98
FBgn0003093	1458	1538	1303	1491	1586	1284	1413	1258	1308	1306	1232	1172	1329	1280	1273	1328	1172	1410	1150	1420	1206	1424	1390	1046
FBgn0003114	573	295	404	660	534	728	777	532	692	646	619	552	443	505	511	523	431	665	645	687	604	813	569	656
FBgn0003116	721	538	593	843	768	842	974	577	854	765	710	734	561	804	581	644	673	868	620	735	719	938	755	668
FBgn0003117	54	41	46	65	58	62	88	121	80	90	65	65	35	37	34	32	42	26	28	39	35	60	52	26
FBgn0003118	459	387	463	488	456	461	615	432	629	457	580	487	281	511	320	378	425	497	327	477	444	492	402	297
FBgn0003124	10382	7433	8206	12154	9722	11702	12554	8183	10793	10559	9828	9532	7601	9846	9040	10196	8773	12504	10345	11738	10158	14693	9742	9869
FBgn0003129	52	73	61	37	52	45	86	57	74	56.07	47.05	56	22	59.05	29	55	48.04	46	28	30	39	36	48	21
FBgn0003130	8	0	7	3	7	1	5	0	4	7	3	1	2	4	2	2	3	3	2	3	1	3	4	1
FBgn0003132	10	1	1	0	9	0	0	1	3	0	0	0	0	0	0	0	1	1	0	0	0	0	0	0
FBgn0003134	3428.88	2802.56	3220.47	3470.7	3349.1	3860.31	4078.9	2603.32	3640.37	3222	3093.57	3007.51	2024.83	3102.91	2593.81	2681.9	2625.65	3520.67	2613.68	3180.75	2954.85	3740.94	2581.57	2369.97
FBgn0003137	2359	3303	2915	2825	4786	2415	6008	6681	7649	5877	6474	6141	6027	9824	6047	6418	7392	7446	5217	6454	6162	5981	8149	4208
FBgn0003139	3173	2302	2642	3917	3950	3789	4306	4009	3673	3917	3130	3461	3644	3305	3124	3400	3245	3747	3239	3342	3337	4360	4186	3112
FBgn0003140	1	0	0	0	0	0	0	0	0	0	0	0	0	0	0	0	0	0	0	0	0	0	0	0
FBgn0003141	512	384	434	538	431	600	697	323	561	479	505	465	308	551	486	442	434	608	471	636	486	679	365	376
FBgn0003145	10	1	3	4	2	0	5	1	3	2	1	0	0	1	0	0	2	0	8	2	0	0	1	1
FBgn0003149	7219	10666	6180	7049	9541	5617	7691	7569	7472	6134	6282	5622	8781	10260	6566	7903	8942	7648	6426	7379	6200	6355	8548	3723
FBgn0003159	1497	1259	1214	1463	1264	1611	1793	1063	1698	1204	1441	1290	1010	1673	1266	1343	1178	1667	1256	1675	1524	1933	1044	1054
FBgn0003162	2841	2931	2248	2509	3377	3590	1877	1487	1994	1441	1415	1389	553	759	515	567	719	662	435	612	547	602	534	309
FBgn0003165	7086	6318	4611	7203	7443	5744	6732	6360	5761	5424	6558	5691	6827	6397	6010	6867	5552	7599	7183	8253	6813	9128	5560	6230
FBgn0003169	1787	1418	1475	1966	1701	1969	2194	1474	2148	1777	1564	1708	1340	1670	1629	1640	1415	1759	1595	1755	1686	2276	1610	1328
FBgn0003174	41	68	46	72	101	75	101	120	65	86	84	105	41	59	38	100	57	110	92	108	90	82	60	51
FBgn0003175	3452	2908	2589	3474	3484	3505	3652	2985	3368	3262	2923	2764	2632	3280	2944	3132	3067	3731	3255	3559	3083	4477	3234	2818
FBgn0003187	1754.78	1196.74	1360.88	2005.76	1507.65	2145.72	2091.81	1246.45	1851.82	1694.92	1719.98	1600.81	1220.7	1875.91	1751.82	1942.88	1642.81	2328.78	1776.81	2128.85	1846.88	2720.88	1501.47	1659.91
FBgn0003189	4808	4830	4127	5122	6392	4394	6398	6140	6419	5677	5971	5642	5407	6141	4813	5369	5405	6133	5319	5721	4728	6007	6787	3834
FBgn0003204	5621	5794.01	4401	6266.01	6775.01	6008	7470	6389	6738	6078	5973.01	6086	6056	6468.01	5437.02	5779	5853	6873	5465	5958	5382	7233.01	6681.01	5178.01
FBgn0003205	3084	2254	2736	3675	2972	3849	4053	2573	3625	3212	3063	2995	2203	3167	2816	2897	2728	3799	2874	3499	3225	4242	2934	2676
FBgn0003206	1272	1197	1157	1376	1385	1392	1525	1302	1358	1297	1128	1161	1108	1174	1013	1225	1114	1300	1096	1193	1100	1405	1251	969
FBgn0003209	2218	1907	1943	2359	2205	2582	2538	1630	2273	1972	1949	1859	1438	1931	1514	1784	1584	2160	1689	2055	1834	2376	1596	1393
FBgn0003210	3251	2696	2804	3646	3469	3667	3594	2967	3473	3074	2987	2926	2671	3497	3152	3372	3009	4026	3472	3562	3212	4492	3129	2981
FBgn0003218	3471	3129	2350	3681	3584	3213	3623	3151	3139	3183	2965	2941	3383	3095	2860	3334	2894	3634	3223	3419	3168	4674	3248	2967
FBgn0003227	206	165	138	235.23	224	229	288.25	183	230	231	219.32	213	231	242	182	255	180	251.33	228	247	221	350	230	199
FBgn0003231	8307.29	7166	8006.33	9487.62	8654	10368.5	11347	6688	11024	8179.11	8214	8311.54	4820	7740	6270.29	6732.63	7179.6	8689.04	6642	8459	7997	9577	7224	6017
FBgn0003248	302	265	281	259	336	377	444	220	396	342	244	300	160	238	167	176	254	212	165	226	222	243	266	151
FBgn0003249	1414	1312	1202	1810	1736	1846	2060	1412	2041	1683	1370	1495	917	1315	786	1193	1423	1108	1021	1291	1179	1348	1847	837
FBgn0003250	794	683	670	1114	1061	1083	1226	684	1127	1051	714	836	556	669	384	639	818	611	574	573	695	705	1121	370
FBgn0003254	21	18	74	3	6	1	3	2	13	2	2	3	5	4	1	3	3	1	12	1	0	3	1	1
FBgn0003255	36	50	36	47	59	42	38	39	58	50	40	49	25	21	25	32	23	26	22	54	34	26	31	12
FBgn0003256	2048.84	1273.4	1797.37	2190.37	1125.24	2576.65	3082.21	762.97	2206.69	1418.31	1765.72	1564.84	609.4	2038.9	1277.63	1308.85	1469.33	2334.15	1385.62	2224.06	1655.54	2763.65	905.24	1311.29
FBgn0003257	2838.66	2831.4	2297.14	3206.12	3608	2754.07	3947.78	3459.91	3534.64	3346.57	3341.78	3145.91	3283.42	3529.86	2748.21	3215	3031.08	3751.97	2969.72	3305.3	2993.56	3847.45	4002.15	2742.94
FBgn0003261	34727	25805	28830	38911	33680	38638	44291	28153	39835	37169	31234	32548	25817	32961	27469	31368	30516	36368	30939	33587	31456	39294	39108	26839
FBgn0003267	0	0	0	3	1	2	4	0	0	0	1	1	0	1	0	1	0	0	0	2	0	0	1	0
FBgn0003268	1899	1315	1136	1971	1669	1888	1942	1418	1492	1509	1730	1492	1336	1966	1814	1924	1701	2261	1998	2243	1747	2950	1317	1819
FBgn0003270	3	0	0	1	1	0	0	0	0	0	0	0	0	2	0	0	0	0	0	0	0	0	0	0
FBgn0003274	48436	60098	38171	54466	56119	55162	81496	44151	60681	65205	54720	55642	52198	55242	35508	45763	51002	51956	37696	39746	36767	59940	70033	38483
FBgn0003275	621	629	658	762	816	875	1219	624	990	981	838	927	673	746	584	673	759	867	628	769	642	873	766	523
FBgn0003277	7626	6197	5501	8376	7617	7856	8085	7689	7640	7161	6890	6563	7582	7335	7028	7468	6183	7945	7407	7716	7217	10598	7141	6473
FBgn0003278	846	651	707	868	720	834	1157	631	1045	782	893	810	574	979	742	813	756	994	844	960	842	1027	702	655
FBgn0003279	78065	84656	64473	86708	102787	78043	101046	105262	95190	94067	80476	85362	107493	86271	78609	85550	81130	89376	78949	81463	79792	94766	123159	69133
FBgn0003285	939	876	757	1170	1055	998	1042	1086	900	971	856	809	1247	1098	1001	1018	850	1053	976	1079	931	1163	1101	905
FBgn0003292	817	607	576	894	616	830	969	651	875	817	717	748	672	758	721	734	621	914	754	799	774	1258	725	783
FBgn0003295	6	7	5	7	16	13	20	9	5	3	10	13	4	7	8	9	13	8	9	16	2	3	5	14
FBgn0003300	20	19	14	5	13	5	6	15	17	10	6	9	5	6	9	9	6	11	4	8	8	10	15	2
FBgn0003301	968	1048	858	1004	1277	916	1059	1181	1161	869	897	927	1064	1058	941	1003	1013	977	976	1082	893	1156	1170	706
FBgn0003302	139	151	112	127	183	124	242	137	178	140	140	162	126	148	88	147	127	166	150	168	140	178	123	112
FBgn0003308	633	502	460	532	706	507	715	665	778	525	591	595	745	946	590	618	616	697	400	577	591	611	521	426
FBgn0003310	3051	2446	2468	3619	3613	3436	3875	3470	3485	3236	3288	3101	3416	3303	2979	3491	3013	3924	3316	3704	3282	4386	3538	2943
FBgn0003312	45	45	18	21	61	36	89	77	61	36	78	63	73	95	51	68	76	100	52	68	57	68	60	52
FBgn0003313	15	4	23	1	0	3	0.74	0.81	3.4	1	1	1	1	0	0	2	1	0.8	9	0	1.67	0	0	0
FBgn0003317	2088	1671	1530	2271	1941	2103	2150	1511	2092	1773	1769	1657	1396	1791	1657	1898	1720	2013	1714	1963	1787	2509	1758	1664
FBgn0003319	2.13	3	7.39	9.41	4	5	9.41	8	8	10.51	6.76	13	3	3.38	6.53	5	7	4.67	6	6.62	1	2	3	1.36
FBgn0003321	1905	1668	1292	1933	1670	1895	1897	1259	1727	1444	1423	1449	1077	1711	1198	1362	1313	1677	1361	1713	1491	2104	1241	1170
FBgn0003326	43.98	52	62	38	45	38	34	32	51	36	10.96	30	24	33	24	25	28.99	31	28	17	11	29	36	14
FBgn0003330	1408	1366	1119	1662	1677	1836	1966	1608	1536	1827	1408	1476	1773	1509	1303	1391	1449	1548	1381	1448	1334	1904	1941	1422
FBgn0003334	3966	3126	2831.19	4610	3791	4014.26	4140.37	3739	3727.08	3765	3522	3350	3641	3631.14	3579	3704	3302	4269.1	3715.13	4224.64	3838	5471	3765	3670
FBgn0003339	38	35	38	31	39	45	44	46	38	23	31	38	34	38	16	24	33	33	29	33	38	30	43	26
FBgn0003345	945	712	831	981	949	945	1123	615	934	772	955	790	486	857	588	759	749	978	636	1064	877	991	623	584
FBgn0003346	3211	2431	2348	3497	2919	3388	3935	2416	3121	3081	2946	2772	2117	3269	2670	3112	2814	3571	3060	3454	2786	4105	2877	2718
FBgn0003353	275.75	243.83	265.75	324.23	248.18	390.6	375.93	198.25	297.69	219.77	239.54	263.26	137.07	278.01	246.24	213.02	224.93	336.87	214.31	308.37	289.75	347.73	172.92	191.41
FBgn0003356	6093.25	5526.04	6093.53	4264.9	10553.9	3778.13	11624	14358.6	10120.5	7812.51	8571.64	10898.7	17910.7	17404.7	10625.4	20063.5	13499.7	16555.1	18933.4	16141	12581.2	17707.2	12036.6	6634.6
FBgn0003357	4950.75	2880.95	4658.21	3394.1	8735.11	2874.41	8704.05	13380.3	7333.53	5716.49	5856.92	8071.33	17048	13569.5	9306.61	16379.2	10671.8	13548.7	15423.4	13755	10584.6	11674.8	9441.26	5227.4
FBgn0003358	1285	803	893	846	3205	1108	3575	4353	2513	2338	3046	2859	6527	5090	2916	5169	4546	5665	3954	4284	3563	4893	3751	2256
FBgn0003360	31910	35042	25300	31813	40078	28233	38485	33390	32050	29345	31195	28565	36612	38460	26586	29993	33462	34043	26381	31322	26194	32833	36498	22672
FBgn0003366	1121	1320	1085	1057	1558	1273	1558	1331	1565	1331	1306	1363	1134	1487	1007	1145	1351	1356	1051	1115	1086	1375	1536	828
FBgn0003371	4453.94	4143.57	3893.87	4513.95	4016.45	4092.95	4825.97	3084.98	4138.91	3373.23	3675.76	3217	2928	3755.55	3112.92	3623.17	3104.8	4177.97	3214.97	4265.09	3588.36	4298.99	3092.78	2822.93
FBgn0003372	5	3	1	1	3	5	4	3	1	1	4	3	4	2	2	1	1	1	2	1	0	1	3	0
FBgn0003373	1	0	0	0	0	0	0	1	0	0	0	0	0	0	0	0	0	0	0	0	0	0	0	0
FBgn0003374	0	0	0	0	0	0	1	0	0	0	0	0	0	0	0	0	0	0	0	0	0	0	0	0
FBgn0003375	0	0	0	0	0	0	0	0	0	0	0	0	0	0	0	0	0	0	0	0	0	0	0	0
FBgn0003377	0	0	0	0	0	0	0	0	0	0	0	0	0	0	0	0	0	0	0	0	0	0	0	0
FBgn0003378	0	0	0	0	0	0	0	0	0	0	0	0	0	0	0	0	0	0	1	0	0	0	0	0
FBgn0003380	211	182	192	165	133	179	160	79	99	65	116	68	92	161	114	103	125	72	73	139	100	96	64	41
FBgn0003382	1	1	5	0	2	3	4	3	4	5	2	3	0	2	3	6	9	1	0	0	1	0	1	0
FBgn0003386	191	177	157	179	191	208	187	123	186	104	119	121	125	155	107	98	108	111	101	124	110	107	106	65
FBgn0003388	14	11	14	18	19	13	23	10	32	28	21	15	16	27	15	16	17	11	20	20	18	9	16	5
FBgn0003390	194	194	242	386	386	399	770	511	801	778	444	601	250	277	194	246	369	306	292	329	293	295	467	211
FBgn0003391	3618	2820	2788	3663	3639	3260	3791	3537	3729	3226	3493	3670	3403	3601	3677	3608	2928	4114	3500	4110	3699	5053	3260	3127
FBgn0003392	3737	3287	3004	3844	3789	3507	3944	3122	3496	2985	3275	3038	2564	3734	3147	3353	2996	3801	3138	3721	3201	4012	2848	2637
FBgn0003396	2319	1553	1762	2152	2138	2193	2278	1829	2280	1820	2178	1793	1600	2059	1796	1921	1728	2072	1867	2253	1986	2729	1565	1444
FBgn0003401	970	874	863	1305	1205	1238	1417	1128	1288	1251	1130	1050	1028	1201	1054	1116	1140	1360	1124	1262	1103	1618	1350	1077
FBgn0003410	2643	2385	2063	2990	2681	2874	3184	2457	2591	2561	2413	2353	2464	2379	2257	2453	2099	2885	2494	2667	2331	3561	2754	2297
FBgn0003411	13	5	5	0	1	4	5	1	9	2	1	0	0	2	0	5	1	0	8	2	2	4	0	0
FBgn0003415	7223.81	5405.21	4600.38	7258	6761.53	6638	6632	5569.15	6071	5079	7018.24	5446.42	5393	6791	6104.77	7072	5981.11	8090	7051.19	8357.59	6736.71	10311.1	4992	6260.39
FBgn0003416	2136	1445	1495	2408	1980	2133	1990	1728	2012	1710	1939	1813	1668	2065	1981	2046	1770	2373	1994	2327	2170	2950	1630	1887
FBgn0003423	4200	4247.93	3451	4642	5105	4415	5184	4146	4552	4019	4121	4128	4382	5067	4063	4598	4225	4955	3966	4741	4180	5478	4454	3553
FBgn0003429	711	719	643	690	687	592	609	555	788	475	612	498	512	751	596	582	687	603	483	644	654	644	626	359
FBgn0003430	16	31	31	24	23	35	36	15	32	21	17	21	6	10	9	13	17	14	10	21	7	14	8	11
FBgn0003435	385	256	311	296	329	292	374	193	319	203	323	216	229	362	262	290	293	366	223	396	330	279	184	173
FBgn0003444	743.41	560.99	638.12	776.88	573.87	822.2	982.27	584.87	824.77	690.08	727.69	662.41	510.14	730.75	712.55	627.3	598.06	842.88	629.95	859.3	767.93	1124.26	625.41	613.37
FBgn0003447	3365	3090	2704	3530	3683	3008	3628	3010	2972	3276	3118	2768	3246	3205	3041	3518	2826	3884	3014	3469	2952	3845	3245	3056
FBgn0003448	7	1	9	2	1	2	2	0	4	0	2	1	1	0	4	3	1	1	5	1	5	0	1	0
FBgn0003449	1108	852	908	1267	897	1283	1637	821	1242	1025	1132	954	741	1006	847	947	902	1250	933	1156	1090	1509	944	919
FBgn0003450	226	214	173	293	264	265	332	265	304	271	230	248	288	252	229	274	210	340	251	268	212	323	311	248
FBgn0003459	718	590	575	738	466	814	908	448	761	644	678	624	406	691	560	537	508	731	570	792	688	968	502	536
FBgn0003460	142	107	95	109	159	116	127	77	121	97	93	79	77	115	77	81	122	76	56	64	79	76	102	37
FBgn0003462	11724	14097	10233	14321	18266	14249	18917	18386	15910	17239	14341	14850	18002	14846	11379	13064	14885	13988	11064	12443	11737	15318	20529	10855
FBgn0003463	690	828	747	662	799	555	558	485	643	501	462	425	547	436	500	554	435	494	336	478	457	398	671	329
FBgn0003464	6833	6566	5378	7917	8214	7253	8036	6867	6826	7625	6361	6549	6876	6839	5994	7007	6333	7671	6804	6741	6157	8923	8107	6272
FBgn0003475	4650	4150	3330	5006	5091	4394	5105	4813	4632	4420	4465	3996	4341	4081	3969	4129	3663	4643	4343	4758	4252	6003	4440	4025
FBgn0003479	745	631	541	825	707	823	855	618	795	761	662	684	544	725	593	601	711	850	667	628	689	969	753	675
FBgn0003480	334	303	218	368	296	384	451	282	310	373	313	346	322	359	220.97	310	267	346	284.98	331	301	454.98	388	302
FBgn0003482	73	61	50	103	65	102	115	33	70	95	77	82	33	93	55	70	61	89	74	77	64	138	58	67
FBgn0003483	3326	2107	2394	3728	2809	3957	3695	2388	3475	2877	2961	2872	2181	3517	3299	3011	2698	3927	3266	3684	3206	4898	2500	2959
FBgn0003486	13.04	11.05	14	6.01	17	10	36.19	20	31.09	18.07	39	25.05	27	56	30	44	33.07	60.15	44	38	36	46.05	7.02	20
FBgn0003495	1813	1171	1413	2014	1386	2197	2069	1100	1707	1473	1489	1373	772	1302	1178	1252	1110	1797	1318	1739	1438	2066	1129	1285
FBgn0003499	131	89	100	122	137	126	128	120	115	97	108	75	88	102	88	95	91	79	61	77	83	75	111	41
FBgn0003502	3576	2711	2716	3875	3184	3652	4025	2747	3415	3320	3244	3109	2589	3308	3043	3327	2723	4029	3440	3803	3286	4655	3046	3104
FBgn0003507	1057.19	926.48	1072.54	1038.05	1390.98	1014.43	1566.29	1668.77	1671.72	1386.31	1406.64	1478.13	1004.97	1172.48	955.31	1319.56	1008.4	1434.99	1274	1678.97	1324.2	1561.32	1202.73	984.32
FBgn0003510	210.31	92.93	101.81	177.21	144.48	124.48	164.09	130.1	148.19	176.74	133.13	107.1	134.05	125.87	116.68	154.75	115.08	142.16	154.85	128.91	115.65	184.5	156.77	128.13
FBgn0003511	878.69	809.07	659.19	937.79	1000.52	1004.52	1022.91	814.9	796.81	899.26	769.87	766.9	815.95	804.13	706.32	847.25	791.92	951.84	814.15	822.09	811.35	1076.5	997.23	766.87
FBgn0003512	1182	1002	903	1470	1284	1467	1742	1093	1364	1408	1108	1097	1255	1229	938	1076	1197	1268	1031	1174	1103	1524	1509	992
FBgn0003513	43	70	58	47	47	56	63	53	59	49	41	44	28	44	24	29	47	34	19	26	34	50	30	18
FBgn0003514	3432	2979	3221	4221	4742	4724	4955	4385	5086	4364	3746	4456	3111	3260	2657	2922	2862	3522	2823	3142	3139	3706	3344	2522
FBgn0003515	260	205	182	265	318	290	436	255	412	300	283	299	189	292	147	202	279	264	247	265	241	268	270	173
FBgn0003517	69939	65827	57438	81139	99693	73083	115748	101476	98463	105770	81850	92916	100937	83377	65092	83031	81043	81882	74223	78153	74639	91189	130505	61658
FBgn0003520	5722	3943	4868	6545	5215	6381	6457	4526	5977	5217	5312	4895	4048	5437	5191	5258	4763	6800	5566	6470	5710	7628	5320	4923
FBgn0003525	8131	7349	6454	9124	7776	8007	8851	6661	7376	7468	7182	6411	6661	6696	6547	7640	6146	9144	7508	8654	7953	10334	7848	7249
FBgn0003527	480	430	418	616	441	547	626	398	477	472	532	478	328	457	376	501	435	612	542	564	489	685	415	425
FBgn0003545	1842	1317	1430	2142	1561.49	2246	2311	1244	1924	1653	1725	1576	1086	1836	1581	1598	1526	2078	1692	2016	1701	2642	1542	1668
FBgn0003557	5624	5102	4571	5626	5677	6213	6700	4928	6080	5432	5230	5228	4329	5483	4658	4968	4606	5844	4794	5612	4964	6691	5010	4373
FBgn0003559	885	758	730	968	832	910	1069	668	1010	799	872	824	556	875	674	793	778	914	712	863	787	964	686	646
FBgn0003567	3395	2320	2468	3641	2851	3555	3802	2341	3154	2881	2759	2799	2436	3042	2733	2889	2797	3771	3115	3469	3007	4485	2586	2835
FBgn0003575	2918	2297	2165	3112	2843	2952	2903	2161	2754	2558	2513	2459	1998	2855	2352	2570	2569	3060	2662	2951	2509	3587	2373	2245
FBgn0003598	7535.64	5747.59	5741.82	8837.83	6588.87	8483.74	8084.36	5643.5	7229.18	7086.67	6347.67	6318	5537.55	7187.34	6825.71	6919.47	6251.87	8256.96	7021.37	7636.71	6605.73	10201.7	6809.12	6484.99
FBgn0003607	1808	1483	1621	2091	1687	2369	2830	1345	2003	1842	1823	1604	1446	1799	1287	1642	1737	2222	1544	1945	1665	2303	1716	1541
FBgn0003612	7203	5550	5115	8287	6736	7805	7378	6200	7240	6793	6139	6103	5493	6323	6322	6558	5668	7400	6496	7377	6880	10074	6489	6346
FBgn0003638	5129	4657	4356	5399	5216	5323	6140	4025	5540	4563	4872	4489	3658	5182	4003	4449	4635	5479	4363	5205	4500	5741	4655	3720
FBgn0003651	893	814	770	753	970	873	876	852	988	800	580	693	619	739	456	605	644	580	530	526	634	651	808	357
FBgn0003654	3821.13	4010.36	3229.4	4349.67	4693.22	3967.47	4201.49	3924.16	4139.42	3652.64	3580.09	3732.37	3806	3894.07	3458.66	3589	3465.67	4110.09	3539.8	3933.71	3701	4336.73	4077.62	3100.65
FBgn0003655	7667	5483	6054	9052	7266	8886	9500	6505	8181	8059	7573	7522	6397	7498	7007	7785	6646	9596	7820	8777	7781	10958	8149	7405
FBgn0003656	7424	6437	5641	7636	7736	6876	7267	7393	6934	6175	6392	6263	6765	7297	6892	7128	6160	8089	6651	7510	6854	9097	7032	6236
FBgn0003660	2132	1880	1964	2449	2357	2591	3244	2003	2683	2363	2279	2181	1761	2008	1515	1755	1939	2383	1674	1997	1883	2367	2061	1690
FBgn0003676	9903	9327	8146	11456	12121	11514	14552	9488	11934	12009	11262	11231	9132	11480	9367	10352	10542	12943	9847	11130	9915	13654	12146	9851
FBgn0003683	21.71	2	0	0	2	0	0	0	0	0	0	1	1	0	0	8.19	0	0	9.79	2	0	1	0	1
FBgn0003687	717	649	644	899	692	849	959	666	813	726	706	604	609	614	592	714	617	749	728	771	719	981	777	723
FBgn0003701	2193	1304.33	1485.62	2359.31	1508.37	2382	2321	1194	1989	1666.38	1778	1589	1181	2000	1758	1690	1655	2204.27	1851	2195	1800.03	3099	1359	1772
FBgn0003710	106.28	138.58	87.72	108.83	117.87	91	97	89.91	113.79	95.98	65.59	71.49	52	97	86	87.89	85	74.61	68	93.76	63	82	81	38
FBgn0003714	700	822	601	904	698	945	1209	645	872	832	760	619	685	790	556	616	710	846	571	725	594	869	797	637
FBgn0003716	2156	2025	1730	2200	2153	2022	2477	1923	2328	1956	1866	2049	1686	2033	1502	1711	1686	1901	1808	2103	2015	2405	1789	1484
FBgn0003719	28	20	38	72	35	44	69	53	70	57	36	53	28	31	21	43	24	30	25	19	27	58	23	12
FBgn0003720	3	1	3	0	0	0	0	0	1	1	1	0	0	0	0	1	0	0	1	0	0	0	0	0
FBgn0003721	7400	9677	5864	7389	7236	7575	9441	4872	7817	5759	6275	5727	4871	8444	5000	6138	7421	7694	5309	7020	6187	7605	6338	4097
FBgn0003731	1493	1389	1436	1252	1809	1279	1741	1670	2029	1407	1468	1631	1310	1760	1406	1541	1644	1744	1242	1511	1433	1571	1361	910
FBgn0003733	1842	1377	1422	2133	1581	2127	2247	1439	1843	1761	1675	1701	1235	1738	1724	1730	1506	2244	1705	1983	1813	2846	1596	1775
FBgn0003741	238	191	198	286	205	332	351	171	308	221	246	195	156	189	146	178	191	204	190	215	217	241	204	135
FBgn0003742	322	218	321	341	368	412	541	359	513	345	359	377	286	392	280	376	357	467	327	440	455	419	336	235
FBgn0003744	3749	3014	3068	4430	3835	4470	4609	3511	4192	3902	3467	3536	3154	3713	3371	3565	3410	4121	3489	3825	3691	5024	3824	3294
FBgn0003747	3	4	4.64	1	0	1	1	6	1	5.81	2	4	1	4	1	4	5	3	0	2	6	1	0	2
FBgn0003748	4700.9	4348.11	4622.64	4344.34	4959.88	4862.65	5766.53	4271.69	5666.29	3963.52	5181.36	4890.68	3228.15	5904.23	4239.51	4230.78	4622.79	5767.58	4190.16	5630.34	5341.5	6258.35	4121.4	4022.1
FBgn0003751	116	80	76	125	95	128	150	109	120	92	110	100	65	115	83	111	89	121	92	140	105	138	93	97
FBgn0003861	3344	3960	2657	3224	2867	2800	4472	2767	4062	3340	2353	2928	2299	3198	1791	2021	1957	1311	2076	2154	2060	2510	3049	1469
FBgn0003862	3558.84	1861.25	2183.61	3134.29	2538.75	3412.89	3135.85	2124.62	2591.82	1985.92	2989.64	2217.6	2022	2592	2545.74	2815.91	2600.9	3076.15	2538	3684	2763.84	4548	1776.38	2123
FBgn0003863	49719	40987.7	43362.9	47502	61229.8	46505	78403.9	66913.3	68963.9	66065.9	47612.9	60602.9	53597.7	56499.9	37212.9	51514.4	51798.9	50550.9	47793.8	44796.4	43604.4	47283.9	64362.9	27667.9
FBgn0003865	4	4	0	0	0	1	0	0	0	0	0	0	0	0	0	1	0	0	0	0	0	0	0	0
FBgn0003866	141	117	145	98	81	126	142	77	147	101	101	83	65	137	74	93	125	94	94	98	109	97	115	50
FBgn0003867	271	316	268	301	376	333	600	297	562	404	382	434	205	360	229	270	304	339	241	345	322	330	266	199
FBgn0003870	3889	3023	2717	4051	3746	4038	4227	3280	3682	3270	3387	3359	3161	3610	3422	3654	3266	4233	3500	4168	3832	4972	3290	3099
FBgn0003882	2071	1455	1664	2394	1876	2398	2587	1673	2260	2035	1899	1925	1356	1944	1818	1942	1739	2362	1961	2180	1935	2762	1928	1931
FBgn0003884	43761.6	45205.7	34610.8	47919.7	60110.8	44729.5	51291.3	60106	48756.6	48557.1	46990.6	47286.6	55551.5	47922.7	42018.5	46722.5	43278.3	52332.6	44359.2	46737.6	43761.4	56890.8	54323.6	42579.3
FBgn0003885	2711.41	3505.34	2353.17	2813.29	4033.17	2838.48	3434.67	3611	3045.36	2907.9	2783.4	2832.45	3677.54	3607.31	2737.49	2879.46	3103.71	3414.38	2511.8	2863.41	2734.57	3242.19	3459.37	2336.69
FBgn0003886	41	67	29	25	66	41	22	23	24	24	21	15	29	44	21	16	38	14	23	20	17	18	28	17
FBgn0003888	2468	3317	2804	2463	4386	2670	3626	4551	3992.04	3114	3718	3702	2190	2365	1980	1943	1890	2618	1777	2275	2604	2304	2306	1965
FBgn0003889	149	4	2	9	221	10	2	2	3	5	2	5	3	2	2	4	0	9	3	4	4	3	5	2
FBgn0003890	1992	2444.05	1761	1723	2705.03	1805	2424	2251.06	2329.03	2049	1912	1942.03	2301	2684	1719	1536	2271	1755	1326.02	1482	1646	1611	2547	1123
FBgn0003891	6422	3949	4285	5779	4804	5736	6217	3931	5676	3377	5763	4310	3740	6195	5329	5740	5440	6363	4862	7131	5981	7832	3464	3937
FBgn0003892	206	203	238	188	325	237	339	332	357	360	277	279	211	307	225	216	314	268	216	261	261	259	254	154
FBgn0003896	52	58	53	56	63	58	80	56	72	47	49	55	34	46	35	37	44	47	30	47	49	35	37	29
FBgn0003900	42	26	20	11	22	15	24	17	21	14	19	11	14	12	5	10	15	12	20	12	10	11	17	6
FBgn0003916	4.86	4	2.44	5.19	4.5	7.63	2.44	6.46	4.16	14.9	5.76	2.7	9.56	3.13	3.46	5.47	2.67	7.54	3	2.78	1.96	5.76	15.31	8.57
FBgn0003920	0	1.17	0	1.25	0	0.5	1.23	0	0	5.52	0	8.91	1.65	2	0	1.12	0	1.5	3	2.33	0	2	1.6	1.2
FBgn0003922	1	1.17	0	1.25	2	0.5	1.23	0	0	9.21	1.25	0	1.65	2	0	1.12	0	3	0	0	6	2	1.6	0
FBgn0003923	0	0	0	0	0	0	0	0	0	0	0	0	0	0	0	0	0	0	0	0	0	0	0	0
FBgn0003926	0	0	0	0	0	0	0	0	0	0	0	0	0	0	0	0	0	0	0	0	0	0	0	0
FBgn0003930	0	0	0	0	1	0	0	0	0	1	0	0	1	2	0	0	0	0	0	0	0	0	1	1
FBgn0003931	0	0	0	0	0	0	0	0	0	0	0	1	1	2	0	0	0	0	2	0	0	0	0	0
FBgn0003933	0	0	0	0	0	0	0	0	0	0	0	0	0	0	0	0	0	0	0	0	0	0	1	0
FBgn0003934	0	0	0	0	0	1	0	0	0	0	0	0	0	0	0	0	0	0	0	1	0	0	0	0
FBgn0003935	0	0	2	1	0	2.94	0	0	1	8.88	0	2.51	0	0	0	4	0	2	0	0	1	4	6	0
FBgn0003936	1	0	0	1	0	0.06	0	2	0	3.12	2	2.49	4	0	1	0	0	0	0	1	0	0	0	0
FBgn0003938	0	0	0	0	0	0	1	0	0	1	0	1	0	0	0	0	1	0	0	0	0	0	0	0
FBgn0003941	25889	20093	21857	28536	27642	29365	33901	25815	32412	30242	26243	28099	22405	26066	21899	24298	23316	27605	24898	26810	26048	30506	31471	22143
FBgn0003942	24676	18914	21076	26036	23967	26920	33546	20154	30023	26422	24634	25070	18014	25490	18699	22455	22536.8	27000	21450	25495	22563	27248	24450	18443
FBgn0003943	15608	14758	13922	17669	17628	18545	20401	13452	17962	16831	14583	16275	13866	16604	13835	14304	15210.2	18200	13944	16419	14059	20572	15646	12990
FBgn0003944	54	58	49	33	66	37	65	25	51	50	52	52	23	61	30	47	48	34	32	52	40	36	37	23
FBgn0003950	95	105	75	125	86	94	143	69	86	109	97	80	81	70	74	96	90	103	102	105	73	124	93	68
FBgn0003961	1073	1035	1230	1402	2262	1938	1930	1335	1461	955	1066	1018	448	656	476	551	281	416	388	297	315	311	119	136
FBgn0003963	750	695	635	703	773	797	931	771	936.84	770	856	820	685	895	739	783.86	765	996	784	1018	858	1199	763	718
FBgn0003964	4068.57	3336.26	3092.37	4508.26	3900.31	4256.3	4633.25	3607.34	4083.5	4063.22	3789.25	3629.46	3761.14	3822.62	3625.19	3838.42	3347.52	4345.6	3996.18	4135.73	3874.42	5258.74	4423.18	3508.56
FBgn0003965	269	231	311	376	421	334	508	444	561	414	364	397	331	465	315	335	374	432	263	380	316	306	335	194
FBgn0003969	1315	1074	1095	1361	1344	1380	1524	1012	1398	1083	1218	1188	889	1364	1077	1219	1106	1581	1153	1370	1228	1567	968	1012
FBgn0003975	133	194	120	114	144	68	142	123	95	101	102	87	149	114	84	84	86	75	71	85	79	66	116	55
FBgn0003977	1598	1478	1115	1700	1780	1596	1721	1519	1532	1499	1392	1411	1499	1527	1402	1410	1384	1736	1540	1606	1509	2067	1484	1346
FBgn0003978	1060	987.46	876	1215.19	1393	1223	1546	1171	1261	1334	1188	1154	1115	1231	1022	1146	1067	1296	1188	1147	1064	1496	1589	1089
FBgn0003979	815	1129	1447	370	11248	726	12788	14611	5675	4502	12225	14318	13554	12685	9057	19411	8537	20049	13754	18951	17730	14771	1419	12380
FBgn0003980	658	703	1045	294	6111	589	5707	10279	3049	2057	6292	7136	10008	8647	6070	10750	5093	11580	7655	10797	9761	7681	1038	6129
FBgn0003983	450	364	723	179	7760	624	10051	9563	3689	3253	7450	10336	7467	7527	5594	12133	4986	13314	9172	13080	12316	9020	584	9211
FBgn0003984	93	32	79	92	96	90	93	78	90	80	87	62	62	62	46	60	64	45	51	70	57	74	48	36
FBgn0003996	52	41	28	47	43	44	50	49	47	39	37	41	31	63	46	58	45	72	27	47	39	65	47	39
FBgn0003997	125	131	139	132	126	96	158	87	128	134	140	85	98	92	90	135	84	119	95	121	119	121	103	101
FBgn0004003	50	42	66	32	83	48	118	62	72	67	108	76	87	139	68	116	77	142	87	97	81	52	49	63
FBgn0004034	6	2	4	1	11	8	14	5	11	14	16	4	7	5	6	10	7	6	12	14	13	13	5	8
FBgn0004045	32889	30239.6	22517.8	20156.8	97494.1	19757.7	100791	140848	72555	47777.5	119887	124716	164048	174725	136073	220927	119464	240335	178087	216546	209307	222348	94657.4	176138
FBgn0004047	21713	21649	12590	14968	64427	13731	66494	78947	38345	26426	65663	71073	124494	125361	79315	126932	81412	149550	91657	112790	111811	107170	38809	79198
FBgn0004049	2528	1634	2001	2870	2122	2661	3018	1808	2759	2205	2489	2348	1511	2328	2040	2184	2057	2930	2370	2785	2406	3566	2071	2228
FBgn0004050	2257	1833	1684	2452	2255	2500	2885	2087	2417	2263	2098	2066	2130	2193	1933	2107	1963	2465	2044	2349	2122	2941	2466	2029
FBgn0004052	3	0	0	0	0	0	0	0	0	0	0	1	0	0	0	0	0	0	0	0	2	0	0	0
FBgn0004053	11	9	13	15	10	14	21	17	24	19	15	15	19	12	22	16	10	18	14	18	16	13	15	3
FBgn0004054	0	0	0	0	0	0	0	0	0	0	0	0	0	0	0	0	0	0	0	0	0	1	0	0
FBgn0004055	623	492	565	667	535	660	670	435	665	512	437	473	329	534	378	397	412	509	369	488	469	547	368	291
FBgn0004057	1145.37	1276.76	932.24	1012.06	1861.87	1103.86	1781.13	1856.13	1768.61	1494.95	1581.43	1747.39	1989.67	1751.47	1279.86	1528.54	1995.55	1928.8	1420.91	1650.39	1766.34	1893.88	2063.69	1323.59
FBgn0004066	6299	4658	5199	7514	7114	8077	9111	5485	7605	7451	6438	6691	6139	6802	5444	6120	6578	7831	5740	6316	5818	8731	7027	6147
FBgn0004087	429	355	350	494	506	504	694	373	499	504	456	441	434	507	348	383	428	503	303	335	324	566	516	355
FBgn0004101	1033	885	800	1198	1048	1126	1130	1027	1014	1063	945	958	1060	978	973	1037	890	1099	1045	1106	1066	1487	1229	958
FBgn0004102	42	28	31	23	22	18	21	12	21	25	18	18	19	24	17	28	13	14	10	14	21	17	31	1
FBgn0004103	6072	5149	5001	6587	6162	6689	8072	5348	6938	6129	6000	5810	4820	6266	4993	5572	5458	7013	5521	6210	5576	7533	5742	4885
FBgn0004106	1656	964	1237	1749	1093	2014	2118	869	1676	1400	1586	1222	678	1589	1187	1389	1229	1896	1354	1721	1448	2342	1049	1304
FBgn0004107	1846	1169	1331	2018	1417.92	2092	2252	1377	1964	1703	1707	1468	1160	1650	1541	1635	1492	2027	1707	2054	1836	2543	1427	1559
FBgn0004108	1297	1257	956	1354	1392	1543	1455.96	1152	1262.77	1213	1100	1197	731	853	673	851	759	934.83	879	888	796	1218	801	760
FBgn0004110	6	5	6	1	1	2	5	5	2	5	1	3	0	1	6	5	3	3	3	1	1	2	4	0
FBgn0004117	3020	4920	2476	2710	3269	2266	3392	2261	2832	2089	2340	2020	2102	3707	1925	2484	3125	2464	2103	2503	2226	2139	2740	1178
FBgn0004118	75	86	85	105	78	83	83	49	96	56	64	57	44	66	45	60	49	61	37	56	44	63	62	26
FBgn0004132	673	624	498	666	672	851	1035	553	789	687	666	644	646	635	455	557	622	739	536	656	533	819	721	495
FBgn0004133	240	261	245	248	303	255	390	299	406	320	384	313	251	309	214	279	263	346	260	352	247	395	298	235
FBgn0004143	2	0	0	0	0	0	0	0	0	0	0	0	0	0	0	0	0	0	0	0	0	0	0	0
FBgn0004167	6875	5777	6261	6252	7363	6751	7592	6099	8586	4975	7299	6355	4628	8774	6438	6384	6507	8024	6116	7595	7127	8154	5126	4676
FBgn0004168	57	51	61	68	80	63	51	49	75	64	43	52	41	71	45	57	41	37	46	40	38	54	65	21
FBgn0004169	5658	8330	4767	5266	5909	4582	6040	3674	5651	3853	4378	3668	3990	6987	3568	4834	5961	5045	3854	4918	4343	4077	5371	2188
FBgn0004170	1	1	1	0	6	0	3	3	6	11	3	4	2	5	3	7	2	7	1	0	4	5	5	3
FBgn0004171	21.76	1	0	0	49.89	1	0	1	0	0	0	0	0	0	0	0	1	0	0	0	0	0	0	0
FBgn0004172	11	0	0	0	21	1	0	0	0	0	0	0	0	0	0	0	1	0	0	0	0	0	0	0
FBgn0004173	18	0	0	0	14	0	0	0	0	0	0	0	0	0	0	0	0	2	0	0	0	0	0	0
FBgn0004174	0	0	0	0	1	0	0	0	0	0	0	0	0	0	0	0	0	0	0	0	0	0	0	0
FBgn0004175	0	0	0	0	0	0	0	0	0	0	0	0	0	0	0	0	0	0	0	0	0	0	0	0
FBgn0004177	8003	7664	7111	8875	7923	8122	9894	6243	8052	7198	7486	6873	6065	7308	6013	7098	6426	8762	6187	7880	6938	8369	7127	6429
FBgn0004179	2888	2154	2675	3064	2458	3339	3841	2087	3420	2469	2824	2666	1697	2924	2288	2437	2341	3233	2545	3231	2874	3690	2193	2227
FBgn0004181	640	1	0	0	884	0	0	0	0	0	0	0	1	0	0	0	1	0	2	0	1	0	0	0
FBgn0004183	4.42	0	3.69	3.3	5.5	1.02	1.69	6.41	0.51	3.03	2.48	6.62	10.04	1.62	3.61	3.27	10.7	1	0	1.67	4.73	1.32	6.56	2.04
FBgn0004185	4.86	4	2.44	5.19	4.5	7.63	2.44	6.46	4.16	14.9	5.76	2.7	9.56	3.13	3.46	5.47	2.67	7.54	3	2.78	1.96	5.76	15.31	8.57
FBgn0004186	4.86	4	2.44	5.19	4.5	7.63	2.44	6.46	4.16	14.9	5.76	2.7	9.56	3.13	3.46	5.47	2.67	7.54	3	2.78	1.96	5.76	15.31	8.57
FBgn0004187	0	0	0	1.14	2	2.08	6	2.2	4	3.27	2.23	3.29	2.3	0	0	7.31	3.29	5.38	1	1	1.38	4.41	15.52	9.27
FBgn0004188	0	0	0	0	0	0	0	0	0	0.33	0.33	0	0.33	0	0	0	0	0	0	0	0	0	0	0
FBgn0004189	0	0	0	0	0	0	0	0	0	0.33	0.33	0	0.33	0	0	0	0	0	0	0	0	0	0	0
FBgn0004190	0	0	0	0	0	0	0	0	0	0.33	0.33	0	0.33	0	0	0	0	0	0	0	0	0	0	0
FBgn0004191	1	1.17	1	1.25	3	1	6.15	0	0	2.95	1.25	2.97	0	0	0	0	3	0	0	1.17	1	2.67	0	2.4
FBgn0004192	1.5	1.75	1.49	0.62	3.5	1.99	3.69	0.98	4	7.65	1.24	3.55	3.83	0	2	3.37	2.49	2.23	1	1.75	2	0.67	6.4	1.2
FBgn0004197	47	52	39	55	67	46	57	67	77	67	63	66	35	53	52	67	44	47	35	36	41	56	54	37
FBgn0004198	569	581	581	466	570	455	472	409	498	440	406	347	378	439	411	396	420	394	305	437	413	421	406	226
FBgn0004227	2297	1984	1811	2549	2141	2369	2863	1949	2470	2140	2075	2115	1788	2392	1926	2204	1942	2613	2129	2437	2118	2930	1973	1937
FBgn0004228	174	143	222	170	194	197	343	154	336	194	302	271	51	258	148	130	189	237	125	274	302	244	145	140
FBgn0004237	6088	4172	5032	6560	6281	6583	7631	6001	6765	6262	6065	5937	4855	6319	5345	5986	5223	7473	6231	7132	6337	8035	6478	5944
FBgn0004240	64463	46501	56464	51560	48778	59936	46911	24736	44960	29182	20186	29078	3212	9844	3815	2857	2003	2767	1452	906	2641	1538	759	494
FBgn0004242	831	824	735	857	702	710	747	397	679	440	541	432	377	693	450	535	596	406	317	563	442	443	352	254
FBgn0004244	75	59	84	92	46	115	77	38	72	22	85	24	44	55	52	52	80	44	24	60	48	70	28	23
FBgn0004359	734	760.41	508	730.38	632.31	741	796	571	682.27	688.29	666	572	587	675	578.3	588.28	590.29	777.84	642	754.29	673.3	903	678	598.29
FBgn0004360	47	39	46	50	43	62	94	30	61	49	41	41	22	34	20	24	37	28	16	21	23	29	60	27
FBgn0004362	12403	9966	9636	13855	11118	14799	16202	10609	13177	12576	11057	11143	10326	11485	9701	10795	10383	13791	10694	12643	11348	15877	12749	10940
FBgn0004363	25601	22967	20219	28938	31074	26556	34175	26093	27694	28413	24917	25630	28091	28676	22316	25423	26450	29945	23044	26209	23622	30334	30361	22144
FBgn0004364	577	574	516	515	676	565	785	868	828	682	693	685	753	691	610	611	647	786	632	803	746	692	741	444
FBgn0004367	813	536	567	875	756	851	872	676	841	800	829	756	817	845	852	897	679	1008	849	956	886	1299	808	746
FBgn0004368	2377	2163	1989	2708	2930	2489	2772	2528	2774	2320	2518	2340	2324	2585	2299	2649	2159	2675	2486	2663	2354	3240	2236	1986
FBgn0004369	1706.41	1508.68	1488.14	1899.49	1903.95	1708.08	1722.46	1712.59	1751.56	1468.03	1445.13	1611.22	1494.57	1667.1	1477.11	1544.65	1494.85	1707.64	1437.38	1778.92	1585.4	1921.54	1644.69	1190.89
FBgn0004370	1642	1427	1443	1743	2181	1542	2031	2113	2053	1688	1922	1892	1793	1858	1729	2110	1582	2176	1830	2053	1924	2288	1629	1503
FBgn0004372	0	0	0	1	2	1	1	0	1	1	0	4	1	0	0	0	0	0	0	0	2	1	0	0
FBgn0004373	5120	3474	3829	5568	4339	5391	5440	4155	4930	4069	4695	4110	3390	4786	4217	4538	4022	5615	4557	5533	4890	6967	3809	3963
FBgn0004374	2052	1655	1422	2280	2007	2188	2277	1892	1921	2172	1720	1708	2066	1833	1760	1932	1573	2154	1969	1924	1646	2699	2198	1929
FBgn0004378	2396.14	1942.11	1680.9	2682.14	2102.81	2568.61	2431.84	1817.94	2183.94	2040.51	1946.64	1922.78	1661	2255.32	2162	2268.43	1895.98	2716.3	2343.1	2438.82	2157.56	3360.37	1941.93	2174.38
FBgn0004379	2531	1995	1911	2894	2102	2741	2887	1586	2370	2239	2187	2059	1538	2329	2191	2242	2012	2763	2368	2619	2302	3459	2095	2236
FBgn0004380	781	703	630	885	703	963	974	658	840	779	695	777	531	734	598	732	595	852	640	781	731	1002	667	587
FBgn0004381	1472	1159	1105	1579	1291	1745	1853	1051	1539	1473	1246	1282	1047	1424	1240	1383	1282	1706	1230	1483	1321	2035	1347	1249
FBgn0004387	2654	2206	2070	2950	2748	2688	2540	2389	2479	2458	2212	2263	2192	2528	2337	2320	2138	2723	2238	2613	2244	3307	2386	2118
FBgn0004389	14	2	0	3	6	3	1	0	3	2	2	4	0	1	0	15	1	4	9	0	1	0	1	0
FBgn0004390	3184	2294	2063	3301	2976	2837	2697	2684	2650	2463	2509	2371	2673	2776	2702	2788	2422	3228	2922	3128	2964	3725	2626	2488
FBgn0004391	3001	2455	2162	3196	3313	3118	3320	2654	3055	2821	2978	2622	2698	3054	2862	3007	2714	3517	3224	3380	2991	4288	2822	2920
FBgn0004394	76	58	134	55	110	92	82	94	124	65	125	85	40	105	90	32	84	81	49	98	148	64	84	70
FBgn0004395	2000	1272	1431	2267	1772	1901	1891	1277	1762	1703	1409	1514	1292	1489	1421	1534	1344	1650	1445	1552	1501	2034	1348	1289
FBgn0004396	457	353	379	311	421	333	469	336	461	260	412	334	292	321	264	277	266	321	267	344	297	309	204	164
FBgn0004397	3729	4409	3049	4421	5003	4384	5119	4135	4637	4332	3974	3949	3767	3825	3256	3581	3441	4118	3400	3632	3524	4517	4192	2973
FBgn0004400	856	596	672	1044	713	1094	1440	492	978	837	742	782	518	856	693	761	744	990	716	853	744	1284	681	760
FBgn0004401	14024	12118	11252	15074	12313	14817	16477	10186	14614	13173	12727	12001	9820	13294	11002	12141	11621	14819	12206	13273	11769	16420	13007	10892
FBgn0004403	32004.8	26793.8	28096.1	36339.9	39315	35555.2	44084.2	38954.7	40681.4	41402.7	33790.4	36051.2	36615.8	33958.9	27456.1	32756.4	32712.4	33700.7	31041	31241.5	30660.8	36204.8	50403.2	27877.9
FBgn0004404	9123.23	8857.25	8145.92	10893.1	12805	10638.8	13943.8	12801.3	12177.6	13066.3	10076.6	10656.8	12995.2	9485.14	7953.9	9571.64	10209.6	10012.3	8850.04	9195.54	9267.2	10639.2	17015.8	8144.09
FBgn0004406	1851	1433	1320	2154	1969	1864	2128	1680	1918	1892	1730	1707	1582	1793	1665	1794	1633	2081	1793	2074	1763	2548	1852	1802
FBgn0004407	255	219.5	206.5	267	308	278.5	410.5	227	309	301	280.5	305.5	222	298	185	244	271	309	229	259.5	195.5	287.5	271	195.5
FBgn0004414	73	0	1	0	121	0	0	0	0	0	0	0	0	0	0	0	0	0	0	0	0	0	0	0
FBgn0004419	26165	16360	21772	30456	20539	31254	34442	15511	28110	22979	25554	23113	12902	27391	22142	24104	21676	33818	24592	31856	26297	37742	17281	21882
FBgn0004425	6	4	20	2	35	3	24	32	37	2	42	29	13	19	9	39	23	21	39	20	38	8	7	35
FBgn0004426	0	0	0	1	0	0	0	0	0	0	0	0	0	0	0	0	0	0	0	0	0	0	0	0
FBgn0004427	8	10	10	10	5	13	9	12	11	4	11	7	9	13	5	9	7	4	6	3	6	1	13	8
FBgn0004428	82	97	66	75	203	71	165	182	146	102	93	117	66	136	21	159	83	75	117	134	66	57	108	36
FBgn0004429	706	624	636	643	707	830	661	436	808	665	395	503	454	605	440	436	586	417	459	441	512	419	920	284
FBgn0004430	1	5	0	0	0	0	0	3	1	2	4	3	1	0	0	3	0	1	0	0	1	0	0	2
FBgn0004431	182	193	431	180	606	350	274	506	660	117	691	399	132	481	439	211	376	535	223	380	634	214	331	464
FBgn0004432	22053	15969	17759	23677	23217	25196	31519	19642	26585	24708	25316	23523	18228	24018	18565	22288	22113	27333	22685	25732	22778	28070	24814	20825
FBgn0004435	1167.1	867.3	977.78	1038.35	775.22	977.83	1245.39	647.92	1125.57	836.82	795.83	838.03	620.47	1135.48	802.16	768.24	708.76	904.08	769.04	920.76	841.53	1119.55	570.32	579.31
FBgn0004436	1196	813	1124	1211	874	1618	1852	550	1436	914	1118	1097	419	1055	648	777	790	1128	766	1317	925	1334	593	644
FBgn0004449	2894.45	2878.93	2300.72	3426.39	3481.11	3061.75	3112.19	3287.72	3232.57	2634.7	3554.24	2952.81	2628.64	3047.65	2647.91	2821	2573.47	2988.73	2705.61	3127.46	2619.49	3767.05	2333.63	2197.88
FBgn0004456	622	587	663	651	773	655	779	617	881	638	695	678	508	834	581	638	715	755	562	710	722	680	641	441
FBgn0004463	987	744	833	1091	967	1010	1169	817	1153	948	979	934	696	1096	864	979	865	1209	957	1086	918	1353	920	836
FBgn0004465	1874	1644	1547	2221	2371	2394	2851	2086	2347	2244	1969	1940	2055	2172	1746	2028	1956	2415	1822	1992	1737	2586	2468	1709
FBgn0004507	16233	15647	12295	16411	19741	15076	18937	19626	17346	16289	18559	16428	20325	25405	17183	19552	22550	22587	17261	22305	19244	21726	21587	15696
FBgn0004509	3335	3287	2957	3781	4389	3305	3588	3663	3231	3044	3014	3013	3324	3062	2883	3136	2821	3512	2883	3266	3139	3677	3194	2754
FBgn0004510	1261	831.59	998	1431.62	1048.69	1526	1688	902	1385.73	1247.71	1157	1153	796	1244	1001.7	1097.72	1096.71	1493.16	1078	1354.71	1171.7	1786	1116	1080.71
FBgn0004511	3	8	3	7	2	6	2	7	8	8	5	2	3	5	4	2	3	3	4	3	2	4	3	1
FBgn0004512	1367	1803	1235	1330	1440	1530	1010	863	1088	827	800	967	744	1048	705	687	799	731	589	787	726	961	751	489
FBgn0004513	152	171	136	130	152	165	184	133	224	135	189	161	99	219	116	129	168	166	114	149	141	159	141	75
FBgn0004514	31	21	41	51	32	51	55	39	32	33	42	36	22	32	18	33	30	30	18	28	34	23	34	12
FBgn0004516	832	968	681	898	893	776	822	603	761	567	510	513	512	833	490	538	750	493	423	541	441	473	631	253
FBgn0004552	61	80	53	89	77	72	98	80	115	75	63	99	52	73	56	56	65	50	50	50	57	35	88	33
FBgn0004554	27	31	22	58	81	34	152	158	84	82	85	58	4	4	9	8	8	12	18	11	10	12	13	6
FBgn0004556	821	594	598	825	630	857	1039	534	864	718	765	676	473	837	631	673	662	905	682	968	745	1085	581	591
FBgn0004567	13	21	25	13	12	28	21	12	20	24	12	18	9	16	9	9	6	12	10	7	10	9	5	9
FBgn0004569	228	194	220	224	220	242	280	169	303	193	194	202	135	234	154	177	218	218	162	191	180	189	216	137
FBgn0004573	21	22	11	14	7	9	27	12	11	9	16	17	17	23	15	14	18	14	6	18	18	13	21	7
FBgn0004574	3682	3707	3227	4251	4891	4072	4587	4181	4431	4122	3593	3880	3764	3829	3204	3322	3480	3886	3078	3359	3229	4195	4354	2999
FBgn0004575	685.39	686.02	582.35	685.35	562.47	531.25	585	388.34	540.38	338	403.13	359.11	387.48	633	382.38	380.34	489	342	325.16	454	380	347	426	198.31
FBgn0004577	1	12	4	6	9	2	10	7	5	4	5	8	6	10	2	3	4	1	0	4	0	5	6	1
FBgn0004580	254	291	224	238	175	213	273	133	229	158	155	139	86	232	101	118	163	140	117	135	127	129	109	59
FBgn0004581	39	21	20	30	34	31	35	30	27	36	36	28	15	27	32	20	21	29	25	23	26	43	23	26
FBgn0004583	766.24	542.37	586.24	730.45	650	664.3	942.15	530	839.21	568	672.19	653	436	778	506.52	592	617	691	519	741.19	660	803	547	389
FBgn0004584	1794	1365	1444	2116	1357	2207	2494	1016	1880	1473	1660	1560	1032	1782	1348	1506	1491	2191	1560	1888	1656	2650	1276	1393
FBgn0004587	10524	10761	8801	11587	12302	10909	11921	11658	11315	11088	10124	9705	11410	10190	9645	10253	9457	11782	9977	10579	10162	12603	13014	9307
FBgn0004588	0	0	0	0	0	0	0	0	0	0	0	0	0	0	0	0	0	0	0	0	0	0	0	0
FBgn0004589	0	0	0	0	0	0	0	0	0	0	0	0	0	0	0	0	0	0	0	0	0	0	0	0
FBgn0004590	0	0	0	0	0	0	0	0	0	0	0	0	0	0	0	0	0	0	0	0	0	0	0	0
FBgn0004591	0	0	0	0	0	0	0	0	0	0	0	0	0	0	0	0	0	0	0	0	0	0	0	0
FBgn0004592	0	0	0	0	0	0	0	0	0	0	0	0	0	0	0	0	0	0	0	0	0	0	0	0
FBgn0004593	0	0	0	0	0	0	0	0	0	0	0	0	0	0	0	0	0	0	0	0	0	0	0	0
FBgn0004594	0	0	0	0	0	0	0	0	0	0	0	0	0	0	0	0	0	0	0	0	0	0	0	0
FBgn0004595	219	220	303	231.01	212	289	239	184	253	194	179	191	157	255	144	159	232	168	140	181	188	184	224	102
FBgn0004597	563	536	509	745	630	744	796	560	686	648	590	616	464	565	454	619	521	667	576	617	561	728	660	562
FBgn0004598	10984	9235	8295	12200	12449	11362	11979	11935	11166	10866	10368	10670	10095	11149	10833	11577	9894	13560	12054	12725	10968	15272	11114	10609
FBgn0004606	1635.89	1503.82	1362.74	1868.47	1703.4	1817.38	1816.55	1441	1728.53	1553.49	1601.74	1337.32	1356.88	1559.43	1414.74	1484.9	1387.74	1800.11	1515.31	1686.33	1575.45	2092.28	1654.5	1367.87
FBgn0004607	114	50.59	90.67	114	99.27	110	110.12	51	132	62.37	93.17	56.61	42	110.89	97	59	115	78	39	114	103	104	41	44
FBgn0004611	2352	2028	1741	2408	2261	2450	2530	1752	2309	1819	2034	1909	1505	2319	1896	2032	1921	2595	1899.99	2313	2097	2892	1688	1660
FBgn0004618	83	90	69	65	53	49	79	60	85	76	67	53	43	96	64	36	34	39	55	57	38	69	69	31
FBgn0004619	57	69	42	66	48	59	45	42	68	38	27	37	56	58	34	44	53	30	33	39	30	41	42	16
FBgn0004620	159	189	156	138	157	141	144	82	146	138	91	117	73	113	72	100	109	112	80	85	88	88	106	63
FBgn0004622	31	52	41	52	40	37	69	32	50	43	40	49	26	31	31	23	34	25	21	19	27	35	31	15
FBgn0004623	1368	1718	1233	629	567	545	942	677	841	780	461	585	1166	1412	786	433	314	236	495	410	372	439	639	247
FBgn0004629	2875.19	2958.7	2708.98	2062.04	2960.56	2415.73	3402.4	2680.66	3088.51	2292.94	2436.64	2192.28	1344.78	1711.92	1223.18	1336.83	1472.2	1444.46	1114.77	1447.99	1317.07	1327.06	1389.42	980.98
FBgn0004635	138	129	117	81	170	115	134	104	107	98	78	102	96	110	68	87	86	76	57	56	74	58	95	31
FBgn0004636	2622	2507	2467	3112	3119	2604	3155	3008	2783	2652	2715	2437	2774	2457	2214	2616	2331	3180	2383	2955	2555	2634	2979	2462
FBgn0004638	1097.89	1028.09	1082.97	1235.81	871.25	1333.25	1684.3	575.45	1359.23	973.09	1143.77	1067.9	535.85	963.04	778.89	827.75	811.46	1207.54	783.54	1240.57	942.93	1405.08	604.18	829.88
FBgn0004643	5278	4472	3839	6352	5464	6010	6256	4795	5376	5497	4775	4903.52	4564	4892	4799	5304	4746	6201	5225	5421	4845	7207	5857	5335.58
FBgn0004644	84	117	119	93	109	90	140	120	132	99	109	109	70	110	68	52	53	99	44	68	65	57	85	44
FBgn0004646	796	850	819	817	1079	771	1004	1110	1221	775	975	906	965	1212	939	1061	977	1184	804	978	1063	1009	899	679
FBgn0004647	2190	1715	1642	2305	2630	2117	2340	2534	2538	2105	2353	2112	2644	2277	2097	2539	1893	2680	2290	2452	2291	2973	2573	1967
FBgn0004648	4014.1	3227	3198.84	4113.47	3924.65	3959.8	4603.04	3171.74	4326.19	3468.23	3819.33	3647.09	2758.22	4051.17	3272.54	3553	3457	4221.92	3470.7	4015	3587.17	4991.92	3097.85	3049
FBgn0004649	37570	45936	26059	40847	62095	34713	49538	66940	44643	44610	55198	51676	62429	54714	48982	59555	45898	66289	59911	63801	51857	76363	52901	52165
FBgn0004650	2679	1968	1843	2597	2698	2655	3827	2668	3159	2519	3614	3126	2628	3596	2720	3619	2863	4287	3447	4377	3417	4714	2725	2640
FBgn0004652	478	503	388	400.03	454	337	402	372	377	331	285	267	391	434	285	347	341	300	292	284	297	272	321	183
FBgn0004654	4168	4694	3326	4233	7388	4362	7059	7001	6069	5986	5864	6287	8026	6859	4923	6193	7471	7311	5109	5809	6033	7254	7702	5182
FBgn0004655	8667	7115	5700	9473	8374	8561	8580	7525	8072	7736	7848	7332	7249	7979	7490	8122	7010	9790	8806	9652	8052	12224	7699	7733
FBgn0004656	10793	9707	8156	11327	10680	10710	11371	9668	10177	9899	10117	8990	9329	9815	9423	9806	8795	12159	11218	11408	9897	14540	10426	9635
FBgn0004657	3873	3380	3489	4478	4447	4300	4732	3986	4742	3864	4052	3954	3198	4113	3327	3598	3336	4109	3287	4041	3751	4541	3541	2934
FBgn0004666	333	248	269	282	476	344	479	487	417	400	468	459	363	380	398	432	365	549	491	583	553	712	384	472
FBgn0004687	2754	2291	2339	2830	2983	3185	3975	2645	3536	2874	2822	2848	2219	2743	2033	2294	2531	2949	2123	2603	2512	3031	2499	2056
FBgn0004698	3506	2789	2782	3844	3214	3905	3979	2469	3291	2540	3125	2764	2256	3385	2661	3150	2958	3964	3117	3599	3101	4565	2375	2837
FBgn0004777	4	9	3	2	16	8	7	15	4	6	14	3	9	4	1	11	4	1	2	2	1	0	2	2
FBgn0004778	0	0	0	0	0	0	0	0	0	0	0	0	0	0	0	0	0	0	0	0	0	0	0	0
FBgn0004779	1	0	0	0	2	0	0	0	0	1	0	0	0	0	0	0	0	0	0	0	0	0	0	0
FBgn0004780	0	1	1	0	1	0	0	0	1	2	1	3	0	1.02	0	0	1	0	1	0	0	0	0	0
FBgn0004781	0	0	0	1	0	0	0	0	0	0	0	0	0	0	0	2	0	0	0	0	0	0	0	0
FBgn0004782	21	59.36	27.39	25.98	92.35	76.04	18.25	33.2	71.33	6.75	2	16.8	39.4	38.11	8.8	20.06	19.55	10.49	4.16	1	2	0	2	0
FBgn0004783	3	54.64	14.61	12.02	23.65	26.96	11.75	8.8	15.67	5.25	1	5.2	8.6	9.87	3.2	21.94	6.45	2.51	4.84	0	1	3	0	0
FBgn0004784	664	719	669	425	312	416	567	305	505	428	275	356	372	703	437	306	203	216	264	289	279	396	259	170
FBgn0004795	6075	4778	4029	6787	5963	6279	6450	5752	5697	5460	5328	5166	6210	5642	5530	6029	4996	6922	6071	6808	6102	8722	5518	5799
FBgn0004797	203	169	148	160	191	179	376	154	295	174	255	235	141	412	196	246	257	334	177	301	219	301	149	144
FBgn0004811	2207	1667	1773	2765	2306	2542	2810	1808	2289	2351	1992	2021	1583	2122	1918	2061	1893	2526	1927	2089	1961	2867	2500	2047
FBgn0004828	8583	8769	6980	9497	9747	8113	10862	8543	9325	8359	9358	9115	7355	8482	7126	8596	7655	9954	8319	10329	8495	10616	8056	7286
FBgn0004832	751	610	545	855	766	869	878	676	818	801	625	646	700	705	576	700	676	788	685	713	583	847	878	630
FBgn0004837	758	560	583	882	642	783	812	612	712	709	648	648	601	697	704	690	537	837	721	755	724	1074	648	668
FBgn0004838	17494	17948	15055	18287	17651	16593	19010	13191	16157	14455	15574	14163	15016	15857	14897	16088	14096	19058	14274	18734	16060	18913	15247	13497
FBgn0004839	90	109	96	113	78	80	96	57	94	80	78	67	60	80	68	53	83	63	62	70	65	82	73	39
FBgn0004841	17	10	10	7	13	21	12	9	14	13	9	12	7	8	9	14	13	6	9	6	5	7	10	5
FBgn0004842	8	17	17	9	8	10	11	11	21	17	8	12	14	19	9	8	12	8	8	14	11	14	16	8
FBgn0004852	930	1024	873	997	1168	1026	1036	919	1077	838	852	784	723	986	660	776	830	768	642	792	701	787	817	475
FBgn0004854	30	30	28	25	22	19	38	34	24	35	17	26	20	21	12	15	19	17	13	23	21	24	22	13
FBgn0004855	1207	778	973	1432	1350	1234	1347	1398	1380	1251	1154	1223	1207	1196	1090	1249	1061	1355	1346	1244	1236	1629	1507	1197
FBgn0004856	3897	3272	3014	4539	4091	4562	5134	3158	4119	4155	3543	3680	3203	3924	3200	3628	3637	4484	3561	3876	3351	4892	4206	3417
FBgn0004858	344	375	328	347	397	343	376	368	453	323	292	290	274	348	214	241	326	308	244	271	274	291	353	211
FBgn0004859	245	159	191	174	180	235	324	114	294	177	207	175	94	297	173	210	216	238	158	249	200	245	122	109
FBgn0004860	1283.81	887.36	821.91	1246.18	1055.41	1140.04	1203.5	1083.59	1123.79	1065.86	1158.53	1071.88	941.97	1072.54	974.57	1160.76	922.09	1249.92	1215.51	1240.76	1093.04	1641.94	1056.86	1043.79
FBgn0004861	600.19	483.64	479.09	583.82	650.59	583.96	585.5	549.41	719.21	472.14	490.47	439.12	430.03	611.46	402.43	437.24	517.91	516.08	418.49	504.24	434.96	592.06	491.14	272.21
FBgn0004862	20	24	22	32	16	13	18	18	21	14	13	18	10	24	11	17	15	8	22	14	21	5	30	6
FBgn0004863	8	10	12	13	13	11	5	0	6	9	4	4	5	3	3	3	7	4	4	4	0	3	4	2
FBgn0004864	4355	3408	3269	4731	4209	4587	4490	3924	4430	4065	3815	3863	3566	4084	3904	4068	3488	4800	4147	4416	4019	5898	4075	3877
FBgn0004865	71	78	71	103	103	69	80	59	68	57	58	49	53	69	48	41	66	44	47	61	49	58	62	33
FBgn0004867	44724	57944	34905	48011	74468	39685	68752	74344	54106	62909	52694	57968	86648	58718	41014	55097	54492	52292	44258	43056	39751	53755	74975	38250
FBgn0004868	8208	7995	6941	9599	10097	9096	10500	8359	8982	8796	8629	8477	8566	8755	7060	8413	8482	10194	7810	8424	7685	10538	9502	7716
FBgn0004870	48	48	50	39	33	40	43	39	55	43	54	53	30	39	32	31	30	28	40	36	21	24	48	8
FBgn0004872	2493	1708	1879	2558	1828	2846	3214	1432	2802	1991	2543	2113	1299	2794	2021	2136	2022	2780	2131	2700	2189	3580	1494	1644
FBgn0004875	9288	6810	6634	9857	8769	9167	9733	7940	8422	8353	8233	7763	8321	8477	8282	8702	7448	10387	8866	9704	8924	12362	8608	8156
FBgn0004876	3976	3611	3097	4085	4103	3916	4082	3276	3785	3326	3501	3291	2841	3801	3271	3753	3377	4510	3781	4098	3530	4872	3510	3229
FBgn0004878	23	27	33	26	25	21	27	22	25	28	32	16	19	18	27	27	23	22	12	16	19	42	21	19
FBgn0004880	109	82	82	111	92	100	76	64	88	45	87	44	79	74	88.19	75	80	49	45	82	72	93	51	32
FBgn0004882	6705	4315	5043	6835	6168	6291	8489	5456	7148	5589	7522	6457	5441	7773	6188	7221	6430	8153	6881	8280	7118	9428	5638	5192
FBgn0004885	1569	1670	1712	1588	1751	1787	1725	1590	2066	1513	1371	1666	952	1261	1040	1024	1109	997	810	890	929	1023	867	594
FBgn0004888	8452	8643	6571	8748	10304	8372	10656	8840	8896	8976	7962	8240	10231	9043	6713	7901	8706	8653	6982	7461	6882	9540	11034	6679
FBgn0004889	6757	3988	5393	7277	5681	7415	7948	4762	6894	5781	6304	5625	4043	6260	5478	6111	5324	7842	6063	7355	6549	8945	5267	5551
FBgn0004892	45	46	52	39	45	31	58	31	63	50	48	45	30	57	33	39	39	32	35	40	39	30	48	22
FBgn0004893	347	284	338	305	390	348	455	314	434	356	324	351	257	379	272	266	351	318	240	279	304	314	336	170
FBgn0004895	4	3	5	1	3	4	8	4	4	6	3	2	3	3	3	1	5	4	1	1	1	1	1	1
FBgn0004896	19	17	9	13	15	8	17	2	12	11	13	9	6	15	7	6	9	10	9	2	12	3	6	5
FBgn0004897	3	3	7	7	2	6	7	4	4	1	7	3	6	3	2	1	3	2	3	2	1	4	3	0
FBgn0004898	3	2	4	2	4	3	6	5	1	4	1	4	1	5	4	0	1	2	0	2	5	5	1	1
FBgn0004901	2905	2279	2224	3220	3013.99	3081	3588	2694	3184	2926	2768.98	2742	2610	2964	2569	2691	2619	3449	2655	2868	2591	3800	3224	2726
FBgn0004903	1577	1077	1275	1763	1507	1699	1936	1083	1527	1532	1403	1331	1055	1368	1258	1368	1291	1747	1319	1571	1394	1972	1348	1239
FBgn0004907	6493	5797	5870	6706	5502	6646	9419	4361	8316	5892	6696	5954	3416	6863	4516	5274	5520	6885	4677	6598	5977	7334	4497	4117
FBgn0004908	142	144.08	139	169.08	165.43	173	253	106	183.57	211	181	176	119	175	117.54	156.61	178	168	129	166	126	183	168	137
FBgn0004910	506	606.98	526	483	385	467	466	254	481	288	244	317	257	439	295	278	340	285	240	287	298	279	331	160
FBgn0004911	16	9.02	22	16	17	17	24	16	14	21	18	8	8	19	12	9	12	11	10	9	9	24	13	5
FBgn0004913	3932	2800	3037	4344	2885	4720	5169	2236	4156	3166	3390	2881	2120	3515	2956	3119	3164	4480	3210	4183	3278	5441	2748	2992
FBgn0004914	2412.99	2098.98	2003	2663	2661	2479	2942	2350	2763	2541	2315	2303	2325	2519	1957	2267	2110	2556	2335.99	2468	2492.98	3128.99	2959	1993
FBgn0004915	1396	1017	1013.73	1578	1303	1642.42	1834.95	1045	1437	1491	1235.95	1208	1069	1266	1034	1182	1220.95	1506.08	1213	1300	1267	1645	1401	1129
FBgn0004919	192	162	170	439	311	504	456	327	452	349	253	328	101	147	121	228	268	269	226	238	209	267	281	140
FBgn0004921	2818	2813	2779	3257	3145	3488	3820	2613	3550	2841	2845	2865	1919	2966	2149	2414	2503	2844	2290	2803	2503	2823	2456	1768
FBgn0004924	6776	5635	5485	7638	6667	7013	8822	6534	7851	6608	7338	7152	6037	7482	6796	7743	6179	9280	7202	8589	7710	9944	6412	6569
FBgn0004926	4181	3832	3804	4533	3886	4912	5882	3007	5023	3987	4244	3918	2799	4092	2970	3402	3623	4617	3389	3890	3446	4700	3674	2710
FBgn0004956	26	15	17	29	31	18	25	17	32	20	19	16	20	20	14	10	16	22	11	10	11	10	16	15
FBgn0004957	875.8	1004.65	764.25	1148.99	1348.37	1015.24	1158.29	1163.22	997.28	1119.75	868	881.27	1087.1	961.39	778.33	891.43	862.81	995.26	828.37	744.44	745.03	1169.33	1363.39	913.24
FBgn0004959	27	20	11	5	10	13	25	15	14	17	16	8	26	30	7	10	9	12	16	6	16	12	15	4
FBgn0005198	2490	2124	2045	2641	2526	2593	2787	2084	2579	2292	2441	2251	1710	2493	2172	2251	2146	2761	2607	2601	2448	3353	2197	2033
FBgn0005278	7202	5234	6246	7420	7020	7718	10715	6058	9648	7245	7921	7751	5155	8513	5996	7091	6753	8885	6617	8211	7282	9024	6340	5100
FBgn0005322	2064	1517	1637	2185	1798	2293	2387	1369	2229	1987	1839	1792	1195	1966	1574	1780	1554	2114	1677	1904	1756	2429	1673	1562
FBgn0005355	1407	1339	1145	1694	1640	1708	1982	1321	1540	1612	1391	1356	1248	1442	1192	1295	1383	1497	1375	1468	1245	1809	1726	1330
FBgn0005386	3434	2328	2120	3337	2170	3416	3477	1826	2972	2530	2781	2474	1726	2762	2431	2668	2317	3400	2713	3263	2908	4463	2076	2291
FBgn0005390	1805	1256	1606	1799	2231	1861	3420	2195	2746	1839	3239	2798	1798	3301	2472	2907	2547	3906	2806	3774	2941	3684	1998	2013
FBgn0005391	17435	16782	15974	8983	66178	12706	75776	93206	42585	28612	73427	76903	110929	126733	79687	135658	69148	149467	100912	118814	118203	111874	27441	88701
FBgn0005411	2758	2783	2398	3163	2844	3548	4068	2161	3167	3036	2768	2570	2303	2608	1997	2374	2539	3044	2364	2825	2484	3529	2843	2249
FBgn0005427	1481	1155	1266	1642	1444	1663	1849	1340	1771	1349	1492	1383	1015	1561	1262	1384	1310	1615	1334	1644	1469	1802	1362	1030
FBgn0005533	29097	18472	23595	32041	36032	32905	45533	34159	38542	40160	30798	34371	33545	31561	24385	28858	29880	31541	27464	29862	28344	33977	42623	25158
FBgn0005536	5201	4657	4324	5948	5315	5309	5636	4541	4901	4160	4429	4079	3913	4976	4197	4760	4285	5192	4531	5118	4460	5907	4272	3909
FBgn0005558	62	43	60	71	50	85	62	52	55	50	43	55	39	59	46	46	41	44	58	49	41	41	35	19
FBgn0005561	47	45	37	62	44	50	67	22	43	42	40	47	14	52	12	30	40	24	22.66	31	30	33	16	13
FBgn0005564	249	243	210	217	215	245	221	175	313	213	155	182	126	229	128	166	189	173	131	157	150	175	188	97
FBgn0005585	15595	13792	12658	15382	16238	15798	18291	13770	17647	14785	15832	14804	11689	16016	11855	13499	13242	16515	13277	15162	14459	17464	13938	12057
FBgn0005586	304	324	262	316	311	271	331	183	315	228	233	208	151	312	187	208	223	249	181	230	209	197	215	122
FBgn0005590	0	0	0	1	0	0	0	0	0	0	0	0	0	0	0	0	0	0	0	0	4	0	1	0
FBgn0005593	51088	37825	44577	56866	58712	55554	73559	55907	66991	64038	55834	57512	52452	55423	45108	50749	51714	57882	49025	52862	50929	64334	73799	44734
FBgn0005596	5403	4239	3955	6050	5005	5819	6116	4468	5084	5161	4829	4489	4265	5260	4525	4902	4638	6099	5086	5716	4965	7454	4923	5027
FBgn0005612	642	677	765	577	959	934	914	735	922	676	891	797	495	680	510	575	675	740	573	795	687	888	569	398
FBgn0005613	59	62	72	37	83	62	39	61	63	63	44	38	31	39	35	26	36	55	21	35	33	45	38	22
FBgn0005614	3306	3798	3170	6102	5910	7333	7783	4623	8186	6345	4706	5657	2089	3395	2148	4186	4402	3981	3986	4507	4160	5663	5195	2828
FBgn0005616	218	193.04	212	194	204	231	218	152	256	161	186	187	122	195	121	173	159	190	159	163	155	225	180	108
FBgn0005617	4332	3263	3106	4987	3533	4954	5077	2984	4470	3719	3946	3442	2852	4309	3664	3844	3373	4832	3897	4826	4026	6037	3307	3601
FBgn0005619	235	226	193	142	135	101	169	126	161	156	95	122	141	215	107	85	90	78	100	106	75	92	142	56
FBgn0005624	868	618	482	844	642	795	954	626	834	689	797	676	622	673	627	823	621	836	848	1025	838	1347	539	702
FBgn0005626	577	766	580	788	794	780	570	492	547	387	420	420	310	449	325	283	276	233	271	228	244	386	228	175
FBgn0005631	248	251	278	281	204	277	292	197	301	187	265	205	120	263	180	165	183	198	140	168	207	192	153	128
FBgn0005632	9792	7068	6965	10011	9084	9810	9730	7519	9061	6791	8692	7696	6641	9853	8346	8950	8480	10709	8999	10340	8693	12534	6519	7545
FBgn0005633	329.78	403.79	132.89	241.59	313.13	163.21	321.68	168.08	171.7	157.12	211.14	154.21	184.66	426.73	142.96	233.3	327.35	199.52	173.24	308.57	177.39	232.36	203.77	80.13
FBgn0005636	81	128	107	101	153	108	132	112	118	109	70	95	56	114	66	70	112	66	51	82	58	65	116	55
FBgn0005638	69	82	53	58	78	31	53	80	43	50	52	39	52	58	57	69	63	51	53	50	69	31	60	30
FBgn0005640	1876	1525	1662	2146	1973	2208	2246	1636	1938	1657	1707	1670	1350	1813	1541	1713	1621	2045	1603	1948	1787	2278	1630	1539
FBgn0005642	3062	2663	1986	3206	2651	3367	3533	2148	2951	2654	2605	2531	2359	2667	2259	2583	2458	3035	2716	2944	2710	4185	2511	2575
FBgn0005648	1097.59	1088	1083	1169.2	1263.82	1009.58	1284.91	986.47	1156.57	981.93	1170	982	862	1050.34	889	1096.74	934.37	1301.33	925	1294	1117.82	1113	1078	964.79
FBgn0005649	7950.39	7707.14	5889.7	9081.34	7973.4	8300.99	8774.85	7364.46	7774.34	7466.48	7267.22	6772.68	7282.96	7223.93	7026.24	7364.78	6530.09	9035.74	7736.36	8653.15	7975.81	10998.2	7425.72	7182.45
FBgn0005654	1969.62	1589	1449	2336.31	1956	2236.94	2473.63	1652	1935.31	2175.6	1858	1812.62	1784	1985.63	1725	2026	1767.3	2230.62	1833	2065.61	1887.31	2723.66	2086	2013
FBgn0005655	7043	6128	5712	8844	8025	8465	8870	6901	7576	8306	7090	7517	7274	6701	6522	7242	6438	8695	7581	8158	7157	9834	8505	7024
FBgn0005658	42	26	45	35	63	50	45	32	40	41	14	39	44	36	29	42	34	32	31	27	33	31	30	15
FBgn0005659	270	325	251	194	314	290	263	188	255	247	177	184	110	206	108	155	214	170	121	163	155	191	174	83
FBgn0005660	234.23	233.9	265.28	364.36	548.5	834.78	301.41	170.69	246.44	168.07	124.54	183.22	52.48	91.65	62.54	89.47	54.96	66.52	54.33	73.53	78.79	109.16	84.04	57.48
FBgn0005664	156	287	319	102	369	151	123	356	396	67	457	275	116	410	370	99	251	414	158	386	688	438	189	597
FBgn0005666	4736	3505	3672	3641	3204	4521	3968	1963	3762	1820	3403	2093	2327	6059	3613	3796	5020	4140	3047	5235	3824	4535	2200	1525
FBgn0005670	115	94	101	149	356	140	539	562	453	412	401	550	590	617	403	771	630	514	525	468	439	588	555	187
FBgn0005671	19461	18671	16761	21178	24644	20558	23484	25227	23107	21062	20508	20484	22852	23296	20366	20879	19482	22956	19303	21549	20573	25161	24661	17575
FBgn0005672	1386	1410	1327	1696	1589	1703	1822	1192	1669	1462	1196	1324	988	1317	1046	1115	1084	1317	1051	1226	1225	1433	1399	889
FBgn0005674	5184.4	4147.61	3841.39	4956.24	4913.49	5080.14	5597.69	4275.61	5453.16	4254.78	4995.15	4454.45	3950.11	5951.98	4743.8	4799	4513	5846.37	4994.29	5528.55	4794	6576.77	4176.28	4107
FBgn0005677	102	109	77	77	110	73	104	66	80	84	50	76	42	94	61	66	100	62	47	57	74	45	73	35
FBgn0005683	1031	674	726	1201	783	1127	1322	610	976	974	920	853	575	892	809	948	709	1176	902	1087	907	1516	777	900
FBgn0005694	3813	2579	2867	4214	3883	3921	4313	4149	3990	3517	3570	3393	3887	3534	3560	3818	3122	4242	3482	3968	3996	5403	3894	3532
FBgn0005695	3858	2573	2909	4440	3334	4329	4315	3132	4250	3575	3416	3392	2790	3762	3630	3638	3138	4639	3816	4120	3555	5638	3254	3478
FBgn0005696	3139	2275	2264	3730	3421	3485	3674	2763	3091	3405	2819	2707	2779	2873	2624	2833	2744	3375	2982	3196	2746	4060	3497	2930
FBgn0005771	520	510	455	460	516	416	617	441	655	426	481	441	405	521	350	418	389	485	286	414	388	469	463	253
FBgn0005775	113	130	105	123	118	65	75	73	94	91	76	61	50	89	52	49	87	77	61	88	55	60	99	52
FBgn0005777	3108	2019	2359	3370	2518	3479	3735	2000	3139	2624	2715	2515	1749	3257	2545	2752	2544	3586	2767	3241	2956	4213	2147	2604
FBgn0005778	1	5	1	0	4	4	0	0	1	1	0	1	1	1	1	0	0	0	0	1	0	0	1	0
FBgn0005779	2	1	0	0	3	0	0	3	0	0	1	0	0	0	0	0	0	0	0	0	0	0	0	0
FBgn0008635	6180	6203	5304	6936	8383	7000	7768	7367	7543	6920	6299	6728	6345	6674	5479	6030	6101	6928	5507	5995	5678	7327	7285	5319
FBgn0008636	8	6	15	11	12	7	6	16	14	5	7	8	10	12	9	7	12	10	19	9	4	9	14	11
FBgn0008646	31	34	41	39	53	42	43	42	56	44	41	27	34	37	32	28	36	23	20	21	24	36	33	24
FBgn0008651	24	20	34	37	12	21	32	12	22	12	13	7	9	24	12	9	11	8	13	13	9	13	9	8
FBgn0010014	113	147	109	131	134	123	130	106	123	117	86	84	66	113	57	82	110	76	63	79	80	77	96	46
FBgn0010015	150	166	141	158	175	183	174	114	169	163	102	133	81	134	82	121	153	129	95	142	128	116	161	46
FBgn0010019	79866	66279	69766	76628	78008	84185	87805	61458	94779	67823	58649	64725	46885	81598	54183	59352	68148	62279	52836	61440	60529	65319	66424	35763
FBgn0010038	63	92	71	52	94	121	95	63	95	95	76	91	48	60	37	62	50	56	55	58	60	55	43	58
FBgn0010039	249	211	197	271	275	303	396	170	259	261	246	274	185	221	169	221	212	262	208	253	195	313	210	151
FBgn0010040	7	2	4	6	8	2	11	8	6	2	7	7	3	5	4	4	4	2	2	3	9	7	3	1
FBgn0010041	44	49	66	55	96	95	144	79	245	82	163	258	39	100	50	42	52	105	52	71	344	254	32	247
FBgn0010042	1	1	1	2	1	1	5	1	4	3	1	2	1	1	2	1	1	1	0	5	0	1	0	2
FBgn0010043	5	3	10	6	19	6	33	18	17	20	24	19	11	16	4	11	11	11	8	13	10	12	8	16
FBgn0010044	121	146	58	663	532	568	2546	1058	1461	1560	980	1068	33	40	35	12	26	37	14	12	47	30	12	35
FBgn0010051	2869	2388	2378	2985	2880	2984	3068	2363	2911	2247	2601	2339	1984	2789	2420	2653	2467	3060	2661	3043	2618	3510	2178	2048
FBgn0010052	46	69	19	29	41	29	40	44	31	21	35	30	33	63	32	41	26	28	15	10	22	27	12	19
FBgn0010053	606	577	481	622	706	698	1055	635	843	778	716	734	524	1025	603	685	786	886	650	747	718	887	833	556
FBgn0010078	35773	37929	28812	42685	46373	46294	68431	41578	51277	59465	42650	46691	46299	42566	28244	33649	39642	38679	29707	33286	29092	41933	58854	28907
FBgn0010097	2560	1704	1781	2842	2908	2720	2885	2788	2535	2622	2334	2483	2666	2459	2381	2833	2467	3140	2706	2907	2588	3656	2693	2653
FBgn0010100	18542	19654	14944	18143	20629	16601	18679	18449	19392	15630	15859	14975	19238	25293	17998	19068	19565	18653	16998	20302	17388	21479	21601	12873
FBgn0010105	92	87	78	82	69	86	85	60	90	84	53	59	53	66	40	63	59	66	40	71	47	60	74	29
FBgn0010109	11.02	2.39	3.24	6.43	2.77	3.14	4.83	3.33	6.42	3.2	13.23	0	0	9	3.26	10.04	4.9	9	12.69	7.54	0	5.41	0	0
FBgn0010113	3685	2952	2796	4035.96	3869	3452	3567	3679	3076	3121	3260	3010	3449	3012	3282	3472	2812	4134	3571	4134	3603	4462	3604	3327
FBgn0010114	1056	1148	940	1107	1073	1028	1124	772	1058	886	672	734	588	888	586	690	777	588	630	624	643	605	881	329
FBgn0010173	7056	5175	5679	8886	7006	9176	9842	5662	7950	7823	6934	6914	5138	6956	5955	6717	6425	8411	6369	7628	6461	10001	6512	6312
FBgn0010194	539	440	444	600	469	534	603	371	530	451	515	423	410	468	501	454	447	618	486	608	491	722	461	404
FBgn0010197	0	5	1	2	5	5	1	1	2	4	4	0	2	3	1	2	6	1	5	4	2	3	1	1
FBgn0010198	37375.6	32719	32326.5	45399.5	49446.3	43908.7	58005.5	53623.3	50251.7	51628.4	39760.6	46444.8	48072.9	40446.4	33805.7	38244.4	40407.5	43810.4	36021.7	39018.6	36026.6	47389.7	58886.2	34000.8
FBgn0010213	2259	1882	1860	2392	2296	2541	3178	1993	2666	2151	2384	2216	1879	2786	1947	2055	2471	2684	2013	2706	2290	2801	2403	1910
FBgn0010215	1620	1103	1252	1598	1019	1746	2057	743	1530	1061	1299	1096	636	1640	996	1252	1187	1738	1144	1625	1156	2115	694	1007
FBgn0010217	33397	31106	26717	33126	34585	30457	37726	26968	34716	28151	30993	28877	25487	46415	28687	31910	35786	36496	28888	35138	28949	36300	30158	22865
FBgn0010220	738	658	650	846	649	825	1030	643	908	769	734	703	549	731	527	711	631	792	636	777	697	923	685	567
FBgn0010222	1444	1478	1173	1454	1797	1541	1371	1329	1440	1262	1164	1155	987	944	656	769	951	865	611	768	650	886	1080	517
FBgn0010223	233	196	183	240	218.97	259	218	184.94	253	201	189.96	198	175.87	240	156	185	194.92	193	172.98	175	161	209	203	128
FBgn0010225	4135	3893	4060	4547	4837	5021	7265	3610	6957	4932	4798	5283	2599	5168	3021	3634	4574	4409	2785	3827	3717	3996	3976	2364
FBgn0010226	3003	2791	2129	3272	3330	2928	4016	3458	3491	3645	3939	3732	3000	3276	2613	3254	2912	3601	3251	3762	3495	4344	3231	3019
FBgn0010228	457	486	474	398	422	449	1000	263	732	560	537	540	241	561	301	398	481	578	318	564	402	373	377	221
FBgn0010235	2757	2295	2366	3087	2820	3091	3156	2394	2869	2481	2627	2365	1959	2734	2226	2426	2321	3087	2531	2734	2582	3395	2328	2304
FBgn0010238	3243	3044	2582	3776	4039	3631	4072	4272	3524	3407	3444	3431	3716	2945	2721	3280	2883	3544	3316	3627	3198	4366	3547	3000
FBgn0010240	75.76	83.44	46.08	81.78	59.8	52.18	57.15	41	43.05	53.58	38.51	41.96	20.62	57.35	57.78	45.37	56.78	31.81	36.17	37.4	29.49	52.52	44.44	14.86
FBgn0010241	274	364	217	306	328	245	378	281	373	386	241	339	379	495	387	411	443	347	375	406	289	455	364	195
FBgn0010246	3702	3663	4132	3570	5424	3989	5932	4211	6416	4203	5253	5025	3231	6045	4001	3403	4442	5080	3471	4230	5076	4325	4156	3094
FBgn0010247	396	296	380	407	260	529	702	159	496	267	436	360	109	525	263	315	332	617	341	583	416	639	143	259
FBgn0010258	9	4	6	2	4	8	9	9	17	3	6	5	2	4	1	2	6	2	8	6	9	4	3	2
FBgn0010263	1605	1395	1437	1531	1177	1474	1538	858	1466	1020	966	1067	849	1483	902	1007	1159	946	883	1081	1088	1115	1043	592
FBgn0010265	29247	19559	25617	32181	32315	32779	38766	30327	36782	33679	31377	32914	26048	30501	25806	30868	28106	33725	30072	33108	31985	35512	36315	25063
FBgn0010269	1851	1964	1484	2177	2146	2093	2318	1799	2048	2001	1849	1839	1814	1831	1666	1896	1839	2280	1762	1975	1834	2368	2225	1800
FBgn0010278	7152	6568	5959	8871	7718	8387	9600	6335	7801	8403	7313	7064	5337	6474	6021	6871	6650	8188	6954	7483	6619	9276	8157	6117
FBgn0010280	8170	6264	6105	9423	8136	8286	8903	7685	7849	8245	7160	7208	6898	7457	6925	7551	6954	8581	7774	8121	7458	10666	8557	7445
FBgn0010282	3575	2683	2917	4117	3124	4140	4394	2629	3941	3580	3565	3388	2157	3496	2833	3244	2954	3993	3488	3792	3407	4583	3149	3052
FBgn0010287	361	218	272	353	305	352	336	285	330	353	291	247	273	273	258	267	244	277	223	295	250	348	361	247
FBgn0010288	4281	4391	3418	5204	4299	4844	5588	3899	4800	4491	4741	4382	3434	4176	3782	4268	3801	5257	4289	5269	4671	6335	4218	4270
FBgn0010292	1191	1052	983	1254	1266	1305	1786	1002	1504	1272	1197	1302	833	1331	976	1160	1138	1407	1015	1277	1110	1313	1199	850
FBgn0010294	0	0	0	0	0	0	0	0	0	0	0	0	0	0	0	0	0	0	0	0	0	0	0	0
FBgn0010295	0	0	0	0	0	0	0	0	0	0	0	0	0	0	0	0	0	0	0	0	0	0	0	0
FBgn0010296	0	0	0	0	0	0	0	0	0	0	0	0	0	0	0	0	0	0	0	0	0	0	0	0
FBgn0010300	14660	10673	11066	17203	15601	15616	14864	15810	14489	15154	12969	13444	13731	13622	14486	14811	11778	17322	14470	15808	13967	19208	17259	14379
FBgn0010303	4036	3654	3122	4587	4492	4205	4455	3998	4158	3933	3908	3710	3849	4033	3415	3949	3438	4381	3862	4348	3895	5275	4124	3631
FBgn0010309	616	554	483	752	704	676	984	636	761	648	739	706	693	692	606	748	585	818	680	788	707	927	729	598
FBgn0010313	4465	4350	3079	4488	4346	4032	4627	4956	3964	3623	3565	2821	5343	3972	3949	4304	3533	4761	4030	4220	4376	5542	4612	4133
FBgn0010314	990	612	809	1199	771	1336	1331	524	1090	804	973	805	499	961	747	863	810	1151	838	1153	953	1411	644	774
FBgn0010315	1905	1140	1481	2118	1461	2181	2489	1064	2066	1835	1777	1627	1032	1812	1412	1616	1620	2322	1733	2131	1799	2748	1367	1640
FBgn0010316	912	826	702	1032	686	1159	1410	474	958	861	848	758	576	755	603	702	718	917	713	972	871	1305	594	707
FBgn0010317	436	306	378	511	477	536	675	379	510	432	508	424	320	493	371	451	436	534	461	541	484	592	371	327
FBgn0010323	8	13	12	20	16	20	20	10	15	7	16	6	10	17	5	11	5	15	5	4	15	10	10	8
FBgn0010328	16083.3	12941	11970	18253.8	16018.6	17753.2	18581.7	14364.1	15971.4	15861.7	14895.8	14164	12961.5	16034.1	14437.5	15583.3	13757.9	19216.3	16322.8	18160.6	15450.3	22831.8	15877.2	15095
FBgn0010329	91	70	66	77	63	57	76	61	55	69	62	63	50	69	46	45	53	48	37	42	42	59	70	25
FBgn0010333	1829	1988	1811	2130	2276	2077	2420	2219	2224	2084	2024	1995	2106	2011	1820	1994	1761	2336	1898	2177	2086	2486	2291	1812
FBgn0010339	1960	1503	1611	2196	2110	2110	2802	1887	2301	2144	2104	2017	1842	2088	1698	1949	1864	2325	1923	2059	1984	2593	2145	1839
FBgn0010340	193.01	151	133	200.05	104	223.01	332.07	90	179	173	196.12	139.02	105	208.06	134	127.07	151.08	210	153	199.01	172	246	119	126
FBgn0010341	3363	2634	3127	3838	3961	3748	4536	3149	4174	3642	3703	3589	2792	3260	2968	3365	2988	3973	3126	3655	3523	3980	3566	2941
FBgn0010342	4671	2847	3662	5398	3902	5353	5715	3191	4647	4606	4143	3838	2980	4076	3712	4058	3790	5115	4151	4751	4316	6210	4011	4191
FBgn0010348	5878	4509	5645.99	6016.99	5136	6827	7342.99	4023	6990.99	4858.96	5861.99	5426.95	3449	6812	4853	5041.98	4919.99	6892.98	5005	6496.98	5966	7122	3664.88	4393
FBgn0010350	1486.22	1037.94	1292.02	1289.27	926.02	1427.31	1636.98	753.56	1406.79	1128.59	1090.77	1088.6	741	1456.65	984	999	956.04	1248.95	1026.74	1312.96	1056.75	1407.09	874.81	792
FBgn0010352	17647	17061	15861	17045	18174.5	15839	16539	15877	18097	15219	14347	15003	16876	20895	16788	16972	18033	16517	15814	17373	15849	18932	22946	11517
FBgn0010355	4251	3516	3101	4589	3925	4504	4633	3333	4223	3898	3879	3586	2967	4275	3683	3955	3621	4860	3999	4644	3943	5773	3618	3626
FBgn0010356	1433	1232	1127	1671	1470	1634	1814	1359	1533	1487	1389	1486	1208	1415	1244	1451	1355	1682	1326	1492	1266	2014	1406	1341
FBgn0010357	31761	34648.9	28976	30579	46077	29413	57664	55973.5	53420	46227	36762	45097	45230	48477	31973.1	45740	41741	43876	43271	39532.5	38286.5	37544	48013	22672
FBgn0010358	206.03	78.63	298.44	82.51	355.43	56.95	671.05	329.99	399.06	293.07	339.45	317.08	370.34	117.35	108.02	790.22	276.68	335.64	877.76	275.02	319.29	471.05	263.08	237.09
FBgn0010359	0	156.69	74.61	82.51	177.72	71.07	0	329.95	0	0	55.68	0	0	351.7	108.02	481.38	91.39	31.67	269.44	164.05	79.82	0	0	0
FBgn0010379	3337	2395	2865	3841	3310	3793	3954	2540	3403	2908	2888	2800	2216	3036	2572	2794	2518	3334	2701	3162	2817	3779	2592	2497
FBgn0010380	6200	5764	5055	6894	7800	6717	7249	7411	7073	6691	6098	6748	6627	6746	5814	6674	6164	7563	6307	6826	6289	8244	7602	6053
FBgn0010382	8893.99	7228	6164	9697	7749	9174.99	8854	7023	7911	8141.99	7019	6672	7607	6959	7208.97	7804	6647	9037	7726	8508.91	7953	11161	8309	7616
FBgn0010383	464	550	476	472	684	450	597	742	625	568	496	591	731	625	506	603	606	629	505	673	487	648	774	390
FBgn0010385	6049	6340	5374	4944	8650	6581	2234	3433	2424	1845	1635	1494	494	329	313	255	346	271	330	261	215	266	341	164
FBgn0010387	1586	1317	1077	1113	1876	1327	2369	1913	2158	1464	2163	1936	1616	2328	1299	1788	2136	2467	1632	2234	2460	1912	1584	1496
FBgn0010388	33702	26336	31826	34515	48899	38956	27368	48052	27088	20010	12603	17250	6563	6121	2974	2334	2745	2255	1481	873	1999	1471	837	539
FBgn0010389	272	244	231	267	292	266	348	208	346	277	212	227	137	267	202	229	247	247	205	230	204	248	249	137
FBgn0010391	4453	4366	3912	5244	6432	5286	6197	5831	5590	5585	4314	4934	5212	4906	3903	4313	4405	4813	3843	4169	3879	5029	6014	3901
FBgn0010395	228	188	235	207	220	284	279	151	311	157	238	212	104	253	151	141	183	216	142	178	218	219	163	135
FBgn0010397	1592	1692	1480	1740	2265	1933	2295	1819	2232	2017	1966	1896	1532	1839	1336	1634	1873	1838	1457	1686	1714	1856	1953	1264
FBgn0010398	508	291	399	586	418	636	738	358	525	543	475	468	391	506	332	428	463	645	405	527	472	748	487	438
FBgn0010399	95	142	116	137	133	132	142	131	156	128	100	105	97	116	102	75	117	96	66	106	82	103	130	57
FBgn0010401	125	165	183	154	154	141	190	137	158	138	97	171	60	209	104	177	161	123	118	125	127	147	222	69
FBgn0010403	81	116	117	116	116	115	162	62	161	136	90	121	28	139	74	110	111	101	94	60	102	100	109	56
FBgn0010406	1387	1150	1208	1558	1296	1553	1599	1178	1566	1317	1263	1312	994	1310	1265	1298	1048	1554	1256	1267	1229	1668	1207	1048
FBgn0010407	7	17	16	17	15	15	16	6	18	15	6	6	3	21	4	14	6	11	7	9	10	12	10	5
FBgn0010408	45956.9	45556.3	39737.7	56376.4	71529.4	52010.1	72777.3	64736.3	57994.2	70579.8	50207.8	56005.9	76579.8	52199.2	39747.7	49852.5	53275.9	49333.8	39511.7	37439.7	35790.1	53180.9	93019.3	39651.7
FBgn0010409	34718	27034	30144	37414	37363	37739	44643	36002	42554	39553	33990	37359	33326	36345	31795	33340	31510	36647	33501	36488	35900	40191	43329	28576
FBgn0010411	42419	36054	36337	53249	63095	47869	65433	59894	54689	65745	45112	53767	66011	47555	37959	45664	48261	48885	38999	37428	33538	50546	75129	38147
FBgn0010412	37412	25394	31628	40350	44917	40208	50269	45712	45237	46715	37817	41645	42314	39214	34964	37463	35055	41404	39767	40905	38882	42266	55788	32577
FBgn0010414	68	79	81	85	82	73	93	67	98	91	67	75	41	72	36	56	58	50	45	61	46	53	74	34
FBgn0010415	2016	1940	1976	1964	2202	1725	2120	1643	1913	1622	1692	1497	1455	1594	1319	1676	1346	1749	1306	1790	1594	1608	1538	1243
FBgn0010416	1517	1234	1331	1746	1590	1661	2045	1093	1556	1502	1460	1448	1089	1420	1136	1271	1390	1703	1279	1578	1305	1814	1194	1163
FBgn0010417	1499	1204	1168	1908	1586	1795	2056	1186	1625	1626	1581	1298	1189	1377	1241	1299	1269	1651	1387	1447	1371	1938	1597	1378
FBgn0010421	1028	730	781	1122	788	1211	1445	641	1149	1004	988	914	625	843	750	888	750	1092	842	1093	1002	1485	764	828.94
FBgn0010422	2311.88	1857	2018	2856	2134	2714	3032	1690	2566	2457.83	2251.88	2022	1596	2155	1837	2049	2071	2716.96	2150.36	2432	2162.79	3099	2292	2001.76
FBgn0010423	89	163	73	84	162	47	203	178	166	110	198	129	173	258	146	214	180	236	177	251	216	190	162	101
FBgn0010424	720	608	676	700	768	641	1048	542	905	728	616	700	375	679	377	478	602	539	480	461	531	442	594	299
FBgn0010425	2268	3606	2288	3221	5979	2357	7206	6566	5646	5600	3319	4859	3784	3540	1754	6355	4143	4060	6969	3860	3567	3889	4375	1969
FBgn0010431	7011	4174	5276	8296	5890	8490	8914	5879	7363	7055	6447	6484	5224	6452	5454	6035	5371	8373	6584	8157	6965	10181	6089	6982
FBgn0010433	0	2	0	0	0	0	0	0	1	0	2	0	0	0	0	0	1	0	0	3	0	0	1	0
FBgn0010434	4180	4428	4217	4564	5162	5022	5700	4514	6221	4509	4827	4660	2899	4944	3317	3718	4207	4469	3389	4305	4197	4546	4289	2821
FBgn0010435	2452	2849	2471	2888	3413	3045	3753	2940	3899	3054	2655	3008	1735	2928	2116	2484	2413	2550	2035	2365	2385	2643	2511	1608
FBgn0010438	1307.86	992.69	1127.94	1532.85	1470.93	1514.79	1632.62	1437.85	1487.86	1512.5	1232.85	1309.7	1273.86	1369.86	1246.9	1426.85	1298.82	1639.58	1362.74	1553.62	1495.83	1565.7	1632.74	1293.88
FBgn0010441	1393	1074	1024	1665	1522	1672	1902	1075	1593	1689	1373	1462	1113	1283	1126	1306	1246	1535	1340	1464	1326	1857	1496	1322
FBgn0010452	150	134	139	127	170	130	142	132	169	137	114	117	168	140	134	139	119	198	147	148	147	135	119	108
FBgn0010453	42	29	32	29	37	17	18	15	31	28	22	21	15	18	21	17	23	21	13	23	17	16	27	9
FBgn0010470	1750	1576	1606	1502	2085	1754	2340	1972	2215	1868	1964	1904	1596	2181	1454	1730	1695	2025	1582	1911	1808	1818	1573	1235
FBgn0010473	821	849	739	868	812	657	727	519	673	541	576	489	537	609	487	585	588	487	436	517	475	474	568	247
FBgn0010482	1583	1728	1260	1374	1468	1122	1437	1096	1419	943	1449	935	1344	2488	1390	1617	1897	1652	1365	1889	1408	1596	1297	759
FBgn0010488	27173	22931	21218	29193	27823	26639	29044	24795	26946	24072	26814	23812	21427	27899	24117	27492	23448	32620	27051	31150	25619	37068	23674	24363
FBgn0010497	2794	2241	2174	2735	2970	2661	3697	2610	3213	2896	2761	2751	2662	3117	2433	3024	2434	3130	2933	2841	2684	3352	2729	2215
FBgn0010501	1098.96	926.95	971.9	1291.95	1132.96	1257.95	1615.96	982.9	1319.95	1170.98	1187	1224.94	975	1156	976	1186.86	1046.9	1347.84	1038.99	1304.99	1119.98	1472	1119	925.92
FBgn0010504	889.6	687	811.44	857.65	1099.87	948.94	1243.44	827.26	1178.88	788.27	974.88	940.15	709.17	1038.59	737.4	785.09	899.78	1036.71	747.36	893.65	935.9	1049.03	940.7	692.58
FBgn0010516	4766	4217	3753	4844	5241	5055	6650	4562	5438	5063	4643	4832	4672	5630	3952	4477	5139	5487	3997	4559	4352	5567	5284	3792
FBgn0010520	512	289	358	555	476	533	810	453	586	493	518	534	466	505	369	435	418	559	444	579	425	750	511	440
FBgn0010531	368	358	299	431	388	503	651	293	498	447	463	415	350	396	260	362	387	491	340	463	389	498	444	367
FBgn0010548	3090	3179	2480	3132	3676	2962	3932	3333	3823	3259	3215	3152	2844	3546	2828	3126	3194	3679	3070	3588	3270	4042	3578	2763
FBgn0010549	648	618	565	764	682	684	928	663	822	705	795	698	513	834	588	712	730	856	729	860	709	899	690	540
FBgn0010551	7934	6023	6566	9002	9435	9478	11245	8284	9768	9376	8444	8480	8260	8911	7432	7827	8120	9513	7503	8545	7975	10195	9785	7196
FBgn0010583	2287	1741	1784	2444	2252	2418	2547	1888	2275	2184	2123	2070	1850	2186	2021	2162	1963	2546	2106	2344	2150	2959	2187	1971
FBgn0010590	3598	2720	3001	3831	3840	4217	4843	3099	4274	3837	3597	3706	2957	3737	2818	3295	3407	4186	2986	3814	3399	4190	3542	3006
FBgn0010591	2754	2288	2460	2956	2923	3059	3442	2565	3298	2683	2818	2833	2023	2999	2412	2657	2598	3264	2588	2981	2727	3544	2725	2427
FBgn0010602	3657	3399	2862	3896	3748	4127	4487	3538	3992	3520	3496	3081	3403	3737	3307	3377	3172	4001	3459	3943	3780	4709	3822	3169
FBgn0010607	677	498	602	830	515	912	889	442	769	664	640	625	398	677	487	600	540	801	605	757	634	946	512	527
FBgn0010611	2527.14	2741.02	2463.05	2915.02	3131.07	3211.07	3518.05	2465.04	3196.02	2926.01	2665.08	2734.05	2267.01	2656.1	2142.04	2399.07	2384.02	2849.13	2262.03	2474.03	2272.04	2958.03	2532.03	1974.01
FBgn0010612	3577	3368	2630	3311	3357	3072	4133	2440	3347	2965	3172	2667	2404	4122	2159	2858	3614	3524	2476	3138	2267	3000	2892	2065
FBgn0010620	1256	1103	1124	1429	1429	1456	1477	1167	1567	1212	1345	1272	926	1307	1064	1184	1185	1545	1167	1465	1259	1559	1124	993
FBgn0010621	12246	15407	9641	14225	19313	13287	16986	18145	14478	15250	14114	14620	18983	15478	12517	14076	14359	16290	12661	13340	12116	16147	18033	12345
FBgn0010622	722	695	575	754	702	733	891	720	823	837	708	672	699	755	533	612	610	722	624	645	687	880	773	648
FBgn0010638	3545	2228	2702	3096	2820	3730	4386	2593	3892	3055	3215	2880	2245	3497	2201	2613	2694	3611	2522	3068	3171	3673	2628	2513
FBgn0010651	694	797	764	758	732	733	1100	658	1109	813	767	854	429	985	569	642	681	813	603	683	691	639	775	503
FBgn0010660	3705	2497	2639	3704	3065	3792	4041	2506	3501	3028	3224	2769	2244	3628	2956	3102	2946	4031	3425	3966	3441	5127	2448	3004
FBgn0010741	2098	1631	1805	2541	2360	2562	3221	1885	2651	2374	2285	2208	1712	2179	1646	1985	2041	2513	1989	2127	1991	2790	2168	1844
FBgn0010747	3113	2806	2660	3399	3371	3325	3598	3367	3594	3144	2894	3030	2845	3239	2987	2973	2578	3396	2971	3096	2845	3856	3135	2664
FBgn0010750	2141	1675	1643	2583	2451	2471	2997	1973	2517	2499	2188	2187	2132	2122	1799	2062	2088	2471	1956	2164	1927	2860	2619	2070
FBgn0010762	2996	2899	2309	3397	3323	2891	3095	2701	2706	2820	2811	2474	2916	2685	2555	3072	2553	3295	2830	3064	2821	3710	2951	2765
FBgn0010768	388	273	271	399	418	371	558	445	378	386	364	320	477	381	307	416	289	433	351	422	379	560	354	313
FBgn0010770	1525	1108	1263	1649	1531	1589	1971	1475	1745	1716	1520	1573	1403	1685	1325	1577	1391	1829	1518	1582	1487	2156	1849	1425
FBgn0010772	1785	1456	1621	1974	1580	1980	2215	1249	1975	1674	1588	1464	1064	1785	1376	1503	1509	1880	1413	1662	1530	2072	1354	1138
FBgn0010774	6122	5488	4867	7174	7135	7265	8167	5780	6875	6911	5696	5758	6921	5943	5211	5814	5722	6906	5305	5900	5626	7557	7714	5252
FBgn0010786	5281.92	4843.93	4133.95	5552.88	5520.86	5908.91	6275.84	4894.91	5625.84	5291.81	4911.9	5024.96	4736.99	5621.97	4670.92	5159.94	4852.93	5897.89	4801.97	5357.94	4950.82	6719.82	5434.93	4406.98
FBgn0010803	1715	1642	1468	2104	2009	2343	2541	1464	2116	1956	1826	1838	1365	1949	1572	1648	1743	2152	1567	1845	1765	2270	1718	1571
FBgn0010808	1675	1776	1422	1860	1765	1674	2175	1547	1865	1625	1596	1490	1440	1881	1388	1463	1528	1668	1444	1718	1531	1849	1843	1159
FBgn0010812	1196	995	1076	1318	1200	1349	1725	886	1399	1159	1182	1198	776	1343	916	1202	1158	1452	1156	1277	1185	1529	973	1018
FBgn0010825	8147	6603	5799	8626	8322	8027	8607	7263	7539	6945	7702	6458	7009	7847	6959	7635	7238	9016	7983	9287	7765	11713	6993	7153
FBgn0010830	2089	1691	1597	2347	2089	2255	2481	1737	2143	2197	1913	1935	1621	1940	1795	1924	1742	2260	1936	2145	1929	2707	2129.99	1786
FBgn0010877	4870	4082	3984	5622	5116	5741	5609	4633	4969	4836	4570	4458	4101	4624	4383	4802	4126	5488	4726	5342	4856	6594	4895	4419
FBgn0010894	212	156	193	254	231	301	363	208	318	215	238	291	111	233	154	198	206	235	189	235	220	272	173	165
FBgn0010905	8113	6623	5750	9126	8141	8238	8656	7053	7666	7435	7634	7139	6523	7649	6988	8193	7064	9678	8467	9075	7721	11757	7518	7777
FBgn0010909	6862	6296	5428	7638	7729	7343	7754	6484	6887	6165	6613	6080	6084	6427	6013	6372	5766	7393	6090	6984	6247	8317	6197	5597
FBgn0010926	1958.33	1391.87	1579.79	2106.68	1660.24	2156.04	2403.92	1421.71	2111.4	1843.19	1963.76	1862.97	1250.68	2019.06	1647.17	1769.75	1679.6	2285.49	1789.01	2071.9	1888.57	2550	1691.35	1567.9
FBgn0011016	3177	2236	2488	3047	3024	3281	4157	2300	3616	2922	3082	2921	2116	3227	2217	2680	2650	3400	2594	3128	3016	3535	2590	2324
FBgn0011020	1614	1195	1248	1882	1442	1904	1914	1123	1580	1539	1435	1316	1101	1563	1347	1428	1423	1849	1467	1705	1432	2386	1326	1375
FBgn0011202	2441	2082	1928	2558	2177	2819	2764	1820	2549	2028	2186	2079	1513	2311	1891	2084	1957	2712	2036	2405	2137	3124	1905	1933
FBgn0011204	7349	6371	5639	8468	8032	7512	8844	7601	7989	8111	7274	7678	7042	7524	7059	7537	6664	8568	7437	7951	7154	9768	8278	6893
FBgn0011205	2883.27	2218.02	2379.78	2863.7	2782.66	3046.72	3250.45	2098.41	3012.06	2676.28	2327.43	2507.4	1972.5	2650.13	2135.94	2281.52	2418.31	2773.22	2364	2478.31	2303.19	3070.26	2357.55	2053.14
FBgn0011206	272	306	289	340	296	254	257	142	219	125	179	133	179	214	187	198	205	224	135	230	200	197	150	97
FBgn0011207	2350	1913	1816	2679	2586	2469	2831	2457	2531	2622	2329	2390	2276	2308	2065	2242	2125	2659	2310	2488	2235	3068	2643	2223
FBgn0011211	38166	50505	30750	38422	56185	33676	43364	55238	42472	39183	42745	39580	56020	55178	41697	43464	44432	48551	38509	45477	40135	48747	51928	35174
FBgn0011217	7237	3637	6288	7811	6498	7793	10619	5675	7807	6397	7137	6458	5220	7568	5901	6536	6194	8790	6020	8459	7300	9023	5745	5649
FBgn0011224	3305	2155	2530	3594	2763	3428	3848	2261	3200	2732	3147	2764	2030	3186	2708	2864	2660	3743	2984	3752	3261	4544	2403	2654
FBgn0011225	4360	3777	3908	4548	4692	4788	5381	4171	5635	4129	4506	4666	3237	4882	3706	4029	4235	5281	3798	4484	4481	5159	4147	3503
FBgn0011227	402	281	350	491	559	427	457	556	478	547	338	416	477	464	373	359	470	394	392	412	354	355	682	268
FBgn0011230	9498	7219	6479	8610	9093	8975	9916	7427	8141	6426	8757	6871	6371	9084	7497	8564	7984	9293	8709	10134	7789	12687	5349	6219
FBgn0011232	2609	1988	2062	3016	2505	2995	3079	2066	2738	2567	2439	2338	1775	2563	2296	2324	2238	2993	2510	2698	2433	3554	2279	2329
FBgn0011236	1669	1356	1355	1767	1854	1826	2171	1790	1943	1727	1737	1816	1575	1684	1500	1631	1526	1967	1758	1940	1854	2389	1715	1398
FBgn0011239	6	0	0	0	1	0	0	0	1	0	0	0	0	0	0	0	0	0	0	0	0	0	0	0
FBgn0011244	63	0	0	1	83	1	3	1	3	0	2	0	0	0	0	1	0	0	0	0	0	1	0	0
FBgn0011259	584	403	401	591	496	512	568	403	515	419	615	460	469	496	487	623	438	712	527	767	624	864	403	511
FBgn0011260	1636	1045	1265	1811	1385	1565	1696	1226	1546	1363	1446	1423	1086	1572	1427	1530	1325	1857	1605	1844	1527	2214	1234	1323
FBgn0011270	21	0	0	0	26	0	3	1	0	2	0	1	0	0	0	0	0	0	0	0	0	0	0	0
FBgn0011272	36062	27291	30889	39113	36782	39865	52763	38464	47254	42649	36773	37911	34251	38308	29291	33752	34465	38502	32176	35852	34154	42941	45369	28259
FBgn0011273	6.27	0	0.5	0	6.79	0	1	0	0	0	1	0	0	0	1	0	0	0	0	0	0	0	0	0
FBgn0011274	837.18	844.2	775.22	809.37	896.94	938.4	1129.42	687	1202.25	801.04	814.81	822.43	457.15	820.53	527.66	624.5	672.18	644.27	510.25	643.61	625.32	687.61	622.51	380
FBgn0011276	3	8	6	9	4	2	6	6	7	7	1	6	8	1	4	3	5	5	0	4	5	1	7	2
FBgn0011277	1	1	2	1	4	1	2	2	3	1	2	1	1	0	0	0	0	0	0	1	6	0	1	3
FBgn0011278	0	0	0	1	5	0	0	0	0	1	0	0	0	1	1	0	0	0	0	0	1	1	0	0
FBgn0011279	6	18	11	7	10	5	17	3	9	17	8	16	2	17	13	8	9	14	7	7	12	23	3	2
FBgn0011280	2387	3702	2663	2791	4407	2969	3662	4574	4269	3684	2826	3439	1804	3115	1862	2526	2475	2097	1871	1763	1734	2259	2765	1425
FBgn0011281	229	387	310	285	415	304	467	277	371	372	254	306	161	406	229	291	343	260	204	187	186	208	478	168
FBgn0011282	6.07	11.14	6.15	6.12	4.28	8.44	8	2	6	8.38	3.04	5.42	1.07	8	5.07	7.26	6.16	2.02	1.03	0	6	1.02	2.02	8.1
FBgn0011283	121	181	130	96	204	136	207	203	175	185	150	214	84	194	121	173	166	170	140	151	109	186	295	104
FBgn0011284	45176	40652	39709	48941	52440	46132	60251	50228	56510	50690	46402	47479	45742	48193	41795	46645	42514	48501	43507	48146	45645	52451	55363	35734
FBgn0011286	3203	3776	2935	2797	3816	2736	2963	3106	3437	2663	2907	2579	2790	4459	3068	3432	3796	3595	3377	3580	2817	3461	3840	1845
FBgn0011288	120	117	119	120	71	153	180	29	128	82	84	81	28	104	50	72	55	77	54	101	65	74	40	32
FBgn0011289	3601	2841	3168	4544	4168	4488	4921	3744	4450	4335	3741	3904	3473	3648	3256	3568	3494	4565	3668	3861	3695	5081	4583	3370
FBgn0011290	1518	1191	1211	1778	1580	1800	1904	1426	1703	1627	1442	1393	1318	1444	1153	1448	1318	1701	1441	1650	1397	1887	1622	1327
FBgn0011291	460	517	369	565	425	579	642	396	554	546	499	450	380	444	359	428	475	508	465	465	407	547	550	426
FBgn0011293	145	120	199	160	210	185	228	145	195	172	151	180	61	191	148	192	137	135	123	120	158	140	229	93
FBgn0011294	8	24	27	21	19	20	34	8	24	29	23	39	6	22	17	12	16	15	5	16	20	13	17	10
FBgn0011296	1750	2205	1863	2388	2904	1965	2369	2413	2295	1743	1597	1627	2020	1998	1367	1852	1983	1798	1427	1552	1566	1405	2128	909
FBgn0011297	894.59	740.54	711.62	912.38	1038.71	1111.74	1297.32	907.79	1064.72	959.47	958.82	938	832.49	945.7	777.92	855.7	813.4	1099.7	762.72	904.87	875.38	1165.79	1109.4	878.63
FBgn0011300	1709	1336	1332	1746	1607	1839	2060	1468	1889	1524	1602	1541	1254	1727	1510	1600	1484	2086	1544	1852	1615	2161	1461	1296
FBgn0011305	810	727	695	771	671	930	828	613	875	675	656	611	618	773	608	608	672	798	619	796	673	860	708	586
FBgn0011327	1751	1311	1446	1961	1644	2018	2443	1192	1959	1843	1788	1608	1175	1770	1382	1756	1462	2129	1666	1891	1703	2394	1624	1622
FBgn0011335	528	432	381	513	352	564	617	253	507	463	426	444	266	466	348	406	397	528	461	511	468	648	349	398
FBgn0011336	3029	2672	2609	2711	3944	2758	3630	3670	3562	2803	3400	3225	2786	3908	2782	3043	3005	3636	2605	3338	3031	3516	2837	2376
FBgn0011361	4276	4569	3517	4861	5463	4775	6188	4666	5186	5354	4506	4713	5375	5109	3706	4155	4762	4975	3704	4342	4036	5029	6143	3678
FBgn0011455	2457	2118	1815	2391	2117	2429	3173	1785	2740	2173	2215	1954	1512	2621	1565	1841	2234	2242	1790	2321	2036	2489	2116	1487
FBgn0011474	3742.88	2763.54	2859.54	4066.48	2991.64	4017.48	4379.38	2417	3591.14	3133.4	3330.54	2896.95	2004	3576.43	2702	2988.54	2936.82	4213	3261.39	3855	3264	4973	2957	3001
FBgn0011476	149	136	124	179	124	206	229	123	208	189	159	159	100	166	120	129	122	179	174	182	170	208	131	123.01
FBgn0011481	4051	3929	3259	4139	3660	3810	4606	2799	3471	3023	3570	3016	2950	3548	3092	3495	3056	4437	3450	4268	3700	4894	3139	3314
FBgn0011509	941	559	735	910	727	1098	1145	665	1001	825	870	878	497	885	656	785	750	996	799	963	952	1187	664	760
FBgn0011554	252	250	345	303	455	250	422	504	512	331	373	450	267	493	275	245	348	371	233	298	354	278	337	259
FBgn0011555	812	785	737	627	1136	489	1344	924	970	642	859	651	855	1795	766	1628	1511	1457	1367	1434	1082	1178	1107	543
FBgn0011556	115	235	126	106	177	80	306	175	209	206	102	130	373	405	182	280	252	197	204	172	141	213	298	72
FBgn0011559	151	0	0	0	146	0	0	0	0	0	0	0	0	0	0	0	0	0	0	0	0	0	0	0
FBgn0011566	1035	983	869	1273	1265	1199	1286	1096	1094	1148	958	1049.48	974	981	965	976	1003	1162	913	1031	917	1309	1224	962.42
FBgn0011569	2	0	0	1	0	1	2	0	0	1	1	0	0	0	0	0	0	2	2	1	0	0	0	1
FBgn0011570	2139	1843	1822	2527	2326	2809	2989	1984	2686	2325	2288	2256	1678	2191	1925	1984	1910	2591	2068	2471	2215	2875	1979	1867
FBgn0011573	2084.78	1714.46	1669.7	2290.07	1871.23	2244	2833.71	1706.83	2398.22	2117.28	2102.67	1949.49	1560	1953.12	1574.61	1937.1	1656.97	2404.58	1825.9	2120.03	1987.48	2802.39	1834.61	1779.33
FBgn0011576	210.29	230.59	177.85	245.99	301.58	223.89	366.75	187.82	320.58	284.57	234.01	286.4	141.23	265.8	168.12	179.47	263.91	253.28	164.01	195.94	210.52	243.96	185.79	151.28
FBgn0011581	192	149	174	167	216	212	213	137	259	182	147	168	93	155	106	101	133	112	137	124	113	139	165	72
FBgn0011582	39	22	28	22	18	43	39	13	33	13	35	12	15	16	11	14	30	16	11	13	33	25	13	8
FBgn0011584	2004	1740	1859	1887	1632	2225	2503	1061	2222	1619	1893	1741	809	1685	1054	1342	1333	1725	1189	1569	1438	1779	1012	970
FBgn0011586	2137	1303	1824	2758	2083	2480	2809	1801	2518	2345	2005	2084	1530	2038	1982	2199	1911	2720	2021	2420	2316	3119	1978	1947
FBgn0011589	64	83	57	82	42	62	80	60	66	49	41	47	49	66	44	60	56	50	54	51	45	47	54	26
FBgn0011591	277	225	223	251	280	253	322	200	365	241	229	247	133	235	142	213	235	219	171	198	193	226	165	121
FBgn0011592	1033	734	842	917	990	1005	1151	790	1119	769	1063	908	666	1065	882	860	857	1067	846	1022	967	1234	740	719
FBgn0011596	7	1	1	1	9	7	2	1	2	1	3	1	0	0	0	2	1	0	3	4	0	0	0	0
FBgn0011603	867	909	789	836	1060	715	979	1025	956	854	748	762	775	949	656	720	811	689	628	721	645	734	948	460
FBgn0011604	3400	2635	2535	3719	2996	3829	3790	2160	3358	2854	3152	2730	2046	3340	2720	3048	2837	3724	3180	3669	3028	4531	2433	2700
FBgn0011606	4092	3079	2754	4416	3676	4243	3963	2988	3456	3582	3418	3123	2911	3698	3420	3768	3276	4587	3659	4185	3471	5609	3173	3548
FBgn0011638	4433	3566	3643	4797	4141	5533	6327	3247	5277	4534	4629	4319	3330	4663	3405	3754	3980	5164	3805	4674	3931	5579	4477	3599
FBgn0011640	5136	5288	4391	6046	6136	5633	6177	5034	5380	5725	5139	4856	5297	5044	4731	5052	4656	6075	4957	5257	5313	6431	6331	4809
FBgn0011642	355	177	260	359	200	380	553	107	392	249	339	297	95	330	206	276	247	383	271	396	276	519	120	228
FBgn0011648	4027	3537	3367	4859	4547	4443	4435	3615	4163	3875	3586	3750	3617	3819	3661	3900	3642	4368	3785	4005	3652	5025	4278	3414
FBgn0011653	5	2	7	2	3	4	2	3	2	2	2	2	0	2	0	0	0	0	5	0	1	1	2	0
FBgn0011655	2744.88	2527.15	2035	3082.82	2892.68	3029.79	3133.91	2559.58	2757.87	2825.6	2435.76	2401.86	2693	2467	2282	2543	2387.61	2876	2582.59	2751	2533	3359.87	3063.52	2440
FBgn0011656	1879	1576	1535	2219	2159	2035	2140	2195	2096	1916	1672	1669	1906	1943	1633	1749	1838	1891	1689	1879	1779	2232	2054	1376
FBgn0011659	857	601	622	966	789	1034	1143	637	896	917	743	773	640	765	604	746	710	912	677	870	704	1081	749	728
FBgn0011660	1313	880	1001.92	1534	1096.76	1473	1614	843	1274	1147	1212	1018	766	1281	1041	1133	1054	1566	1146.95	1286	1182	1798	979	1074
FBgn0011661	12189	12362	10658	12686	14640	11014	13285	12051	12376	10842	11515	11008	10716	11645	10365	11608	9983	12956	9836	11871	11205	12329	11926	9402
FBgn0011666	2345	1833	1718	2303	2129	2141	2409	1746	1899	1743	1939	1759	1961	2082	1922	2095	1832	2433	2096	2475	2362	2873	1922	2109
FBgn0011668	4	0	0	0	9	0	0	0	0	0	0	0	0	0	0	0	0	0	0	0	0	0	0	0
FBgn0011669	25	0	0	0	47	0	0	0	0	0	0	0	0	0	0	0	0	0	0	0	0	0	0	0
FBgn0011670	22	0	0	0	20	0	0	0	0	0	0	0	0	0	0	0	0	0	0	0	0	0	0	0
FBgn0011672	3746	3239	3453	3836	3730	4226	4026	2817	3974	3322	3153	3217	1941	2954	2316	2606	2293	3194	2542	3040	2551	3718	2423	2440
FBgn0011674	799.07	562	758.15	855.76	753.46	976.73	968.61	605.65	1002.85	795.21	731.33	715.31	529.6	684.56	542.94	622.87	656.07	712.72	609.73	632.67	655.28	744.75	785.32	431.6
FBgn0011676	54	92	66	80	60	80	76	61	76	79	60	64	47	56	48	47	61	50	43	58	61	51	67	27
FBgn0011692	3211	2595	2406	3638	2965	3463	3508	2617	3091	3087	2847	2726	2551	2905	2906	2944	2661	3579	2898	3276	2940	4414	2855	3008
FBgn0011693	2639	2549.33	2324.78	1042.72	1368.7	839.74	1671.94	989.34	1340.92	1221.91	1145.87	1136.93	1847.77	3220.89	1823.87	1042	1378	1193.86	1095.79	1275.83	1011.95	1371	1310.21	852
FBgn0011694	78	0	0	0	59	0	0	0	0	0	0	0	0	0	0	0	0	0	0	0	0	0	0	0
FBgn0011695	13416	14901	12310	13696	17667	14424	21179	14462	19862	15597	14370	15090	6279	10189	6215	7716	7824	7858	7394	7331	6869	7862	7164	4719
FBgn0011701	239	287	215	214	232	220	212	219	270	214	133	221	203	233	153	159	203	118	149	150	162	172	238	73
FBgn0011703	5882	4114	4367	6456	5108	6919	7188	3946	5949	5380	5356	5006	3569	5675	4701	5346	4745	6733	5197	6492	5212	8186	3969	4787
FBgn0011704	8228	8199	5676	9429	8213	9156	9695	6943	8212	8347	7492	7368	7163	7162	6385	7538	7317	8890	7674	8621	7555	12002	8785	7722
FBgn0011705	976	684	909	1195	976	1147	1409	790	1181	1037	1030	963	707	956	849	876	878	1115	885	1022	887	1266	776	801
FBgn0011706	3	1	2	1	6	0	2	0	1	5	2	5	0	1	0	2	0	1	2	2	2	1	1	0
FBgn0011708	2839	1740	2300	3055	2535	3123	3463	2061	3108	2535	2660	2535	1753	2496	2115	2328	2264	2898	2362	2797	2480	3517	2289	2179
FBgn0011710	2802	2312	2305	3430	2846	3203	3337	2423	3037	2806	2788	2786	2325	2795	2576	2649	2428	3288	2648	3060	2694	3594	2559	2545
FBgn0011715	2690	2602	2152	3394	3049	3283	3570	2793	3188	3198	2643	2616	2906	2662	2359	2560	2584	3137	2573	2698	2497	3789	3668	2666
FBgn0011722	1005	1359	1027	1136	1807	975	2286	2443	2503	2409	1936	2303	1086	1543	979	1246	1218	1281	999	1030	1079	1139	995	650
FBgn0011723	154	179	115	140	146	117	124	121	138	109	103	106	87	111	61	85	91	57	93	88	91	80	105	56
FBgn0011725	8431.65	6948.13	6771.43	10437.5	9291.97	9735.26	9964.74	8209.19	8544.36	9210.17	7775.99	7962.54	7488	8348.23	8079.83	8322.54	7584.1	9991.81	8489.32	8960.02	8144.01	11668.8	9592.72	8325.28
FBgn0011726	5860	4790	5310	6638	4678	7879	9644	3286	7442	5795	6616	5734	2623	6207	3816	4872	5184	7139	4412	6490	5076	7322	3837	4388
FBgn0011737	1614	1380	1330	1930	1537	1766	1964	1404	1667	1523	1397	1418	1271	1566	1409	1522	1407	1862	1434	1764	1554	2181	1498	1393
FBgn0011739	2394	2345	1840	2713	2173	2499	2740	1897	2319	2154	2247	1971	1786	2196	1877	2162	2020	2602	2294	2609	2265	3194	2021	2058
FBgn0011740	1890	1462	1427	1972	1813	1973	2020	1595	1899	1788	1624	1688	1410	1844	1686	1752	1532	1986	1624	1864	1631	2459	1603	1567
FBgn0011741	1240	1028	1022	1394	1367	1342	1541	1180	1439	1368	1117	1218	1035	1291	1003	1201	1102	1334	1134	1193	1026	1461	1435	1068
FBgn0011742	2846	2565	2509	3197	3124	3362	3707	2767	3401	2854	3147	3122	2467	3254	2687	3048	2753	3628	2978	3326	3313	4059	2877	2639
FBgn0011743	5	0	0	1	8	0	1	0	1	0	0	0	0	0	0	0	0	0	0	0	0	0	1	0
FBgn0011745	2550.99	2215	2100	2725.98	2852.99	2960	3503.99	2222	3059	2744.99	2732.99	2782	2065.97	2837	2147.99	2376	2512	3051	2283	2701.98	2445	3174	2630	2376
FBgn0011746	115	137	108	115	182	122	147	110	151	130	139	135	92	119	103	86	107	133	94	124	102	86	104	72
FBgn0011747	3183	2064	2729	3369	2430	3677	4195	1678	3614	2264	3138	2624	1400	3706	2630	2682	2831	3677	2582	3792	3015	4314	1579	1943
FBgn0011754	2074	1631	1957	2226	2371	2445	3075	1975	2911	2136	2258	2454	1695	2562	1992	2180	2181	2642	1964	2602	2545	2660	2167	1720
FBgn0011758	22	29	27	13	25	23	42	29	32	22	24	20	19	25	22	17	39	30	18	13	5	27	44	11
FBgn0011760	5078	3964	4875	5950	4594	5738	6519	4193	5838	4633	5014	4730	3601	5576	4560	5039	4443	6171	4767	6079	5443	6578	4189	4054
FBgn0011761	23313	27534	20992	29696	25306	34687	37397	21929	27223	26356	26192	24610	23397	23323	19601	21586	22736	31341	22392	30166	22085	32680	27312	21357
FBgn0011762	465	317	298	473	345	476	549	282	445	368	430	385	267	411	312	377	351	521	382	475	380	621	280	375
FBgn0011763	4267	4292	3368	5015	4567	4467	5026	3991	4495	3979	4088	3883	3446	4470	3915	4344	3772	5141	4173	4907	4429	5669	3921	3710
FBgn0011766	6576	5189	5336	7177	7039.84	6415	7153	6280	6234	6145	5959.99	5513	6140	5706	5622	6379	5490	7431.99	6057	7007	6420	7897	6983	5919.93
FBgn0011768	3619	3921	2931	3980	5005	3818	5379	4156	4615	4443	4546	4469	3910	4425	3084	3864	3940	4508	3549	3863	3493	4753	4818	3488
FBgn0011769	221	219	211	273	227	274	310	221	282.55	282	263	255	173	244	193	207	200	247	215	275	198	314	253	177
FBgn0011770	1808	1757	1548	2127	2326	2292	2874	2083	2439	2310	2272	2174	2412	2510	1769	2349	2750	2824	1926	2540	2435	3053	2702	2098
FBgn0011771	1215	805	904	1329	1037	1405	1359	728	1348	992	1091	1010	742	1386	1021	1062	1016	1340	1065	1272	1103	1593	784	897
FBgn0011774	1535	1176	1214	1897	1514	2068	1918	1161	1735	1614	1340	1417	1095	1372	1267	1422	1156	1687	1445	1529	1450	2204	1414	1306
FBgn0011785	5461.98	4626	3889.03	6048	5348	5551	5746	4762	5345.96	5009	5238.93	4769.95	4439	5316.98	4858	5435	4575	6198.98	5674.55	5999	5063	7657.98	4664.95	4718.98
FBgn0011787	1860	1558	1542	2212	1871	2526	2975	1564	2286	2398	2035	1825	1664	2080	1591	1771	1836	2156	1752	2198	1928	2523	2191	1605
FBgn0011802	1104	705	890	1197	789	1214	1330	614	1182	846	975	903	543	1104	920	920	862	1270	927	1229	1033	1485	667	908
FBgn0011812	0	0	0	0	1	0	0	0	0	0	1	0	3	0	0	0	0	0	0	0	0	2	0	0
FBgn0011817	1685	1269	1243	1853	1534	1578	1802	1325	1616	1412	1487	1364	1383	1395	1483	1575	1219	1856	1552	1701	1771	2201	1475	1450
FBgn0011818	2558	1593	1791	2694	2282	2743	2851	2258	2357	2241	2197	2091	2306	2265	2036	2286	2023	2711	2270	2698	2314	3100	2388	2078
FBgn0011822	89	123	121	164	124	174	422	79	289	162	167	156	21	129	69	46	116	116	50	79	97	91	50	32
FBgn0011824	1335	957	1137	1305	1535	1369	1744	1374	1580	1539	1452	1458	1165	1510	1087	1357	1222	1500	1332	1378	1185	1309	1461	946
FBgn0011826	4894.26	4559.34	4276.58	5562.48	5315	5559.78	5876.34	4437.1	5178.81	4718.51	4807.61	4623.83	4401.83	5063.1	4476.36	4912.42	4573.15	6153.53	4606.1	5386.19	4989.64	6773.96	5229.74	4343.74
FBgn0011828	1373	1930	1179	1442	1587.97	1289	1355	1234	1385	1114	807	832	1163	1753	1073	1276	1399	1140	969	971	973	954.99	1628	532
FBgn0011829	15.03	9.03	12.02	9.01	17.04	12.02	11.03	9.02	20.03	19.05	14.03	7.01	9.05	16.03	5	14.03	17.03	7.02	9.02	6.02	9.01	7.01	9.01	4.02
FBgn0011832	141	137	174	100	164	183	226	82	204	112	126	136	55	218	99	113	137	122	101	96	121	89	27	60
FBgn0011834	81	78	57	59	143	56	110	114	132	80	109	101	129	111	79	89	117	115	70	103	110	140	110	61
FBgn0011836	1477	904	995	1482	1155	1480	1643	957	1432	1235	1241	1215	836	1397	1143	1202	1069	1418	1215	1455	1279	1632	1054	1126
FBgn0011837	2689	2073	2225.93	2843	2868	2373	2566	2612	2492	2270	2515	2226	2568	2115	2265	2686	2072	2988	2444	2997	2887	3346	2755	2509
FBgn0011840	0	0	0	0	0	0	0	0	0	0	0	0	0	0	0	0	0	0	0	0	0	0	0	0
FBgn0011844	0	0	0	0	0	0	0	0	0	0	0	0	0	0	0	0	0	0	0	0	0	0	0	0
FBgn0011845	0	0	0	0	0	0	0	0	0	0	0	0	0	0	0	0	0	0	0	0	0	0	0	0
FBgn0011848	0	0	0	0	0	0	0	0	0	0	0	0	0	0	0	0	0	0	0	0	0	0	0	0
FBgn0011849	0	0	0	0	0	0	0	0	0	0	0	0	0	0	0	0	0	0	0	0	0	0	0	0
FBgn0011850	0	0	0	0	0	0	0	0	0	0	0	0	0	0	0	0	0	0	0	0	0	0	0	0
FBgn0011851	0	0	0	0	0	0	0	0	0	0	0	0	0	0	0	0	0	0	0	0	0	0	0	0
FBgn0011852	0	0	0	0	0	0	0	0	0	0	0	0	0	0	0	0	0	0	0	0	0	0	0	0
FBgn0011853	0	0	0	0	0	0	0	0	0	0	0	0	0	0	0	0	0	0	0	0	0	0	0	0
FBgn0011854	0	0	0	0	0	0	0	0	0	0	0	0	0	0	0	0	0	0	0	0	0	0	0	0
FBgn0011855	0	0	0	0	0	0	0	0	0	0	0	0	0	0	0	0	0	0	0	0	0	0	0	0
FBgn0011858	0	0	0	0	0	0	0	0	0	0	0	0	0	0	0	0	0	0	0	0	0	0	0	0
FBgn0011859	0	0	0	0	0	0	0	0	0	0	0	0	0	0	0	0	0	0	0	0	0	0	0	0
FBgn0011860	0	0	0	0	0	0	0	0	0	0	0	0	0	0	0	0	0	0	0	0	0	0	0	0
FBgn0011861	0	0	0	0	0	0	0	0	0	0	0	0	0	0	0	0	0	0	0	0	0	0	0	0
FBgn0011862	0	0	0	0	0	0	0	0	0	0	0	0	0	0	0	0	0	0	0	0	0	0	0	0
FBgn0011863	0	0	0	0	0	0	0	0	0	0	0	0	0	0	0	0	0	0	0	0	0	0	0	0
FBgn0011864	0	0	0	0	0	0	0	0	0	0	0	0	0	0	0	0	0	0	0	0	0	0	0	0
FBgn0011865	0	0	0	0	0	0	0	0	0	0	0	0	0	0	0	0	0	0	0	0	0	0	0	0
FBgn0011866	0	0	0	0	0	0	0	0	0	0	0	0	0	0	0	0	0	0	0	0	0	0	0	0
FBgn0011867	0	0	0	0	0	0	0	0	0	0	0	0	0	0	0	0	0	0	0	0	0	0	0	0
FBgn0011868	0	0	0	0	0	0	0	0	0	0	0	0	0	0	0	0	0	0	0	0	0	0	0	0
FBgn0011869	0	0	0	0	0	0	0	0	0	0	0	0	0	0	0	0	0	0	0	0	0	0	0	0
FBgn0011870	0	0	0	0	0	0	0	0	0	0	0	0	0	0	0	0	0	0	0	0	0	0	0	0
FBgn0011871	0	0	0	0	0	0	0	0	0	0	0	0	0	0	0	0	0	0	0	0	0	0	0	0
FBgn0011872	0	0	0	0	0	0	0	0	0	0	0	0	0	0	0	0	0	0	0	0	0	0	0	0
FBgn0011877	0	0	0	0	0	0	0	0	0	0	0	0	0	0	0	0	0	0	0	0	0	0	0	0
FBgn0011878	0	0	0	0	0	0	0	0	0	0	0	0	0	0	0	0	0	0	0	0	0	0	0	0
FBgn0011879	0	0	0	0	0	0	0	0	0	0	0	0	0	0	0	0	0	0	0	0	0	0	0	0
FBgn0011880	0	0	0	0	0	0	0	0	0	0	0	0	0	0	0	0	0	0	0	0	0	0	0	0
FBgn0011881	0	0	0	0	0	0	0	0	0	0	0	0	0	0	0	0	0	0	0	0	0	0	0	0
FBgn0011882	0	0	0	0	0	0	0	0	0	0	0	0	0	0	0	0	0	0	0	0	0	0	0	0
FBgn0011883	0	0	0	0	0	0	0	0	0	0	0	0	0	0	0	0	0	0	0	0	0	0	0	0
FBgn0011884	0	0	0	0	0	0	0	0	0	0	0	0	0	0	0	0	0	0	0	0	0	0	0	0
FBgn0011885	0	0	0	0	0	0	0	0	0	0	0	0	0	0	0	0	0	0	0	0	0	0	0	0
FBgn0011887	0	0	0	0	0	0	0	0	0	0	0	0	0	0	0	0	0	0	0	0	0	0	0	0
FBgn0011888	0	0	0	0	0	0	0	0	0	0	0	0	0	0	0	0	0	0	0	0	0	0	0	0
FBgn0011889	0	0	0	0	0	0	0	0	0	0	0	0	0	0	0	0	0	0	0	0	0	0	0	0
FBgn0011890	0	0	0	0	0	0	0	0	0	0	0	0	0	0	0	0	0	0	0	0	0	0	0	0
FBgn0011891	0	0	0	0	0	0	0	0	0	0	0	0	0	0	0	0	0	0	0	0	0	0	0	0
FBgn0011892	0	0	0	0	0	0	0	0	0	0	0	0	0	0	0	0	0	0	0	0	0	0	0	0
FBgn0011893	0	0	0	0	0	0	0	0	0	0	0	0	0	0	0	0	0	0	0	0	0	0	0	0
FBgn0011894	0	0	0	0	0	0	0	0	0	0	0	0	0	0	0	0	0	0	0	0	0	0	0	0
FBgn0011895	0	0	0	0	0	0	0	0	0	0	0	0	0	0	0	0	0	0	0	0	0	0	0	0
FBgn0011896	0	0	0	0	0	0	0	0	0	0	0	0	0	0	0	0	0	0	0	0	0	0	0	0
FBgn0011897	0	0	0	0	0	0	0	0	0	0	0	0	0	0	0	0	0	0	0	0	0	0	0	0
FBgn0011902	0	0	0	0	0	0	0	0	0	0	0	0	0	0	0	0	0	0	0	0	0	0	0	0
FBgn0011904	0	0	0	0	0	0	0	0	0	0	0	0	0	0	0	0	0	0	0	0	0	0	0	0
FBgn0011905	0	0	0	0	0	0	0	0	0	0	0	0	0	0	0	0	0	0	0	0	0	0	0	0
FBgn0011906	0	0	0	0	0	0	0	0	0	0	0	0	0	0	0	0	0	0	0	0	0	0	0	0
FBgn0011909	0	0	0	0	0	0	0	0	0	0	0	0	0	0	0	0	0	0	0	0	0	0	0	0
FBgn0011910	0	0	0	0	0	0	0	0	0	0	0	0	0	0	0	0	0	0	0	0	0	0	0	0
FBgn0011915	0	0	0	0	0	0	0	0	0	0	0	0	0	0	0	0	0	0	0	0	0	0	0	0
FBgn0011916	0	0	0	0	0	0	0	0	0	0	0	0	0	0	0	0	0	0	0	0	0	0	0	0
FBgn0011919	0	0	0	0	0	0	0	0	0	0	0	0	0	0	0	0	0	0	0	0	0	0	0	0
FBgn0011921	0	0	0	0	0	0	0	0	0	0	0	0	0	0	0	0	0	0	0	0	0	0	0	0
FBgn0011927	0	0	0	0	0	0	0	0	0	0	0	0	0	0	0	0	0	0	0	0	0	0	0	0
FBgn0011928	0	0	0	0	0	0	0	0	0	0	0	0	0	0	0	0	0	0	0	0	0	0	0	0
FBgn0011931	0	0	0	0	0	0	0	0	0	0	0	0	0	0	0	0	0	0	0	0	0	0	0	0
FBgn0011932	0	0	0	0	0	0	0	0	0	0	0	0	0	0	0	0	0	0	0	0	0	0	0	0
FBgn0011933	0	0	0	0	0	0	0	0	0	0	0	0	0	0	0	0	0	0	0	0	0	0	0	0
FBgn0011934	0	0	0	0	0	0	0	0	0	0	0	0	0	0	0	0	0	0	0	0	0	0	0	0
FBgn0011935	0	0	0	0	0	0	0	0	0	0	0	0	0	0	0	0	0	0	0	0	0	0	0	0
FBgn0011936	0	0	0	0	0	0	0	0	0	0	0	0	0	0	0	0	0	0	0	0	0	0	0	0
FBgn0011937	0	0	0	0	0	0	0	0	0	0	0	0	0	0	0	0	0	0	0	0	0	0	0	0
FBgn0011938	0	0	0	0	0	0	0	0	0	0	0	0	0	0	0	0	0	0	0	0	0	0	0	0
FBgn0011944	0	0	0	0	0	0	0	0	0	0	0	0	0	0	0	0	0	0	0	0	0	0	0	0
FBgn0011945	0	0	0	0	0	0	0	0	0	0	0	0	0	0	0	0	0	0	0	0	0	0	0	0
FBgn0011948	0	0	0	0	0	0	0	0	0	0	0	0	0	0	0	0	0	0	0	0	0	0	0	0
FBgn0011949	0	0	0	0	0	0	0	0	0	0	0	0	0	0	0	0	0	0	0	0	0	0	0	0
FBgn0011950	0	0	0	0	0	0	0	0	0	0	0	0	0	0	0	0	0	0	0	0	0	0	0	0
FBgn0011951	0	0	0	0	0	0	0	0	0	0	0	0	0	0	0	0	0	0	0	0	0	0	0	0
FBgn0011952	0	0	0	0	0	0	0	0	0	0	0	0	0	0	0	0	0	0	0	0	0	0	0	0
FBgn0011953	0	0	0	0	0	0	0	0	0	0	0	0	0	0	0	0	0	0	0	0	0	0	0	0
FBgn0011954	0	0	0	0	0	0	0	0	0	0	0	0	0	0	0	0	0	0	0	0	0	0	0	0
FBgn0011955	0	0	0	0	0	0	0	0	0	0	0	0	0	0	0	0	0	0	0	0	0	0	0	0
FBgn0011956	0	0	0	0	0	0	0	0	0	0	0	0	0	0	0	0	0	0	0	0	0	0	0	0
FBgn0011957	0	0	0	0	0	0	0	0	0	0	0	0	0	0	0	0	0	0	0	0	0	0	0	0
FBgn0011958	0	0	0	0	0	0	0	0	0	0	0	0	0	0	0	0	0	0	0	0	0	0	0	0
FBgn0011959	0	0	0	0	0	0	0	0	0	0	0	0	0	0	0	0	0	0	0	0	0	0	0	0
FBgn0011960	0	0	0	0	0	0	0	0	0	0	0	0	0	0	0	0	0	0	0	0	0	0	0	0
FBgn0011961	0	0	0	0	0	0	0	0	0	0	0	0	0	0	0	0	0	0	0	0	0	0	0	0
FBgn0011962	0	0	0	0	0	0	0	0	0	0	0	0	0	0	0	0	0	0	0	0	0	0	0	0
FBgn0011963	0	0	0	0	0	0	0	0	0	0	0	0	0	0	0	0	0	0	0	0	0	0	0	0
FBgn0011965	0	0	0	0	0	0	0	0	0	0	0	0	0	0	0	0	0	0	0	0	0	0	0	0
FBgn0011966	0	0	0	0	0	0	0	0	0	0	0	0	0	0	0	0	0	0	0	0	0	0	0	0
FBgn0011970	0	0	0	0	0	0	0	0	0	0	0	0	0	0	0	0	0	0	0	0	0	0	0	0
FBgn0011971	0	0	0	0	0	0	0	0	0	0	0	0	0	0	0	0	0	0	0	0	0	0	0	0
FBgn0011974	0	0	0	0	0	0	0	0	0	0	0	0	0	0	0	0	0	0	0	0	0	0	0	0
FBgn0011975	0	0	0	0	0	0	0	0	0	0	0	0	0	0	0	0	0	0	0	0	0	0	0	0
FBgn0011976	0	0	0	0	0	0	0	0	0	0	0	0	0	0	0	0	0	0	0	0	0	0	0	0
FBgn0011977	0	0	0	0	0	0	0	0	0	0	0	0	0	0	0	0	0	0	0	0	0	0	0	0
FBgn0011980	0	0	0	0	0	0	0	0	0	0	0	0	0	0	0	0	0	0	0	0	0	0	0	0
FBgn0011981	0	0	0	0	0	0	0	0	0	0	0	0	0	0	0	0	0	0	0	0	0	0	0	0
FBgn0011982	0	0	0	0	0	0	0	0	0	0	0	0	0	0	0	0	0	0	0	0	0	0	0	0
FBgn0011983	0	0	0	0	0	0	0	0	0	0	0	0	0	0	0	0	0	0	0	0	0	0	0	0
FBgn0011984	0	0	0	0	0	0	0	0	0	0	0	0	0	0	0	0	0	0	0	0	0	0	0	0
FBgn0011985	0	0	0	0	0	0	0	0	0	0	0	0	0	0	0	0	0	0	0	0	0	0	0	0
FBgn0011986	0	0	0	0	0	0	0	0	0	0	0	0	0	0	0	0	0	0	0	0	0	0	0	0
FBgn0011987	0	0	0	0	0	0	0	0	0	0	0	0	0	0	0	0	0	0	0	0	0	0	0	0
FBgn0011993	0	0	0	0	0	0	0	0	0	0	0	0	0	0	0	0	0	0	0	0	0	0	0	0
FBgn0011994	0	0	0	0	0	0	0	0	0	0	0	0	0	0	0	0	0	0	0	0	0	0	0	0
FBgn0011998	0	0	0	0	0	0	0	0	0	0	0	0	0	0	0	0	0	0	0	0	0	0	0	0
FBgn0011999	0	0	0	0	0	0	0	0	0	0	0	0	0	0	0	0	0	0	0	0	0	0	0	0
FBgn0012000	0	0	0	0	0	0	0	0	0	0	0	0	0	0	0	0	0	0	0	0	0	0	0	0
FBgn0012001	0	0	0	0	0	0	0	0	0	0	0	0	0	0	0	0	0	0	0	0	0	0	0	0
FBgn0012002	0	0	0	0	0	0	0	0	0	0	0	0	0	0	0	0	0	0	0	0	0	0	0	0
FBgn0012003	0	0	0	0	0	0	0	0	0	0	0	0	0	0	0	0	0	0	0	0	0	0	0	0
FBgn0012004	0	0	0	0	0	0	0	0	0	0	0	0	0	0	0	0	0	0	0	0	0	0	0	0
FBgn0012009	0	0	0	0	0	0	0	0	0	0	0	0	0	0	0	0	0	0	0	0	0	0	0	0
FBgn0012010	0	0	0	0	0	0	0	0	0	0	0	0	0	0	0	0	0	0	0	0	0	0	0	0
FBgn0012011	0	0	0	0	0	0	0	0	0	0	0	0	0	0	0	0	0	0	0	0	0	0	0	0
FBgn0012016	0	0	0	0	0	0	0	0	0	0	0	0	0	0	0	0	0	0	0	0	0	0	0	0
FBgn0012017	0	0	0	0	0	0	0	0	0	0	0	0	0	0	0	0	0	0	0	0	0	0	0	0
FBgn0012018	0	0	0	0	0	0	0	0	0	0	0	0	0	0	0	0	0	0	0	0	0	0	0	0
FBgn0012024	0	0	0	0	0	0	0	0	0	0	0	0	0	0	0	0	0	0	0	0	0	0	0	0
FBgn0012025	0	0	0	0	0	0	0	0	0	0	0	0	0	0	0	0	0	0	0	0	0	0	0	0
FBgn0012026	0	0	0	0	0	0	0	0	0	0	0	0	0	0	0	0	0	0	0	0	0	0	0	0
FBgn0012027	0	0	0	0	0	0	0	0	0	0	0	0	0	0	0	0	0	0	0	0	0	0	0	0
FBgn0012028	0	0	0	0	0	0	0	0	0	0	0	0	0	0	0	0	0	0	0	0	0	0	0	0
FBgn0012034	3675	3830	3363	3575	4823	3709	4766	3891	4583	3814	4401	4396	5059	5778	4665	5085	5936	6063	4120	4923	5264	7301	4602	4530
FBgn0012036	10506	11098	8398	10659	13231	11262	16911	10305	13221	12602	12428	12092	11680	16082	10281	11430	13795	14017	9717	12017	10673	14793	13700	9410
FBgn0012037	1815	1878	2042	1607	2328	1611	2989	2309	3228	2367	2154	2405	2203	3243	2202	1961	2381	2291	1736	1838	2064	2053	2573	1343
FBgn0012042	507.25	864.06	476.19	510.36	632.26	529.26	312.02	256.48	263.09	216.13	159.04	229.13	29	29	24.01	21	9	25	6	10	30	8	5	4
[truncated: 16,391 more rows]
