# Supplementary material for: An Integrated Transcriptomics and Lipidomics Analysis Reveals That Ergosterol Is Required for Host Defense Against Bacterial Infection in Drosophila
Source: Front Immunol. 2022 Jul 7;13:933137. doi: 10.3389/fimmu.2022.933137 (PMC9301368; doi:10.3389/fimmu.2022.933137)
Supplement: Supplementary Table 4 — Top 50 GO list in down-regulated DEGs gene after Ecc15 infection. [file Table_4.xlsx]

## Sheet: PBS_Vs_Ecc15_12h
ID	Description	GeneRatio	BgRatio	pvalue	p.adjust	qvalue	geneID	Count
GO:0005975	carbohydrate metabolic process	25/116	266/12621	1.18304e-18	7.65428e-16	6.30125e-16	FBgn0001092/FBgn0001187/FBgn0002571/FBgn0003076/FBgn0020506/FBgn0023477/FBgn0025885/FBgn0030362/FBgn0030968/FBgn0032068/FBgn0032820/FBgn0033246/FBgn0033294/FBgn0034618/FBgn0035266/FBgn0035484/FBgn0035978/FBgn0036262/FBgn0043783/FBgn0053138/FBgn0261575/FBgn0262782/FBgn0263199/FBgn0263200/FBgn0283427	25
GO:0055114	oxidation-reduction process	32/116	591/12621	1.21328e-16	3.92497e-14	3.23116e-14	FBgn0001092/FBgn0003076/FBgn0005670/FBgn0015033/FBgn0020385/FBgn0024289/FBgn0025454/FBgn0027552/FBgn0030593/FBgn0030594/FBgn0030596/FBgn0031418/FBgn0031694/FBgn0031860/FBgn0032889/FBgn0033246/FBgn0033949/FBgn0034276/FBgn0034390/FBgn0034618/FBgn0034629/FBgn0035978/FBgn0036262/FBgn0036857/FBgn0036992/FBgn0037819/FBgn0040211/FBgn0040349/FBgn0053138/FBgn0061356/FBgn0262782/FBgn0283427	32
GO:0044281	small molecule metabolic process	38/116	906/12621	4.07874e-16	8.79649e-14	7.24156e-14	FBgn0001092/FBgn0001187/FBgn0003076/FBgn0020385/FBgn0020513/FBgn0022774/FBgn0023477/FBgn0025885/FBgn0026755/FBgn0030362/FBgn0030593/FBgn0030594/FBgn0030596/FBgn0030968/FBgn0031860/FBgn0032068/FBgn0032076/FBgn0032820/FBgn0033246/FBgn0033949/FBgn0034276/FBgn0034390/FBgn0034629/FBgn0035266/FBgn0035978/FBgn0036208/FBgn0036262/FBgn0036992/FBgn0037684/FBgn0037697/FBgn0037819/FBgn0038733/FBgn0040211/FBg…	38
GO:0044282	small molecule catabolic process	16/116	144/12621	2.32734e-13	3.76448e-11	3.09904e-11	FBgn0003076/FBgn0022774/FBgn0034276/FBgn0034390/FBgn0034629/FBgn0036208/FBgn0036262/FBgn0036992/FBgn0037684/FBgn0037697/FBgn0037819/FBgn0040211/FBgn0040349/FBgn0043783/FBgn0263199/FBgn0263200	16
GO:0019752	carboxylic acid metabolic process	21/116	416/12621	1.64673e-10	2.13086e-08	1.7542e-08	FBgn0001092/FBgn0001187/FBgn0020385/FBgn0022774/FBgn0030362/FBgn0031860/FBgn0032076/FBgn0033246/FBgn0033949/FBgn0034276/FBgn0034390/FBgn0034629/FBgn0036208/FBgn0036992/FBgn0037684/FBgn0037697/FBgn0037819/FBgn0038733/FBgn0040211/FBgn0040349/FBgn0262782	21
GO:0043436	oxoacid metabolic process	21/116	431/12621	3.15779e-10	3.17683e-08	2.61527e-08	FBgn0001092/FBgn0001187/FBgn0020385/FBgn0022774/FBgn0030362/FBgn0031860/FBgn0032076/FBgn0033246/FBgn0033949/FBgn0034276/FBgn0034390/FBgn0034629/FBgn0036208/FBgn0036992/FBgn0037684/FBgn0037697/FBgn0037819/FBgn0038733/FBgn0040211/FBgn0040349/FBgn0262782	21
GO:0006082	organic acid metabolic process	21/116	433/12621	3.43706e-10	3.17683e-08	2.61527e-08	FBgn0001092/FBgn0001187/FBgn0020385/FBgn0022774/FBgn0030362/FBgn0031860/FBgn0032076/FBgn0033246/FBgn0033949/FBgn0034276/FBgn0034390/FBgn0034629/FBgn0036208/FBgn0036992/FBgn0037684/FBgn0037697/FBgn0037819/FBgn0038733/FBgn0040211/FBgn0040349/FBgn0262782	21
GO:0016054	organic acid catabolic process	11/116	95/12621	9.98414e-10	7.17749e-08	5.90874e-08	FBgn0022774/FBgn0034276/FBgn0034390/FBgn0034629/FBgn0036208/FBgn0036992/FBgn0037684/FBgn0037697/FBgn0037819/FBgn0040211/FBgn0040349	11
GO:0046395	carboxylic acid catabolic process	11/116	95/12621	9.98414e-10	7.17749e-08	5.90874e-08	FBgn0022774/FBgn0034276/FBgn0034390/FBgn0034629/FBgn0036208/FBgn0036992/FBgn0037684/FBgn0037697/FBgn0037819/FBgn0040211/FBgn0040349	11
GO:0044262	cellular carbohydrate metabolic process	11/116	97/12621	1.25248e-09	8.10356e-08	6.67112e-08	FBgn0003076/FBgn0025885/FBgn0032820/FBgn0033246/FBgn0034618/FBgn0035266/FBgn0035978/FBgn0036262/FBgn0053138/FBgn0263199/FBgn0283427	11
GO:1901606	alpha-amino acid catabolic process	8/116	42/12621	3.63026e-09	2.13525e-07	1.75781e-07	FBgn0022774/FBgn0034276/FBgn0034390/FBgn0036208/FBgn0036992/FBgn0037684/FBgn0037697/FBgn0040211	8
GO:0009063	cellular amino acid catabolic process	8/116	46/12621	7.7842e-09	4.19698e-07	3.45509e-07	FBgn0022774/FBgn0034276/FBgn0034390/FBgn0036208/FBgn0036992/FBgn0037684/FBgn0037697/FBgn0040211	8
GO:0005996	monosaccharide metabolic process	9/116	72/12621	1.79329e-08	8.92507e-07	7.34741e-07	FBgn0001092/FBgn0003076/FBgn0030362/FBgn0030968/FBgn0032068/FBgn0032820/FBgn0043783/FBgn0263199/FBgn0263200	9
GO:0016052	carbohydrate catabolic process	8/116	57/12621	4.5326e-08	2.09471e-06	1.72443e-06	FBgn0001092/FBgn0001187/FBgn0003076/FBgn0034618/FBgn0036262/FBgn0043783/FBgn0263199/FBgn0263200	8
GO:0019318	hexose metabolic process	8/116	63/12621	1.01481e-07	4.37722e-06	3.60347e-06	FBgn0001092/FBgn0003076/FBgn0030968/FBgn0032068/FBgn0032820/FBgn0043783/FBgn0263199/FBgn0263200	8
GO:1901605	alpha-amino acid metabolic process	10/116	128/12621	2.6573e-07	1.04517e-05	8.60416e-06	FBgn0022774/FBgn0031860/FBgn0032076/FBgn0034276/FBgn0034390/FBgn0036208/FBgn0036992/FBgn0037684/FBgn0037697/FBgn0040211	10
GO:0005977	glycogen metabolic process	6/116	31/12621	3.23081e-07	1.04517e-05	8.60416e-06	FBgn0003076/FBgn0033246/FBgn0034618/FBgn0035978/FBgn0053138/FBgn0283427	6
GO:0006073	cellular glucan metabolic process	6/116	31/12621	3.23081e-07	1.04517e-05	8.60416e-06	FBgn0003076/FBgn0033246/FBgn0034618/FBgn0035978/FBgn0053138/FBgn0283427	6
GO:0006112	energy reserve metabolic process	6/116	31/12621	3.23081e-07	1.04517e-05	8.60416e-06	FBgn0003076/FBgn0033246/FBgn0034618/FBgn0035978/FBgn0053138/FBgn0283427	6
GO:0044042	glucan metabolic process	6/116	31/12621	3.23081e-07	1.04517e-05	8.60416e-06	FBgn0003076/FBgn0033246/FBgn0034618/FBgn0035978/FBgn0053138/FBgn0283427	6
GO:1901575	organic substance catabolic process	24/116	827/12621	3.82485e-07	1.17842e-05	9.70113e-06	FBgn0000477/FBgn0000592/FBgn0001092/FBgn0001187/FBgn0003076/FBgn0022774/FBgn0030828/FBgn0034276/FBgn0034390/FBgn0034618/FBgn0034629/FBgn0036208/FBgn0036262/FBgn0036992/FBgn0037684/FBgn0037697/FBgn0037819/FBgn0040211/FBgn0040349/FBgn0043576/FBgn0043783/FBgn0261575/FBgn0263199/FBgn0263200	24
GO:0006520	cellular amino acid metabolic process	11/116	191/12621	1.41085e-06	4.1492e-05	3.41575e-05	FBgn0020385/FBgn0022774/FBgn0031860/FBgn0032076/FBgn0034276/FBgn0034390/FBgn0036208/FBgn0036992/FBgn0037684/FBgn0037697/FBgn0040211	11
GO:0005976	polysaccharide metabolic process	6/116	41/12621	1.83079e-06	4.93551e-05	4.06307e-05	FBgn0003076/FBgn0033246/FBgn0034618/FBgn0035978/FBgn0053138/FBgn0283427	6
GO:0044264	cellular polysaccharide metabolic process	6/116	41/12621	1.83079e-06	4.93551e-05	4.06307e-05	FBgn0003076/FBgn0033246/FBgn0034618/FBgn0035978/FBgn0053138/FBgn0283427	6
GO:0019320	hexose catabolic process	4/116	11/12621	2.12732e-06	5.32794e-05	4.38613e-05	FBgn0003076/FBgn0043783/FBgn0263199/FBgn0263200	4
GO:0009056	catabolic process	25/116	978/12621	2.18746e-06	5.32794e-05	4.38613e-05	FBgn0000477/FBgn0000592/FBgn0001092/FBgn0001187/FBgn0003076/FBgn0022774/FBgn0025454/FBgn0030828/FBgn0034276/FBgn0034390/FBgn0034618/FBgn0034629/FBgn0036208/FBgn0036262/FBgn0036992/FBgn0037684/FBgn0037697/FBgn0037819/FBgn0040211/FBgn0040349/FBgn0043576/FBgn0043783/FBgn0261575/FBgn0263199/FBgn0263200	25
GO:0034637	cellular carbohydrate biosynthetic process	5/116	24/12621	2.22341e-06	5.32794e-05	4.38613e-05	FBgn0003076/FBgn0025885/FBgn0032820/FBgn0034618/FBgn0053138	5
GO:0046365	monosaccharide catabolic process	4/116	12/12621	3.16836e-06	7.32118e-05	6.02703e-05	FBgn0003076/FBgn0043783/FBgn0263199/FBgn0263200	4
GO:0016051	carbohydrate biosynthetic process	6/116	58/12621	1.45144e-05	0.000323822	0.000266581	FBgn0003076/FBgn0025885/FBgn0030362/FBgn0032820/FBgn0034618/FBgn0053138	6
GO:0006629	lipid metabolic process	15/116	488/12621	3.93893e-05	0.000849497	0.000699334	FBgn0000406/FBgn0025885/FBgn0030593/FBgn0030594/FBgn0030596/FBgn0030828/FBgn0033246/FBgn0033949/FBgn0034629/FBgn0035266/FBgn0037819/FBgn0038733/FBgn0040349/FBgn0051091/FBgn0283427	15
GO:0006006	glucose metabolic process	5/116	47/12621	6.77985e-05	0.00141502	0.00116489	FBgn0001092/FBgn0003076/FBgn0030968/FBgn0032820/FBgn0043783	5
GO:0009074	aromatic amino acid family catabolic process	3/116	10/12621	8.66164e-05	0.00175128	0.00144171	FBgn0036992/FBgn0037697/FBgn0040211	3
GO:0006091	generation of precursor metabolites and energy	9/116	209/12621	0.000130067	0.00255011	0.00209933	FBgn0001092/FBgn0001187/FBgn0003076/FBgn0033246/FBgn0034618/FBgn0035978/FBgn0053138/FBgn0262782/FBgn0283427	9
GO:0032787	monocarboxylic acid metabolic process	8/116	178/12621	0.000232683	0.00442781	0.00364512	FBgn0001092/FBgn0001187/FBgn0033246/FBgn0033949/FBgn0034629/FBgn0037819/FBgn0038733/FBgn0040349	8
GO:0006732	coenzyme metabolic process	7/116	146/12621	0.000391286	0.0072332	0.00595461	FBgn0001092/FBgn0001187/FBgn0020385/FBgn0023477/FBgn0030362/FBgn0034276/FBgn0262782	7
GO:0000271	polysaccharide biosynthetic process	3/116	17/12621	0.000468296	0.00818885	0.00674133	FBgn0003076/FBgn0034618/FBgn0053138	3
GO:0033692	cellular polysaccharide biosynthetic process	3/116	17/12621	0.000468296	0.00818885	0.00674133	FBgn0003076/FBgn0034618/FBgn0053138	3
GO:0016053	organic acid biosynthetic process	7/116	153/12621	0.00051874	0.00860576	0.00708455	FBgn0001092/FBgn0001187/FBgn0020385/FBgn0030362/FBgn0032076/FBgn0033246/FBgn0038733	7
GO:0046394	carboxylic acid biosynthetic process	7/116	153/12621	0.00051874	0.00860576	0.00708455	FBgn0001092/FBgn0001187/FBgn0020385/FBgn0030362/FBgn0032076/FBgn0033246/FBgn0038733	7
GO:0044283	small molecule biosynthetic process	9/116	258/12621	0.000616032	0.00996432	0.00820296	FBgn0001092/FBgn0001187/FBgn0020385/FBgn0025885/FBgn0030362/FBgn0032076/FBgn0032820/FBgn0033246/FBgn0038733	9
GO:0015980	energy derivation by oxidation of organic compounds	7/116	161/12621	0.000702797	0.0110905	0.00913004	FBgn0003076/FBgn0033246/FBgn0034618/FBgn0035978/FBgn0053138/FBgn0262782/FBgn0283427	7
GO:0009072	aromatic amino acid family metabolic process	3/116	21/12621	0.000891718	0.013548	0.0111532	FBgn0036992/FBgn0037697/FBgn0040211	3
GO:0006631	fatty acid metabolic process	6/116	122/12621	0.00090041	0.013548	0.0111532	FBgn0033246/FBgn0033949/FBgn0034629/FBgn0037819/FBgn0038733/FBgn0040349	6
GO:0019362	pyridine nucleotide metabolic process	4/116	49/12621	0.00104354	0.0150038	0.0123516	FBgn0001092/FBgn0001187/FBgn0023477/FBgn0262782	4
GO:0046496	nicotinamide nucleotide metabolic process	4/116	49/12621	0.00104354	0.0150038	0.0123516	FBgn0001092/FBgn0001187/FBgn0023477/FBgn0262782	4
GO:0072524	pyridine-containing compound metabolic process	4/116	54/12621	0.0015037	0.0211499	0.0174113	FBgn0001092/FBgn0001187/FBgn0023477/FBgn0262782	4
GO:0009066	aspartate family amino acid metabolic process	3/116	26/12621	0.0016859	0.023208	0.0191056	FBgn0034276/FBgn0036208/FBgn0037684	3
GO:0006733	oxidoreduction coenzyme metabolic process	4/116	60/12621	0.00222277	0.0299611	0.024665	FBgn0001092/FBgn0001187/FBgn0023477/FBgn0262782	4
GO:0051186	cofactor metabolic process	8/116	253/12621	0.0023036	0.030417	0.0250402	FBgn0001092/FBgn0001187/FBgn0020385/FBgn0023477/FBgn0030362/FBgn0034276/FBgn0037697/FBgn0262782	8
GO:0044248	cellular catabolic process	17/116	874/12621	0.00255893	0.032655	0.0268826	FBgn0000477/FBgn0001092/FBgn0001187/FBgn0022774/FBgn0025454/FBgn0034276/FBgn0034390/FBgn0034618/FBgn0034629/FBgn0036208/FBgn0036262/FBgn0036992/FBgn0037684/FBgn0037697/FBgn0037819/FBgn0040211/FBgn0040349	17
GO:0044267	cellular protein metabolic process	3/116	2366/12621	1	1	0.823233	FBgn0002939/FBgn0031428/FBgn0032068	3
GO:0044260	cellular macromolecule metabolic process	10/116	3750/12621	1	1	0.823233	FBgn0000477/FBgn0002939/FBgn0003076/FBgn0031428/FBgn0032068/FBgn0033246/FBgn0034618/FBgn0035978/FBgn0053138/FBgn0283427	10
GO:0006996	organelle organization	1/116	2116/12621	1	1	0.823233	FBgn0035290	1
GO:0090304	nucleic acid metabolic process	1/116	2144/12621	1	1	0.823233	FBgn0000477	1
GO:0050789	regulation of biological process	8/116	3845/12621	1	1	0.823233	FBgn0000592/FBgn0002939/FBgn0004047/FBgn0029147/FBgn0031261/FBgn0038257/FBgn0043576/FBgn0261534	8
GO:0050794	regulation of cellular process	5/116	3528/12621	1	1	0.823233	FBgn0002939/FBgn0029147/FBgn0031261/FBgn0038257/FBgn0043576	5

## Sheet: PBS_Vs_Ecc15_24h
ID	Description	GeneRatio	BgRatio	pvalue	p.adjust	qvalue	geneID	Count
GO:0044281	small molecule metabolic process	41/100	906/12621	1.77003e-21	1.35938e-18	1.13096e-18	FBgn0000053/FBgn0001128/FBgn0001187/FBgn0003076/FBgn0003486/FBgn0012034/FBgn0020236/FBgn0020385/FBgn0020513/FBgn0023477/FBgn0027611/FBgn0030362/FBgn0030593/FBgn0030594/FBgn0030596/FBgn0031813/FBgn0031860/FBgn0032066/FBgn0032067/FBgn0032068/FBgn0032069/FBgn0032076/FBgn0032253/FBgn0032820/FBgn0033246/FBgn0033733/FBgn0035978/FBgn0036208/FBgn0036262/FBgn0036992/FBgn0037684/FBgn0038733/FBgn0038983/FBg…	41
GO:0005975	carbohydrate metabolic process	24/100	266/12621	4.00242e-19	1.53693e-16	1.27867e-16	FBgn0001128/FBgn0001187/FBgn0002571/FBgn0003076/FBgn0023477/FBgn0027611/FBgn0030362/FBgn0032066/FBgn0032067/FBgn0032068/FBgn0032069/FBgn0032253/FBgn0032820/FBgn0033246/FBgn0033296/FBgn0034618/FBgn0035484/FBgn0035978/FBgn0036262/FBgn0043783/FBgn0261575/FBgn0263199/FBgn0263200/FBgn0283427	24
GO:0005996	monosaccharide metabolic process	12/100	72/12621	3.22661e-13	8.26011e-11	6.87211e-11	FBgn0003076/FBgn0027611/FBgn0030362/FBgn0032066/FBgn0032067/FBgn0032068/FBgn0032069/FBgn0032253/FBgn0032820/FBgn0043783/FBgn0263199/FBgn0263200	12
GO:0019318	hexose metabolic process	11/100	63/12621	1.92718e-12	3.70018e-10	3.07841e-10	FBgn0003076/FBgn0027611/FBgn0032066/FBgn0032067/FBgn0032068/FBgn0032069/FBgn0032253/FBgn0032820/FBgn0043783/FBgn0263199/FBgn0263200	11
GO:0006013	mannose metabolic process	6/100	10/12621	4.35182e-11	6.6844e-09	5.56117e-09	FBgn0027611/FBgn0032066/FBgn0032067/FBgn0032068/FBgn0032069/FBgn0032253	6
GO:0019752	carboxylic acid metabolic process	20/100	416/12621	6.89313e-11	8.82321e-09	7.34058e-09	FBgn0001187/FBgn0012034/FBgn0020236/FBgn0020385/FBgn0030362/FBgn0031813/FBgn0031860/FBgn0032076/FBgn0033246/FBgn0033733/FBgn0036208/FBgn0036992/FBgn0037684/FBgn0038733/FBgn0038983/FBgn0039051/FBgn0040211/FBgn0040349/FBgn0086687/FBgn0263120	20
GO:0043436	oxoacid metabolic process	20/100	431/12621	1.29638e-10	1.23595e-08	1.02827e-08	FBgn0001187/FBgn0012034/FBgn0020236/FBgn0020385/FBgn0030362/FBgn0031813/FBgn0031860/FBgn0032076/FBgn0033246/FBgn0033733/FBgn0036208/FBgn0036992/FBgn0037684/FBgn0038733/FBgn0038983/FBgn0039051/FBgn0040211/FBgn0040349/FBgn0086687/FBgn0263120	20
GO:0006082	organic acid metabolic process	20/100	433/12621	1.40752e-10	1.23595e-08	1.02827e-08	FBgn0001187/FBgn0012034/FBgn0020236/FBgn0020385/FBgn0030362/FBgn0031813/FBgn0031860/FBgn0032076/FBgn0033246/FBgn0033733/FBgn0036208/FBgn0036992/FBgn0037684/FBgn0038733/FBgn0038983/FBgn0039051/FBgn0040211/FBgn0040349/FBgn0086687/FBgn0263120	20
GO:0055114	oxidation-reduction process	23/100	591/12621	1.44838e-10	1.23595e-08	1.02827e-08	FBgn0001128/FBgn0003076/FBgn0003486/FBgn0005670/FBgn0020385/FBgn0024289/FBgn0025454/FBgn0030593/FBgn0030594/FBgn0030596/FBgn0031813/FBgn0031860/FBgn0033246/FBgn0034618/FBgn0035978/FBgn0036262/FBgn0036857/FBgn0036992/FBgn0040211/FBgn0040349/FBgn0061356/FBgn0086687/FBgn0283427	23
GO:0006629	lipid metabolic process	21/100	488/12621	1.68293e-10	1.29249e-08	1.0753e-08	FBgn0000406/FBgn0001128/FBgn0003486/FBgn0012034/FBgn0020236/FBgn0030593/FBgn0030594/FBgn0030596/FBgn0030828/FBgn0031813/FBgn0033246/FBgn0033733/FBgn0038398/FBgn0038733/FBgn0038983/FBgn0039475/FBgn0040349/FBgn0051091/FBgn0086687/FBgn0263120/FBgn0283427	21
GO:0006517	protein deglycosylation	6/100	17/12621	2.45223e-09	1.61922e-07	1.34713e-07	FBgn0027611/FBgn0032066/FBgn0032067/FBgn0032068/FBgn0032069/FBgn0032253	6
GO:0016053	organic acid biosynthetic process	12/100	153/12621	2.74087e-09	1.61922e-07	1.34713e-07	FBgn0001187/FBgn0012034/FBgn0020236/FBgn0020385/FBgn0030362/FBgn0032076/FBgn0033246/FBgn0033733/FBgn0038733/FBgn0038983/FBgn0086687/FBgn0263120	12
GO:0046394	carboxylic acid biosynthetic process	12/100	153/12621	2.74087e-09	1.61922e-07	1.34713e-07	FBgn0001187/FBgn0012034/FBgn0020236/FBgn0020385/FBgn0030362/FBgn0032076/FBgn0033246/FBgn0033733/FBgn0038733/FBgn0038983/FBgn0086687/FBgn0263120	12
GO:0044283	small molecule biosynthetic process	14/100	258/12621	1.44348e-08	7.91851e-07	6.58791e-07	FBgn0001187/FBgn0003486/FBgn0012034/FBgn0020236/FBgn0020385/FBgn0030362/FBgn0032076/FBgn0032820/FBgn0033246/FBgn0033733/FBgn0038733/FBgn0038983/FBgn0086687/FBgn0263120	14
GO:0044282	small molecule catabolic process	11/100	144/12621	1.72741e-08	8.84435e-07	7.35817e-07	FBgn0003076/FBgn0031813/FBgn0036208/FBgn0036262/FBgn0036992/FBgn0037684/FBgn0040211/FBgn0040349/FBgn0043783/FBgn0263199/FBgn0263200	11
GO:0006631	fatty acid metabolic process	10/100	122/12621	4.08425e-08	1.96044e-06	1.63101e-06	FBgn0012034/FBgn0020236/FBgn0031813/FBgn0033246/FBgn0033733/FBgn0038733/FBgn0038983/FBgn0040349/FBgn0086687/FBgn0263120	10
GO:0006633	fatty acid biosynthetic process	8/100	70/12621	7.36816e-08	3.32868e-06	2.76933e-06	FBgn0012034/FBgn0020236/FBgn0033246/FBgn0033733/FBgn0038733/FBgn0038983/FBgn0086687/FBgn0263120	8
GO:0072330	monocarboxylic acid biosynthetic process	9/100	100/12621	8.95707e-08	3.82168e-06	3.1795e-06	FBgn0001187/FBgn0012034/FBgn0020236/FBgn0033246/FBgn0033733/FBgn0038733/FBgn0038983/FBgn0086687/FBgn0263120	9
GO:0032787	monocarboxylic acid metabolic process	11/100	178/12621	1.53813e-07	6.21728e-06	5.17255e-06	FBgn0001187/FBgn0012034/FBgn0020236/FBgn0031813/FBgn0033246/FBgn0033733/FBgn0038733/FBgn0038983/FBgn0040349/FBgn0086687/FBgn0263120	11
GO:0016052	carbohydrate catabolic process	7/100	57/12621	3.03139e-07	1.16405e-05	9.6845e-06	FBgn0001187/FBgn0003076/FBgn0034618/FBgn0036262/FBgn0043783/FBgn0263199/FBgn0263200	7
GO:0042445	hormone metabolic process	7/100	65/12621	7.58036e-07	2.77225e-05	2.30641e-05	FBgn0000592/FBgn0003486/FBgn0030593/FBgn0030594/FBgn0030596/FBgn0038135/FBgn0086687	7
GO:0044262	cellular carbohydrate metabolic process	8/100	97/12621	9.46473e-07	3.30405e-05	2.74885e-05	FBgn0003076/FBgn0032820/FBgn0033246/FBgn0034618/FBgn0035978/FBgn0036262/FBgn0263199/FBgn0283427	8
GO:0019320	hexose catabolic process	4/100	11/12621	1.17335e-06	3.91797e-05	3.2596e-05	FBgn0003076/FBgn0043783/FBgn0263199/FBgn0263200	4
GO:0046365	monosaccharide catabolic process	4/100	12/12621	1.74933e-06	5.59784e-05	4.6572e-05	FBgn0003076/FBgn0043783/FBgn0263199/FBgn0263200	4
GO:0005977	glycogen metabolic process	5/100	31/12621	4.07403e-06	0.000111745	9.29675e-05	FBgn0003076/FBgn0033246/FBgn0034618/FBgn0035978/FBgn0283427	5
GO:0006073	cellular glucan metabolic process	5/100	31/12621	4.07403e-06	0.000111745	9.29675e-05	FBgn0003076/FBgn0033246/FBgn0034618/FBgn0035978/FBgn0283427	5
GO:0006112	energy reserve metabolic process	5/100	31/12621	4.07403e-06	0.000111745	9.29675e-05	FBgn0003076/FBgn0033246/FBgn0034618/FBgn0035978/FBgn0283427	5
GO:0044042	glucan metabolic process	5/100	31/12621	4.07403e-06	0.000111745	9.29675e-05	FBgn0003076/FBgn0033246/FBgn0034618/FBgn0035978/FBgn0283427	5
GO:0010817	regulation of hormone levels	7/100	85/12621	4.72336e-06	0.000125088	0.000104068	FBgn0000592/FBgn0003486/FBgn0030593/FBgn0030594/FBgn0030596/FBgn0038135/FBgn0086687	7
GO:0008610	lipid biosynthetic process	10/100	220/12621	9.30083e-06	0.000238101	0.000198091	FBgn0003486/FBgn0012034/FBgn0020236/FBgn0033246/FBgn0033733/FBgn0038733/FBgn0038983/FBgn0086687/FBgn0263120/FBgn0283427	10
GO:0044255	cellular lipid metabolic process	13/100	385/12621	1.03932e-05	0.000257484	0.000214217	FBgn0001128/FBgn0012034/FBgn0020236/FBgn0031813/FBgn0033246/FBgn0033733/FBgn0038733/FBgn0038983/FBgn0040349/FBgn0051091/FBgn0086687/FBgn0263120/FBgn0283427	13
GO:1901135	carbohydrate derivative metabolic process	17/100	653/12621	1.31459e-05	0.000315503	0.000262486	FBgn0000053/FBgn0001128/FBgn0001187/FBgn0012034/FBgn0020236/FBgn0020513/FBgn0023477/FBgn0027611/FBgn0032066/FBgn0032067/FBgn0032068/FBgn0032069/FBgn0032253/FBgn0032820/FBgn0035978/FBgn0261575/FBgn0263120	17
GO:0005976	polysaccharide metabolic process	5/100	41/12621	1.68762e-05	0.000381203	0.000317147	FBgn0003076/FBgn0033246/FBgn0034618/FBgn0035978/FBgn0283427	5
GO:0044264	cellular polysaccharide metabolic process	5/100	41/12621	1.68762e-05	0.000381203	0.000317147	FBgn0003076/FBgn0033246/FBgn0034618/FBgn0035978/FBgn0283427	5
GO:0006732	coenzyme metabolic process	8/100	146/12621	2.00709e-05	0.000440414	0.000366408	FBgn0001128/FBgn0001187/FBgn0012034/FBgn0020236/FBgn0020385/FBgn0023477/FBgn0030362/FBgn0263120	8
GO:0009056	catabolic process	21/100	978/12621	2.12671e-05	0.000453699	0.00037746	FBgn0000592/FBgn0001128/FBgn0001187/FBgn0003076/FBgn0025454/FBgn0030828/FBgn0031813/FBgn0034618/FBgn0036208/FBgn0036262/FBgn0036992/FBgn0037684/FBgn0038135/FBgn0039475/FBgn0040211/FBgn0040349/FBgn0043783/FBgn0086687/FBgn0261575/FBgn0263199/FBgn0263200	21
GO:1901575	organic substance catabolic process	19/100	827/12621	2.23291e-05	0.000463479	0.000385597	FBgn0000592/FBgn0001128/FBgn0001187/FBgn0003076/FBgn0030828/FBgn0031813/FBgn0034618/FBgn0036208/FBgn0036262/FBgn0036992/FBgn0037684/FBgn0038135/FBgn0039475/FBgn0040211/FBgn0040349/FBgn0043783/FBgn0261575/FBgn0263199/FBgn0263200	19
GO:0072522	purine-containing compound biosynthetic process	7/100	119/12621	4.30533e-05	0.000870131	0.000723916	FBgn0000053/FBgn0001187/FBgn0012034/FBgn0020236/FBgn0020385/FBgn0020513/FBgn0263120	7
GO:0035384	thioester biosynthetic process	3/100	11/12621	7.60502e-05	0.00144982	0.00120619	FBgn0012034/FBgn0020236/FBgn0263120	3
GO:0071616	acyl-CoA biosynthetic process	3/100	11/12621	7.60502e-05	0.00144982	0.00120619	FBgn0012034/FBgn0020236/FBgn0263120	3
GO:0009108	coenzyme biosynthetic process	6/100	90/12621	7.73992e-05	0.00144982	0.00120619	FBgn0001187/FBgn0012034/FBgn0020236/FBgn0020385/FBgn0030362/FBgn0263120	6
GO:0016054	organic acid catabolic process	6/100	95/12621	0.000104656	0.00186921	0.00155511	FBgn0031813/FBgn0036208/FBgn0036992/FBgn0037684/FBgn0040211/FBgn0040349	6
GO:0046395	carboxylic acid catabolic process	6/100	95/12621	0.000104656	0.00186921	0.00155511	FBgn0031813/FBgn0036208/FBgn0036992/FBgn0037684/FBgn0040211/FBgn0040349	6
GO:0007305	vitelline membrane formation involved in chorion-containing eggshell formation	3/100	13/12621	0.000130309	0.00217559	0.00181001	FBgn0004650/FBgn0005390/FBgn0261016	3
GO:0030704	vitelline membrane formation	3/100	13/12621	0.000130309	0.00217559	0.00181001	FBgn0004650/FBgn0005390/FBgn0261016	3
GO:0035803	egg coat formation	3/100	13/12621	0.000130309	0.00217559	0.00181001	FBgn0004650/FBgn0005390/FBgn0261016	3
GO:0006520	cellular amino acid metabolic process	8/100	191/12621	0.000134748	0.00220185	0.00183186	FBgn0020385/FBgn0031860/FBgn0032076/FBgn0036208/FBgn0036992/FBgn0037684/FBgn0039051/FBgn0040211	8
GO:0009152	purine ribonucleotide biosynthetic process	6/100	103/12621	0.000163633	0.00261813	0.00217818	FBgn0000053/FBgn0001187/FBgn0012034/FBgn0020236/FBgn0020513/FBgn0263120	6
GO:0006164	purine nucleotide biosynthetic process	6/100	109/12621	0.00022307	0.00342636	0.0028506	FBgn0000053/FBgn0001187/FBgn0012034/FBgn0020236/FBgn0020513/FBgn0263120	6
GO:0051188	cofactor biosynthetic process	6/100	109/12621	0.00022307	0.00342636	0.0028506	FBgn0001187/FBgn0012034/FBgn0020236/FBgn0020385/FBgn0030362/FBgn0263120	6
