# Supplementary material for: An Integrated Transcriptomics and Lipidomics Analysis Reveals That Ergosterol Is Required for Host Defense Against Bacterial Infection in Drosophila
Source: Front Immunol. 2022 Jul 7;13:933137. doi: 10.3389/fimmu.2022.933137 (PMC9301368; doi:10.3389/fimmu.2022.933137)
Supplement: Supplementary Table 5 — Top 50 GO list in WGCNA Green Module. [file Table_5.csv]

ID	Description	GeneRatio	BgRatio	pvalue	p.adjust	qvalue	geneID	Count
GO:0009607	response to biotic stimulus	71/480	399/12621	1.15E-28	7.63E-26	7.05E-26	FBgn0000276/FBgn0000277/FBgn0000278/FBgn0000279/FBgn0002930/FBgn0004240/FBgn0005660/FBgn0010385/FBgn0010388/FBgn0011695/FBgn0012042/FBgn0013983/FBgn0014018/FBgn0014865/FBgn0015222/FBgn0015247/FBgn0024987/FBgn0025583/FBgn0025827/FBgn0026878/FBgn0027929/FBgn0028396/FBgn0028988/FBgn0028990/FBgn0030051/FBgn0030262/FBgn0030310/FBgn0031561/FBgn0031701/FBgn0032453/FBgn0033301/FBgn0033593/FBgn0034328/FBg…	71
GO:0043207	response to external biotic stimulus	71/480	399/12621	1.15E-28	7.63E-26	7.05E-26	FBgn0000276/FBgn0000277/FBgn0000278/FBgn0000279/FBgn0002930/FBgn0004240/FBgn0005660/FBgn0010385/FBgn0010388/FBgn0011695/FBgn0012042/FBgn0013983/FBgn0014018/FBgn0014865/FBgn0015222/FBgn0015247/FBgn0024987/FBgn0025583/FBgn0025827/FBgn0026878/FBgn0027929/FBgn0028396/FBgn0028988/FBgn0028990/FBgn0030051/FBgn0030262/FBgn0030310/FBgn0031561/FBgn0031701/FBgn0032453/FBgn0033301/FBgn0033593/FBgn0034328/FBg…	71
GO:0051707	response to other organism	71/480	399/12621	1.15E-28	7.63E-26	7.05E-26	FBgn0000276/FBgn0000277/FBgn0000278/FBgn0000279/FBgn0002930/FBgn0004240/FBgn0005660/FBgn0010385/FBgn0010388/FBgn0011695/FBgn0012042/FBgn0013983/FBgn0014018/FBgn0014865/FBgn0015222/FBgn0015247/FBgn0024987/FBgn0025583/FBgn0025827/FBgn0026878/FBgn0027929/FBgn0028396/FBgn0028988/FBgn0028990/FBgn0030051/FBgn0030262/FBgn0030310/FBgn0031561/FBgn0031701/FBgn0032453/FBgn0033301/FBgn0033593/FBgn0034328/FBg…	71
GO:0009617	response to bacterium	56/480	267/12621	2.06E-26	1.03E-23	9.48E-24	FBgn0000276/FBgn0000277/FBgn0000278/FBgn0000279/FBgn0002930/FBgn0004240/FBgn0005660/FBgn0010385/FBgn0010388/FBgn0012042/FBgn0013983/FBgn0014018/FBgn0014865/FBgn0015247/FBgn0024987/FBgn0025583/FBgn0025827/FBgn0027929/FBgn0028396/FBgn0030051/FBgn0030310/FBgn0031561/FBgn0031701/FBgn0032453/FBgn0033593/FBgn0034328/FBgn0034329/FBgn0034407/FBgn0034647/FBgn0035089/FBgn0035806/FBgn0035975/FBgn0035976/FBg…	56
GO:0006952	defense response	69/480	418/12621	7.74E-26	3.09E-23	2.86E-23	FBgn0000276/FBgn0000277/FBgn0000278/FBgn0000279/FBgn0002930/FBgn0004240/FBgn0005660/FBgn0010385/FBgn0010388/FBgn0012042/FBgn0013983/FBgn0014018/FBgn0014865/FBgn0015247/FBgn0024987/FBgn0025583/FBgn0025827/FBgn0027929/FBgn0028988/FBgn0028990/FBgn0030051/FBgn0030262/FBgn0030310/FBgn0030925/FBgn0031701/FBgn0031959/FBgn0031973/FBgn0032453/FBgn0033301/FBgn0033438/FBgn0033593/FBgn0034328/FBgn0034329/FBg…	69
GO:0050830	defense response to Gram-positive bacterium	28/480	57/12621	4.38E-25	1.46E-22	1.35E-22	FBgn0000276/FBgn0000277/FBgn0000278/FBgn0000279/FBgn0004240/FBgn0010385/FBgn0010388/FBgn0012042/FBgn0014865/FBgn0030051/FBgn0030310/FBgn0031701/FBgn0033593/FBgn0034328/FBgn0034407/FBgn0035806/FBgn0035975/FBgn0035976/FBgn0035977/FBgn0037906/FBgn0038530/FBgn0039494/FBgn0041579/FBgn0041581/FBgn0043575/FBgn0043577/FBgn0043578/FBgn0052185	28
GO:0098542	defense response to other organism	55/480	313/12621	5.05E-22	1.44E-19	1.33E-19	FBgn0000276/FBgn0000277/FBgn0000278/FBgn0000279/FBgn0002930/FBgn0004240/FBgn0005660/FBgn0010385/FBgn0010388/FBgn0012042/FBgn0013983/FBgn0014018/FBgn0014865/FBgn0015247/FBgn0024987/FBgn0025827/FBgn0027929/FBgn0028988/FBgn0028990/FBgn0030051/FBgn0030262/FBgn0030310/FBgn0031701/FBgn0032453/FBgn0033301/FBgn0033593/FBgn0034328/FBgn0034407/FBgn0034476/FBgn0034511/FBgn0034647/FBgn0035806/FBgn0035975/FBg…	55
GO:0006959	humoral immune response	37/480	146/12621	9.68E-21	2.29E-18	2.11E-18	FBgn0000276/FBgn0000277/FBgn0000278/FBgn0000279/FBgn0002930/FBgn0004240/FBgn0010385/FBgn0010388/FBgn0012042/FBgn0013983/FBgn0014018/FBgn0014865/FBgn0015247/FBgn0026878/FBgn0028988/FBgn0030310/FBgn0032453/FBgn0034328/FBgn0034407/FBgn0035806/FBgn0035975/FBgn0035976/FBgn0035977/FBgn0037906/FBgn0038530/FBgn0039494/FBgn0040653/FBgn0040736/FBgn0041579/FBgn0041581/FBgn0043575/FBgn0043577/FBgn0043578/FBg…	37
GO:0019730	antimicrobial humoral response	34/480	121/12621	1.03E-20	2.29E-18	2.11E-18	FBgn0000276/FBgn0000277/FBgn0000278/FBgn0000279/FBgn0002930/FBgn0004240/FBgn0010385/FBgn0010388/FBgn0012042/FBgn0013983/FBgn0014018/FBgn0014865/FBgn0015247/FBgn0026878/FBgn0028988/FBgn0030310/FBgn0032453/FBgn0034328/FBgn0034407/FBgn0035806/FBgn0035975/FBgn0035976/FBgn0035977/FBgn0037906/FBgn0038530/FBgn0039494/FBgn0040736/FBgn0041579/FBgn0041581/FBgn0043575/FBgn0043577/FBgn0043578/FBgn0053542/FBg…	34
GO:0019731	antibacterial humoral response	22/480	47/12621	2.22E-19	4.43E-17	4.09E-17	FBgn0000276/FBgn0000277/FBgn0000278/FBgn0000279/FBgn0004240/FBgn0010385/FBgn0010388/FBgn0012042/FBgn0013983/FBgn0014018/FBgn0014865/FBgn0015247/FBgn0030310/FBgn0034328/FBgn0034407/FBgn0035976/FBgn0035977/FBgn0038530/FBgn0040736/FBgn0041579/FBgn0041581/FBgn0283461	22
GO:0006950	response to stress	110/480	1217/12621	1.45E-18	2.63E-16	2.42E-16	FBgn0000276/FBgn0000277/FBgn0000278/FBgn0000279/FBgn0000422/FBgn0001257/FBgn0002930/FBgn0003514/FBgn0004240/FBgn0004855/FBgn0005626/FBgn0005660/FBgn0010385/FBgn0010388/FBgn0012042/FBgn0013983/FBgn0014018/FBgn0014865/FBgn0015247/FBgn0020414/FBgn0020416/FBgn0021872/FBgn0022800/FBgn0023001/FBgn0023517/FBgn0024987/FBgn0025583/FBgn0025827/FBgn0026415/FBgn0026761/FBgn0027929/FBgn0028396/FBgn0028988/FBg…	110
GO:0042742	defense response to bacterium	43/480	236/12621	5.08E-18	8.46E-16	7.81E-16	FBgn0000276/FBgn0000277/FBgn0000278/FBgn0000279/FBgn0004240/FBgn0005660/FBgn0010385/FBgn0010388/FBgn0012042/FBgn0013983/FBgn0014018/FBgn0014865/FBgn0015247/FBgn0024987/FBgn0025827/FBgn0027929/FBgn0030051/FBgn0030310/FBgn0031701/FBgn0032453/FBgn0033593/FBgn0034328/FBgn0034407/FBgn0034647/FBgn0035806/FBgn0035975/FBgn0035976/FBgn0035977/FBgn0037906/FBgn0038530/FBgn0039494/FBgn0040736/FBgn0041182/FBg…	43
GO:0009605	response to external stimulus	96/480	1002/12621	8.06E-18	1.24E-15	1.14E-15	FBgn0000276/FBgn0000277/FBgn0000278/FBgn0000279/FBgn0000422/FBgn0000636/FBgn0001257/FBgn0001981/FBgn0002306/FBgn0002930/FBgn0002939/FBgn0003248/FBgn0003888/FBgn0003896/FBgn0004108/FBgn0004240/FBgn0004644/FBgn0004885/FBgn0005626/FBgn0005660/FBgn0010385/FBgn0010388/FBgn0011695/FBgn0012042/FBgn0013983/FBgn0014018/FBgn0014865/FBgn0015222/FBgn0015247/FBgn0023001/FBgn0024987/FBgn0025583/FBgn0025827/FBg…	96
GO:0006955	immune response	49/480	315/12621	2.02E-17	2.89E-15	2.67E-15	FBgn0000276/FBgn0000277/FBgn0000278/FBgn0000279/FBgn0002930/FBgn0004240/FBgn0004644/FBgn0010385/FBgn0010388/FBgn0012042/FBgn0013983/FBgn0014018/FBgn0014865/FBgn0015247/FBgn0026878/FBgn0028988/FBgn0028990/FBgn0030051/FBgn0030310/FBgn0030925/FBgn0031959/FBgn0031973/FBgn0032453/FBgn0033438/FBgn0034328/FBgn0034407/FBgn0034476/FBgn0034647/FBgn0035806/FBgn0035975/FBgn0035976/FBgn0035977/FBgn0037906/FBg…	49
GO:0002376	immune system process	59/480	477/12621	5.84E-16	7.78E-14	7.18E-14	FBgn0000276/FBgn0000277/FBgn0000278/FBgn0000279/FBgn0002930/FBgn0003896/FBgn0004240/FBgn0004644/FBgn0010385/FBgn0010388/FBgn0012042/FBgn0013983/FBgn0014018/FBgn0014865/FBgn0015247/FBgn0016687/FBgn0026878/FBgn0028988/FBgn0028990/FBgn0030051/FBgn0030262/FBgn0030309/FBgn0030310/FBgn0030925/FBgn0031888/FBgn0031959/FBgn0031973/FBgn0032453/FBgn0033301/FBgn0033438/FBgn0033593/FBgn0034328/FBgn0034407/FBg…	59
GO:0050829	defense response to Gram-negative bacterium	25/480	127/12621	9.46E-12	1.18E-09	1.09E-09	FBgn0000276/FBgn0000277/FBgn0000278/FBgn0000279/FBgn0004240/FBgn0010388/FBgn0012042/FBgn0013983/FBgn0014018/FBgn0014865/FBgn0015247/FBgn0025827/FBgn0030051/FBgn0032453/FBgn0033593/FBgn0034407/FBgn0035806/FBgn0035976/FBgn0038530/FBgn0041182/FBgn0041579/FBgn0041581/FBgn0046999/FBgn0052185/FBgn0283461	25
GO:0001779	natural killer cell differentiation	9/480	14/12621	2.61E-10	1.24E-08	1.15E-08	FBgn0030310/FBgn0035806/FBgn0035975/FBgn0035976/FBgn0035977/FBgn0037906/FBgn0043575/FBgn0043577/FBgn0043578	9
GO:0002263	cell activation involved in immune response	9/480	14/12621	2.61E-10	1.24E-08	1.15E-08	FBgn0030310/FBgn0035806/FBgn0035975/FBgn0035976/FBgn0035977/FBgn0037906/FBgn0043575/FBgn0043577/FBgn0043578	9
GO:0002285	lymphocyte activation involved in immune response	9/480	14/12621	2.61E-10	1.24E-08	1.15E-08	FBgn0030310/FBgn0035806/FBgn0035975/FBgn0035976/FBgn0035977/FBgn0037906/FBgn0043575/FBgn0043577/FBgn0043578	9
GO:0002323	natural killer cell activation involved in immune response	9/480	14/12621	2.61E-10	1.24E-08	1.15E-08	FBgn0030310/FBgn0035806/FBgn0035975/FBgn0035976/FBgn0035977/FBgn0037906/FBgn0043575/FBgn0043577/FBgn0043578	9
GO:0002325	natural killer cell differentiation involved in immune response	9/480	14/12621	2.61E-10	1.24E-08	1.15E-08	FBgn0030310/FBgn0035806/FBgn0035975/FBgn0035976/FBgn0035977/FBgn0037906/FBgn0043575/FBgn0043577/FBgn0043578	9
GO:0002366	leukocyte activation involved in immune response	9/480	14/12621	2.61E-10	1.24E-08	1.15E-08	FBgn0030310/FBgn0035806/FBgn0035975/FBgn0035976/FBgn0035977/FBgn0037906/FBgn0043575/FBgn0043577/FBgn0043578	9
GO:0002521	leukocyte differentiation	9/480	14/12621	2.61E-10	1.24E-08	1.15E-08	FBgn0030310/FBgn0035806/FBgn0035975/FBgn0035976/FBgn0035977/FBgn0037906/FBgn0043575/FBgn0043577/FBgn0043578	9
GO:0002694	regulation of leukocyte activation	9/480	14/12621	2.61E-10	1.24E-08	1.15E-08	FBgn0030310/FBgn0035806/FBgn0035975/FBgn0035976/FBgn0035977/FBgn0037906/FBgn0043575/FBgn0043577/FBgn0043578	9
GO:0002695	negative regulation of leukocyte activation	9/480	14/12621	2.61E-10	1.24E-08	1.15E-08	FBgn0030310/FBgn0035806/FBgn0035975/FBgn0035976/FBgn0035977/FBgn0037906/FBgn0043575/FBgn0043577/FBgn0043578	9
GO:0030098	lymphocyte differentiation	9/480	14/12621	2.61E-10	1.24E-08	1.15E-08	FBgn0030310/FBgn0035806/FBgn0035975/FBgn0035976/FBgn0035977/FBgn0037906/FBgn0043575/FBgn0043577/FBgn0043578	9
GO:0030101	natural killer cell activation	9/480	14/12621	2.61E-10	1.24E-08	1.15E-08	FBgn0030310/FBgn0035806/FBgn0035975/FBgn0035976/FBgn0035977/FBgn0037906/FBgn0043575/FBgn0043577/FBgn0043578	9
GO:0032814	regulation of natural killer cell activation	9/480	14/12621	2.61E-10	1.24E-08	1.15E-08	FBgn0030310/FBgn0035806/FBgn0035975/FBgn0035976/FBgn0035977/FBgn0037906/FBgn0043575/FBgn0043577/FBgn0043578	9
GO:0032815	negative regulation of natural killer cell activation	9/480	14/12621	2.61E-10	1.24E-08	1.15E-08	FBgn0030310/FBgn0035806/FBgn0035975/FBgn0035976/FBgn0035977/FBgn0037906/FBgn0043575/FBgn0043577/FBgn0043578	9
GO:0032823	regulation of natural killer cell differentiation	9/480	14/12621	2.61E-10	1.24E-08	1.15E-08	FBgn0030310/FBgn0035806/FBgn0035975/FBgn0035976/FBgn0035977/FBgn0037906/FBgn0043575/FBgn0043577/FBgn0043578	9
GO:0032824	negative regulation of natural killer cell differentiation	9/480	14/12621	2.61E-10	1.24E-08	1.15E-08	FBgn0030310/FBgn0035806/FBgn0035975/FBgn0035976/FBgn0035977/FBgn0037906/FBgn0043575/FBgn0043577/FBgn0043578	9
GO:0032826	regulation of natural killer cell differentiation involved in immune response	9/480	14/12621	2.61E-10	1.24E-08	1.15E-08	FBgn0030310/FBgn0035806/FBgn0035975/FBgn0035976/FBgn0035977/FBgn0037906/FBgn0043575/FBgn0043577/FBgn0043578	9
GO:0032827	negative regulation of natural killer cell differentiation involved in immune response	9/480	14/12621	2.61E-10	1.24E-08	1.15E-08	FBgn0030310/FBgn0035806/FBgn0035975/FBgn0035976/FBgn0035977/FBgn0037906/FBgn0043575/FBgn0043577/FBgn0043578	9
GO:0045619	regulation of lymphocyte differentiation	9/480	14/12621	2.61E-10	1.24E-08	1.15E-08	FBgn0030310/FBgn0035806/FBgn0035975/FBgn0035976/FBgn0035977/FBgn0037906/FBgn0043575/FBgn0043577/FBgn0043578	9
GO:0045620	negative regulation of lymphocyte differentiation	9/480	14/12621	2.61E-10	1.24E-08	1.15E-08	FBgn0030310/FBgn0035806/FBgn0035975/FBgn0035976/FBgn0035977/FBgn0037906/FBgn0043575/FBgn0043577/FBgn0043578	9
GO:0046649	lymphocyte activation	9/480	14/12621	2.61E-10	1.24E-08	1.15E-08	FBgn0030310/FBgn0035806/FBgn0035975/FBgn0035976/FBgn0035977/FBgn0037906/FBgn0043575/FBgn0043577/FBgn0043578	9
GO:0050865	regulation of cell activation	9/480	14/12621	2.61E-10	1.24E-08	1.15E-08	FBgn0030310/FBgn0035806/FBgn0035975/FBgn0035976/FBgn0035977/FBgn0037906/FBgn0043575/FBgn0043577/FBgn0043578	9
GO:0050866	negative regulation of cell activation	9/480	14/12621	2.61E-10	1.24E-08	1.15E-08	FBgn0030310/FBgn0035806/FBgn0035975/FBgn0035976/FBgn0035977/FBgn0037906/FBgn0043575/FBgn0043577/FBgn0043578	9
GO:0051249	regulation of lymphocyte activation	9/480	14/12621	2.61E-10	1.24E-08	1.15E-08	FBgn0030310/FBgn0035806/FBgn0035975/FBgn0035976/FBgn0035977/FBgn0037906/FBgn0043575/FBgn0043577/FBgn0043578	9
GO:0051250	negative regulation of lymphocyte activation	9/480	14/12621	2.61E-10	1.24E-08	1.15E-08	FBgn0030310/FBgn0035806/FBgn0035975/FBgn0035976/FBgn0035977/FBgn0037906/FBgn0043575/FBgn0043577/FBgn0043578	9
GO:1902105	regulation of leukocyte differentiation	9/480	14/12621	2.61E-10	1.24E-08	1.15E-08	FBgn0030310/FBgn0035806/FBgn0035975/FBgn0035976/FBgn0035977/FBgn0037906/FBgn0043575/FBgn0043577/FBgn0043578	9
GO:1902106	negative regulation of leukocyte differentiation	9/480	14/12621	2.61E-10	1.24E-08	1.15E-08	FBgn0030310/FBgn0035806/FBgn0035975/FBgn0035976/FBgn0035977/FBgn0037906/FBgn0043575/FBgn0043577/FBgn0043578	9
GO:0050896	response to stimulus	174/480	3055/12621	1.20E-09	5.56E-08	5.13E-08	FBgn0000276/FBgn0000277/FBgn0000278/FBgn0000279/FBgn0000395/FBgn0000422/FBgn0000636/FBgn0001257/FBgn0001981/FBgn0002306/FBgn0002930/FBgn0002939/FBgn0003248/FBgn0003255/FBgn0003514/FBgn0003888/FBgn0003896/FBgn0003961/FBgn0004108/FBgn0004240/FBgn0004622/FBgn0004644/FBgn0004855/FBgn0004885/FBgn0005626/FBgn0005660/FBgn0010385/FBgn0010388/FBgn0011581/FBgn0011695/FBgn0012042/FBgn0013983/FBgn0014018/FBg…	174
GO:0045321	leukocyte activation	9/480	16/12621	1.39E-09	6.33E-08	5.85E-08	FBgn0030310/FBgn0035806/FBgn0035975/FBgn0035976/FBgn0035977/FBgn0037906/FBgn0043575/FBgn0043577/FBgn0043578	9
GO:0002697	regulation of immune effector process	17/480	74/12621	1.70E-09	7.55E-08	6.97E-08	FBgn0010388/FBgn0013983/FBgn0014018/FBgn0015247/FBgn0026878/FBgn0028988/FBgn0030310/FBgn0034476/FBgn0035806/FBgn0035975/FBgn0035976/FBgn0035977/FBgn0037906/FBgn0039494/FBgn0043575/FBgn0043577/FBgn0043578	17
GO:0050776	regulation of immune response	25/480	166/12621	3.60E-09	1.56E-07	1.44E-07	FBgn0004240/FBgn0010388/FBgn0013983/FBgn0014018/FBgn0015247/FBgn0026878/FBgn0028988/FBgn0028990/FBgn0030310/FBgn0030925/FBgn0031973/FBgn0032453/FBgn0033438/FBgn0034476/FBgn0034647/FBgn0035806/FBgn0035975/FBgn0035976/FBgn0035977/FBgn0037906/FBgn0039494/FBgn0043575/FBgn0043577/FBgn0043578/FBgn0262057	25
GO:0002252	immune effector process	23/480	143/12621	4.20E-09	1.78E-07	1.65E-07	FBgn0010388/FBgn0013983/FBgn0014018/FBgn0015247/FBgn0026878/FBgn0028988/FBgn0028990/FBgn0030262/FBgn0030310/FBgn0033301/FBgn0033593/FBgn0034476/FBgn0035806/FBgn0035975/FBgn0035976/FBgn0035977/FBgn0037906/FBgn0039494/FBgn0039666/FBgn0043575/FBgn0043577/FBgn0043578/FBgn0043841	23
GO:0006027	glycosaminoglycan catabolic process	8/480	14/12621	1.01E-08	4.14E-07	3.83E-07	FBgn0030310/FBgn0035975/FBgn0035977/FBgn0037906/FBgn0038660/FBgn0043575/FBgn0043577/FBgn0043578	8
GO:0002698	negative regulation of immune effector process	9/480	19/12621	1.02E-08	4.14E-07	3.83E-07	FBgn0030310/FBgn0035806/FBgn0035975/FBgn0035976/FBgn0035977/FBgn0037906/FBgn0043575/FBgn0043577/FBgn0043578	9
GO:0006026	aminoglycan catabolic process	10/480	25/12621	1.13E-08	4.51E-07	4.16E-07	FBgn0022700/FBgn0030310/FBgn0035975/FBgn0035977/FBgn0037906/FBgn0038180/FBgn0038660/FBgn0043575/FBgn0043577/FBgn0043578	10
