# Supplementary material for: An Integrated Transcriptomics and Lipidomics Analysis Reveals That Ergosterol Is Required for Host Defense Against Bacterial Infection in Drosophila
Source: Front Immunol. 2022 Jul 7;13:933137. doi: 10.3389/fimmu.2022.933137 (PMC9301368; doi:10.3389/fimmu.2022.933137)
Supplement: Supplementary Table 6 — Top 50 GO list in WGCNA Red Module. [file Table_6.csv]

ID	Description	GeneRatio	BgRatio	pvalue	p.adjust	qvalue	geneID	Count
GO:0044281	small molecule metabolic process	101/471	906/12621	2.37E-24	4.74E-21	4.43E-21	FBgn0000052/FBgn0000053/FBgn0000055/FBgn0001124/FBgn0001125/FBgn0001128/FBgn0001187/FBgn0001248/FBgn0003074/FBgn0003076/FBgn0003189/FBgn0003257/FBgn0003308/FBgn0003312/FBgn0003486/FBgn0004057/FBgn0004507/FBgn0004654/FBgn0010516/FBgn0011768/FBgn0012034/FBgn0012036/FBgn0014427/FBgn0019643/FBgn0020236/FBgn0020385/FBgn0020389/FBgn0020513/FBgn0022774/FBgn0023477/FBgn0023535/FBgn0023550/FBgn0024958/FBg…	101
GO:0005975	carbohydrate metabolic process	48/471	266/12621	3.61E-20	3.61E-17	3.38E-17	FBgn0000078/FBgn0000079/FBgn0001128/FBgn0001187/FBgn0002569/FBgn0002570/FBgn0002571/FBgn0003074/FBgn0003076/FBgn0004057/FBgn0004507/FBgn0020506/FBgn0023477/FBgn0025885/FBgn0027560/FBgn0027580/FBgn0030362/FBgn0030968/FBgn0032066/FBgn0032067/FBgn0032068/FBgn0032820/FBgn0033246/FBgn0033294/FBgn0033296/FBgn0033297/FBgn0033735/FBgn0034618/FBgn0035147/FBgn0035266/FBgn0035484/FBgn0035679/FBgn0035978/FBg…	48
GO:0055114	oxidation-reduction process	71/471	591/12621	7.53E-19	5.02E-16	4.70E-16	FBgn0000055/FBgn0000473/FBgn0001128/FBgn0001248/FBgn0003076/FBgn0003308/FBgn0003312/FBgn0003486/FBgn0004057/FBgn0004507/FBgn0004654/FBgn0005670/FBgn0010516/FBgn0010548/FBgn0011768/FBgn0012036/FBgn0014903/FBgn0015033/FBgn0015035/FBgn0015036/FBgn0015039/FBgn0015623/FBgn0020385/FBgn0024289/FBgn0024958/FBgn0025628/FBgn0025814/FBgn0027572/FBgn0029118/FBgn0030367/FBgn0030509/FBgn0030593/FBgn0030594/FBg…	71
GO:0019752	carboxylic acid metabolic process	54/471	416/12621	6.25E-16	2.80E-13	2.62E-13	FBgn0001124/FBgn0001125/FBgn0001187/FBgn0001248/FBgn0003074/FBgn0003189/FBgn0003308/FBgn0010516/FBgn0012034/FBgn0012036/FBgn0014427/FBgn0020236/FBgn0020385/FBgn0022774/FBgn0023535/FBgn0024958/FBgn0025814/FBgn0026565/FBgn0027572/FBgn0027580/FBgn0029118/FBgn0030362/FBgn0030731/FBgn0031813/FBgn0031860/FBgn0032076/FBgn0032287/FBgn0032727/FBgn0033246/FBgn0033733/FBgn0033879/FBgn0033949/FBgn0034276/FBg…	54
GO:0043436	oxoacid metabolic process	55/471	431/12621	6.99E-16	2.80E-13	2.62E-13	FBgn0001124/FBgn0001125/FBgn0001187/FBgn0001248/FBgn0003074/FBgn0003189/FBgn0003308/FBgn0010516/FBgn0012034/FBgn0012036/FBgn0014427/FBgn0020236/FBgn0020385/FBgn0020389/FBgn0022774/FBgn0023535/FBgn0024958/FBgn0025814/FBgn0026565/FBgn0027572/FBgn0027580/FBgn0029118/FBgn0030362/FBgn0030731/FBgn0031813/FBgn0031860/FBgn0032076/FBgn0032287/FBgn0032727/FBgn0033246/FBgn0033733/FBgn0033879/FBgn0033949/FBg…	55
GO:0006082	organic acid metabolic process	55/471	433/12621	8.58E-16	2.86E-13	2.68E-13	FBgn0001124/FBgn0001125/FBgn0001187/FBgn0001248/FBgn0003074/FBgn0003189/FBgn0003308/FBgn0010516/FBgn0012034/FBgn0012036/FBgn0014427/FBgn0020236/FBgn0020385/FBgn0020389/FBgn0022774/FBgn0023535/FBgn0024958/FBgn0025814/FBgn0026565/FBgn0027572/FBgn0027580/FBgn0029118/FBgn0030362/FBgn0030731/FBgn0031813/FBgn0031860/FBgn0032076/FBgn0032287/FBgn0032727/FBgn0033246/FBgn0033733/FBgn0033879/FBgn0033949/FBg…	55
GO:0044283	small molecule biosynthetic process	37/471	258/12621	1.48E-12	4.23E-10	3.96E-10	FBgn0001124/FBgn0001125/FBgn0001187/FBgn0003074/FBgn0003189/FBgn0003257/FBgn0003312/FBgn0003486/FBgn0012034/FBgn0014427/FBgn0020236/FBgn0020385/FBgn0025814/FBgn0025885/FBgn0026565/FBgn0027580/FBgn0030362/FBgn0032076/FBgn0032727/FBgn0032820/FBgn0033246/FBgn0033733/FBgn0033735/FBgn0034225/FBgn0034552/FBgn0035006/FBgn0036337/FBgn0036752/FBgn0038074/FBgn0038516/FBgn0038733/FBgn0038983/FBgn0039774/FBg…	37
GO:0016053	organic acid biosynthetic process	26/471	153/12621	7.62E-11	1.36E-08	1.27E-08	FBgn0001124/FBgn0001125/FBgn0001187/FBgn0003074/FBgn0003189/FBgn0012034/FBgn0014427/FBgn0020236/FBgn0020385/FBgn0025814/FBgn0026565/FBgn0030362/FBgn0032076/FBgn0032727/FBgn0033246/FBgn0033733/FBgn0034552/FBgn0035006/FBgn0038074/FBgn0038516/FBgn0038733/FBgn0038983/FBgn0039774/FBgn0085453/FBgn0086687/FBgn0263120	26
GO:0046394	carboxylic acid biosynthetic process	26/471	153/12621	7.62E-11	1.36E-08	1.27E-08	FBgn0001124/FBgn0001125/FBgn0001187/FBgn0003074/FBgn0003189/FBgn0012034/FBgn0014427/FBgn0020236/FBgn0020385/FBgn0025814/FBgn0026565/FBgn0030362/FBgn0032076/FBgn0032727/FBgn0033246/FBgn0033733/FBgn0034552/FBgn0035006/FBgn0038074/FBgn0038516/FBgn0038733/FBgn0038983/FBgn0039774/FBgn0085453/FBgn0086687/FBgn0263120	26
GO:0007305	vitelline membrane formation involved in chorion-containing eggshell formation	9/471	13/12621	8.15E-11	1.36E-08	1.27E-08	FBgn0003979/FBgn0003980/FBgn0005390/FBgn0014076/FBgn0039709/FBgn0040949/FBgn0085362/FBgn0086265/FBgn0086266	9
GO:0030704	vitelline membrane formation	9/471	13/12621	8.15E-11	1.36E-08	1.27E-08	FBgn0003979/FBgn0003980/FBgn0005390/FBgn0014076/FBgn0039709/FBgn0040949/FBgn0085362/FBgn0086265/FBgn0086266	9
GO:0035803	egg coat formation	9/471	13/12621	8.15E-11	1.36E-08	1.27E-08	FBgn0003979/FBgn0003980/FBgn0005390/FBgn0014076/FBgn0039709/FBgn0040949/FBgn0085362/FBgn0086265/FBgn0086266	9
GO:0006631	fatty acid metabolic process	22/471	122/12621	6.94E-10	1.07E-07	1.00E-07	FBgn0010516/FBgn0012034/FBgn0020236/FBgn0025814/FBgn0027572/FBgn0030731/FBgn0031813/FBgn0033246/FBgn0033733/FBgn0033879/FBgn0033949/FBgn0034552/FBgn0034629/FBgn0035006/FBgn0038733/FBgn0038983/FBgn0039774/FBgn0040349/FBgn0050502/FBgn0086687/FBgn0086712/FBgn0263120	22
GO:0019318	hexose metabolic process	16/471	63/12621	7.99E-10	1.08E-07	1.01E-07	FBgn0003074/FBgn0003076/FBgn0004057/FBgn0004507/FBgn0027580/FBgn0030968/FBgn0032066/FBgn0032067/FBgn0032068/FBgn0032820/FBgn0035147/FBgn0035679/FBgn0038074/FBgn0043783/FBgn0263199/FBgn0263200	16
GO:0005996	monosaccharide metabolic process	17/471	72/12621	8.07E-10	1.08E-07	1.01E-07	FBgn0003074/FBgn0003076/FBgn0004057/FBgn0004507/FBgn0027580/FBgn0030362/FBgn0030968/FBgn0032066/FBgn0032067/FBgn0032068/FBgn0032820/FBgn0035147/FBgn0035679/FBgn0038074/FBgn0043783/FBgn0263199/FBgn0263200	17
GO:0085029	extracellular matrix assembly	9/471	16/12621	1.18E-09	1.48E-07	1.38E-07	FBgn0003979/FBgn0003980/FBgn0005390/FBgn0014076/FBgn0039709/FBgn0040949/FBgn0085362/FBgn0086265/FBgn0086266	9
GO:0006629	lipid metabolic process	47/471	488/12621	2.09E-09	2.45E-07	2.30E-07	FBgn0000406/FBgn0001128/FBgn0003308/FBgn0003312/FBgn0003486/FBgn0010516/FBgn0012034/FBgn0020236/FBgn0025814/FBgn0025885/FBgn0027572/FBgn0030509/FBgn0030593/FBgn0030594/FBgn0030596/FBgn0030731/FBgn0030828/FBgn0031813/FBgn0033246/FBgn0033733/FBgn0033879/FBgn0033949/FBgn0033999/FBgn0034552/FBgn0034629/FBgn0035006/FBgn0035265/FBgn0035266/FBgn0036622/FBgn0036996/FBgn0037298/FBgn0037896/FBgn0038398/FBg…	47
GO:0032787	monocarboxylic acid metabolic process	26/471	178/12621	2.28E-09	2.54E-07	2.38E-07	FBgn0001187/FBgn0003074/FBgn0010516/FBgn0012034/FBgn0012036/FBgn0020236/FBgn0025814/FBgn0027572/FBgn0027580/FBgn0030731/FBgn0031813/FBgn0033246/FBgn0033733/FBgn0033879/FBgn0033949/FBgn0034552/FBgn0034629/FBgn0035006/FBgn0038733/FBgn0038983/FBgn0039774/FBgn0040349/FBgn0050502/FBgn0086687/FBgn0086712/FBgn0263120	26
GO:0044282	small molecule catabolic process	23/471	144/12621	3.36E-09	3.54E-07	3.31E-07	FBgn0000055/FBgn0001125/FBgn0003076/FBgn0010516/FBgn0019643/FBgn0022774/FBgn0023535/FBgn0027572/FBgn0030731/FBgn0031813/FBgn0032287/FBgn0033879/FBgn0034276/FBgn0034629/FBgn0035298/FBgn0035679/FBgn0036208/FBgn0036752/FBgn0040349/FBgn0043783/FBgn0086712/FBgn0263199/FBgn0263200	23
GO:0055086	nucleobase-containing small molecule metabolic process	36/471	380/12621	2.64E-07	2.65E-05	2.48E-05	FBgn0000052/FBgn0000053/FBgn0001128/FBgn0001187/FBgn0001248/FBgn0003074/FBgn0003189/FBgn0003257/FBgn0003308/FBgn0004057/FBgn0004654/FBgn0010516/FBgn0012034/FBgn0020236/FBgn0020385/FBgn0020389/FBgn0020513/FBgn0023477/FBgn0023550/FBgn0026755/FBgn0029118/FBgn0031684/FBgn0033735/FBgn0034225/FBgn0034276/FBgn0035978/FBgn0036337/FBgn0036752/FBgn0038074/FBgn0039697/FBgn0039830/FBgn0051183/FBgn0261436/FBg…	36
GO:0044255	cellular lipid metabolic process	36/471	385/12621	3.64E-07	3.47E-05	3.25E-05	FBgn0001128/FBgn0003308/FBgn0010516/FBgn0012034/FBgn0020236/FBgn0025814/FBgn0025885/FBgn0027572/FBgn0030731/FBgn0031813/FBgn0033246/FBgn0033733/FBgn0033879/FBgn0033949/FBgn0033999/FBgn0034552/FBgn0034629/FBgn0035006/FBgn0035265/FBgn0035266/FBgn0036622/FBgn0036996/FBgn0037298/FBgn0037896/FBgn0038733/FBgn0038983/FBgn0039768/FBgn0039774/FBgn0040349/FBgn0041342/FBgn0050502/FBgn0086687/FBgn0086712/FBg…	36
GO:0030198	extracellular matrix organization	12/471	54/12621	5.22E-07	4.75E-05	4.44E-05	FBgn0000299/FBgn0003137/FBgn0003979/FBgn0003980/FBgn0005390/FBgn0014076/FBgn0016075/FBgn0039709/FBgn0040949/FBgn0085362/FBgn0086265/FBgn0086266	12
GO:1901135	carbohydrate derivative metabolic process	49/471	653/12621	2.24E-06	0.000195125	0.000182607	FBgn0000052/FBgn0000053/FBgn0001128/FBgn0001187/FBgn0003074/FBgn0003189/FBgn0003257/FBgn0004057/FBgn0004654/FBgn0010516/FBgn0011336/FBgn0012034/FBgn0020236/FBgn0020389/FBgn0020513/FBgn0023477/FBgn0023550/FBgn0026755/FBgn0029118/FBgn0030839/FBgn0030999/FBgn0031684/FBgn0032066/FBgn0032067/FBgn0032068/FBgn0032820/FBgn0033327/FBgn0033735/FBgn0034276/FBgn0035265/FBgn0035266/FBgn0035933/FBgn0035978/FBg…	49
GO:0009084	glutamine family amino acid biosynthetic process	6/471	13/12621	3.59E-06	0.000299454	0.000280243	FBgn0001124/FBgn0001125/FBgn0003189/FBgn0026565/FBgn0032076/FBgn0038516	6
GO:0009064	glutamine family amino acid metabolic process	9/471	35/12621	3.86E-06	0.000309162	0.000289328	FBgn0001124/FBgn0001125/FBgn0003189/FBgn0003308/FBgn0022774/FBgn0023535/FBgn0026565/FBgn0032076/FBgn0038516	9
GO:1901605	alpha-amino acid metabolic process	17/471	128/12621	5.32E-06	0.000409165	0.000382916	FBgn0001124/FBgn0001125/FBgn0003189/FBgn0003308/FBgn0014427/FBgn0022774/FBgn0023535/FBgn0026565/FBgn0031860/FBgn0032076/FBgn0032287/FBgn0032727/FBgn0034276/FBgn0036208/FBgn0038074/FBgn0038516/FBgn0039776	17
GO:0006006	glucose metabolic process	10/471	47/12621	7.12E-06	0.000508779	0.00047614	FBgn0003074/FBgn0003076/FBgn0004057/FBgn0004507/FBgn0027580/FBgn0030968/FBgn0032820/FBgn0035679/FBgn0038074/FBgn0043783	10
GO:0008652	cellular amino acid biosynthetic process	10/471	47/12621	7.12E-06	0.000508779	0.00047614	FBgn0001124/FBgn0001125/FBgn0003189/FBgn0014427/FBgn0020385/FBgn0026565/FBgn0032076/FBgn0032727/FBgn0038074/FBgn0038516	10
GO:0008610	lipid biosynthetic process	23/471	220/12621	8.04E-06	0.000529056	0.000495116	FBgn0003312/FBgn0003486/FBgn0012034/FBgn0020236/FBgn0025814/FBgn0025885/FBgn0030509/FBgn0033246/FBgn0033733/FBgn0034552/FBgn0035006/FBgn0035265/FBgn0037298/FBgn0038733/FBgn0038983/FBgn0039768/FBgn0039774/FBgn0041342/FBgn0050502/FBgn0086687/FBgn0262112/FBgn0263120/FBgn0283427	23
GO:0016051	carbohydrate biosynthetic process	11/471	58/12621	8.09E-06	0.000529056	0.000495116	FBgn0003074/FBgn0003076/FBgn0025885/FBgn0027560/FBgn0027580/FBgn0030362/FBgn0032820/FBgn0034618/FBgn0038074/FBgn0051776/FBgn0053138	11
GO:0006732	coenzyme metabolic process	18/471	146/12621	8.20E-06	0.000529056	0.000495116	FBgn0001128/FBgn0001187/FBgn0001248/FBgn0003074/FBgn0004057/FBgn0004654/FBgn0012034/FBgn0020236/FBgn0020385/FBgn0023477/FBgn0023550/FBgn0029118/FBgn0030362/FBgn0034276/FBgn0038074/FBgn0085453/FBgn0262782/FBgn0263120	18
GO:0006633	fatty acid biosynthetic process	12/471	70/12621	9.41E-06	0.00057085	0.000534229	FBgn0012034/FBgn0020236/FBgn0025814/FBgn0033246/FBgn0033733/FBgn0034552/FBgn0035006/FBgn0038733/FBgn0038983/FBgn0039774/FBgn0086687/FBgn0263120	12
GO:0043062	extracellular structure organization	12/471	70/12621	9.41E-06	0.00057085	0.000534229	FBgn0000299/FBgn0003137/FBgn0003979/FBgn0003980/FBgn0005390/FBgn0014076/FBgn0016075/FBgn0039709/FBgn0040949/FBgn0085362/FBgn0086265/FBgn0086266	12
GO:0016054	organic acid catabolic process	14/471	95/12621	1.07E-05	0.000612722	0.000573414	FBgn0001125/FBgn0010516/FBgn0022774/FBgn0023535/FBgn0027572/FBgn0030731/FBgn0031813/FBgn0032287/FBgn0033879/FBgn0034276/FBgn0034629/FBgn0036208/FBgn0040349/FBgn0086712	14
GO:0046395	carboxylic acid catabolic process	14/471	95/12621	1.07E-05	0.000612722	0.000573414	FBgn0001125/FBgn0010516/FBgn0022774/FBgn0023535/FBgn0027572/FBgn0030731/FBgn0031813/FBgn0032287/FBgn0033879/FBgn0034276/FBgn0034629/FBgn0036208/FBgn0040349/FBgn0086712	14
GO:0006635	fatty acid beta-oxidation	8/471	32/12621	1.69E-05	0.000939798	0.000879508	FBgn0010516/FBgn0027572/FBgn0030731/FBgn0031813/FBgn0033879/FBgn0034629/FBgn0040349/FBgn0086712	8
GO:0072330	monocarboxylic acid biosynthetic process	14/471	100/12621	1.95E-05	0.001056623	0.000988839	FBgn0001187/FBgn0003074/FBgn0012034/FBgn0020236/FBgn0025814/FBgn0033246/FBgn0033733/FBgn0034552/FBgn0035006/FBgn0038733/FBgn0038983/FBgn0039774/FBgn0086687/FBgn0263120	14
GO:1901607	alpha-amino acid biosynthetic process	9/471	43/12621	2.36E-05	0.001245334	0.001165444	FBgn0001124/FBgn0001125/FBgn0003189/FBgn0014427/FBgn0026565/FBgn0032076/FBgn0032727/FBgn0038074/FBgn0038516	9
GO:0009112	nucleobase metabolic process	7/471	25/12621	2.58E-05	0.001324697	0.001239715	FBgn0000053/FBgn0003189/FBgn0003257/FBgn0003308/FBgn0020385/FBgn0261436/FBgn0267408	7
GO:0019320	hexose catabolic process	5/471	11/12621	2.72E-05	0.001359144	0.001271952	FBgn0003076/FBgn0035679/FBgn0043783/FBgn0263199/FBgn0263200	5
GO:0006520	cellular amino acid metabolic process	20/471	191/12621	3.05E-05	0.001486991	0.001391597	FBgn0001124/FBgn0001125/FBgn0003189/FBgn0003308/FBgn0014427/FBgn0020385/FBgn0022774/FBgn0023535/FBgn0026565/FBgn0031860/FBgn0032076/FBgn0032287/FBgn0032727/FBgn0034276/FBgn0036208/FBgn0038074/FBgn0038516/FBgn0039051/FBgn0039776/FBgn0086443	20
GO:0015918	sterol transport	7/471	26/12621	3.42E-05	0.001629557	0.001525018	FBgn0015808/FBgn0031515/FBgn0031516/FBgn0032167/FBgn0032715/FBgn0051410/FBgn0261675	7
GO:0016052	carbohydrate catabolic process	10/471	57/12621	4.25E-05	0.001939786	0.001815345	FBgn0001187/FBgn0003074/FBgn0003076/FBgn0004507/FBgn0033735/FBgn0034618/FBgn0035679/FBgn0043783/FBgn0263199/FBgn0263200	10
GO:0019395	fatty acid oxidation	8/471	36/12621	4.27E-05	0.001939786	0.001815345	FBgn0010516/FBgn0027572/FBgn0030731/FBgn0031813/FBgn0033879/FBgn0034629/FBgn0040349/FBgn0086712	8
GO:0046365	monosaccharide catabolic process	5/471	12/12621	4.51E-05	0.002007654	0.001878859	FBgn0003076/FBgn0035679/FBgn0043783/FBgn0263199/FBgn0263200	5
GO:0019637	organophosphate metabolic process	36/471	479/12621	5.09E-05	0.002215747	0.002073603	FBgn0000052/FBgn0000053/FBgn0001128/FBgn0001187/FBgn0001248/FBgn0003074/FBgn0003189/FBgn0003257/FBgn0003308/FBgn0004057/FBgn0004654/FBgn0010516/FBgn0012034/FBgn0020236/FBgn0020389/FBgn0020513/FBgn0023477/FBgn0023550/FBgn0025885/FBgn0029118/FBgn0031684/FBgn0032820/FBgn0033735/FBgn0034199/FBgn0034225/FBgn0035265/FBgn0035266/FBgn0036337/FBgn0036622/FBgn0039697/FBgn0039768/FBgn0039830/FBgn0041342/FBg…	36
GO:0034440	lipid oxidation	8/471	37/12621	5.27E-05	0.002239749	0.002096064	FBgn0010516/FBgn0027572/FBgn0030731/FBgn0031813/FBgn0033879/FBgn0034629/FBgn0040349/FBgn0086712	8
GO:0009117	nucleotide metabolic process	27/471	316/12621	5.37E-05	0.002239749	0.002096064	FBgn0000052/FBgn0000053/FBgn0001128/FBgn0001187/FBgn0001248/FBgn0003074/FBgn0003189/FBgn0003257/FBgn0004057/FBgn0004654/FBgn0010516/FBgn0012034/FBgn0020236/FBgn0020389/FBgn0020513/FBgn0023477/FBgn0023550/FBgn0029118/FBgn0031684/FBgn0033735/FBgn0034225/FBgn0036337/FBgn0039697/FBgn0039830/FBgn0051183/FBgn0262782/FBgn0263120	27
GO:0009260	ribonucleotide biosynthetic process	14/471	110/12621	5.78E-05	0.002359913	0.00220852	FBgn0000052/FBgn0000053/FBgn0001187/FBgn0003074/FBgn0003189/FBgn0003257/FBgn0012034/FBgn0020236/FBgn0020389/FBgn0020513/FBgn0036337/FBgn0039830/FBgn0051183/FBgn0263120	14
GO:0044262	cellular carbohydrate metabolic process	13/471	97/12621	6.15E-05	0.002460226	0.002302398	FBgn0003076/FBgn0004507/FBgn0025885/FBgn0027560/FBgn0032820/FBgn0033246/FBgn0034618/FBgn0035266/FBgn0035978/FBgn0038074/FBgn0053138/FBgn0263199/FBgn0283427	13
